# Supplementary material for: Integrative Analysis of Transcriptomic and Proteomic Changes Related to Cytoplasmic Male Sterility in Spring Stem Mustard (Brassica juncea var. tumida Tsen et Lee)
Source: Int J Mol Sci. 2022 Jun 2;23(11):6248. doi: 10.3390/ijms23116248 (PMC9180981; doi:10.3390/ijms23116248)
Supplement: Supplementary file 1 [file ijms-23-06248-s001.zip]

Archive with 6 entries (6 files):
- Figure S1.pdf
- Table S1.pdf
- Table S2.xlsx
- Table S3.xlsx
- Table S4.xlsx
- Table S5.xlsx
