# Supplementary material for: Integrative Analysis of Transcriptomic and Proteomic Changes Related to Cytoplasmic Male Sterility in Spring Stem Mustard (Brassica juncea var. tumida Tsen et Lee)
Source: Int J Mol Sci. 2022 Jun 2;23(11):6248. doi: 10.3390/ijms23116248 (PMC9180981; doi:10.3390/ijms23116248)
Supplement: Supplementary file 1 [file ijms-23-06248-s001.zip › Table S2.xlsx]

## Sheet: TE
Table S2. List of all DEGs identified in 09-05A/B of B.juncea from two stages
Gene IDs	A-TE_1_fpkm	A-TE_2_fpkm	A-TE_3_fpkm	B-TE_1_fpkm	B-TE_2_fpkm	B-TE_3_fpkm	A-TE/B-TE	t test p value	A-TE/B-TE_log2FC	Regulation
BjuB043454	29.5455	26.6166	27.4694	19.3466	19.6713	16.7133	1.50062	0.0159371	0.585559	up
BjuB001999	21.2633	15.9757	16.2464	14.0763	10.613	10.9061	1.50259	0.0103632	0.587454	up
BjuA014978	0.93458	0.900126	1.04997	0.659797	0.562345	0.697376	1.50281	0.0054528	0.587665	up
BjuB028700	0.789142	0.43351	1.18421	0.459624	0.149233	0.990655	1.50475	0.0213597	0.589521	up
BjuA011889	24.8538	19.0875	17.5982	15.4821	14.0751	11.2943	1.50642	0.033394	0.591126	up
BjuA034566	7.47509	4.97744	5.26542	4.83751	3.78388	3.13526	1.50706	0.0424402	0.591734	up
BjuA016019	0.704358	0.552764	0.580303	0.455826	0.3996	0.362757	1.50833	0.0180173	0.592954	up
BjuA013569	3.0446	3.19699	2.76324	1.95644	2.18951	1.822	1.50887	0.00175633	0.593465	up
BjuB019077	0.681332	0.64927	0.429591	0.425177	0.506179	0.234977	1.50917	0.0261907	0.593755	up
BjuB007037	20.4009	25.56	26.3806	13.9842	17.0902	16.8489	1.50953	0.0123831	0.594098	up
BjuA038385	2.52525	2.64235	2.16155	2.00563	1.66418	1.18232	1.5105	0.0326749	0.595028	up
BjuA043902	14.347	12.3641	12.1318	8.5905	8.30424	8.80462	1.51144	0.0259225	0.595919	up
BjuB041213	8.32619	6.0855	9.43162	5.34205	4.35874	6.07333	1.51155	0.0320474	0.596025	up
BjuA021096	2.40725	1.88915	2.49993	1.64949	1.27197	1.57251	1.51232	0.0133832	0.596764	up
BjuB027293	15.2939	19.2439	19.0814	11.1139	11.7143	12.6235	1.51246	0.0255815	0.596896	up
novel.2747	115.411	85.4503	105.514	68.3532	63.6569	70.4841	1.51301	0.0416418	0.597423	up
BjuB044249	2.32862	2.37568	2.46663	1.4919	1.71741	1.52908	1.51337	0.00998877	0.597763	up
novel.5444	9.32055	8.50714	8.67461	5.70399	6.03497	5.77205	1.51347	0.0121727	0.597856	up
BjuA039070	22.9339	25.1323	26.4452	14.8417	16.2149	18.156	1.51407	0.000869473	0.598435	up
BjuB020258	5.49451	4.01796	3.85806	3.45476	2.42053	2.95438	1.51427	0.0445483	0.598625	up
BjuA042695	14.151	13.7975	13.627	8.46403	9.8663	9.11	1.51512	0.0117861	0.599434	up
BjuB044179	12.5232	10.3132	13.6476	8.40456	7.1632	8.50999	1.51526	0.0187142	0.599563	up
BjuA018428	95.7793	98.7676	101.667	59.4678	68.7506	67.0781	1.51674	0.00310255	0.600974	up
BjuB049028	13.2232	15.9982	14.8336	6.95286	12.7635	9.31077	1.51772	0.0316609	0.601903	up
BjuA010967	5.42741	6.38896	4.49147	3.62211	4.49036	2.62052	1.51941	0.000221588	0.603513	up
BjuO013113	7.19869	7.58628	7.76151	5.59036	4.18123	5.06465	1.51969	0.0389375	0.603776	up
BjuA008580	1.43373	1.29185	1.31246	1.08248	0.702931	0.87172	1.5197	0.0219247	0.603786	up
novel.10839	7.17298	5.32654	5.3105	4.41739	3.42764	3.87297	1.51989	0.0343107	0.603964	up
novel.85	7.33031	7.72273	7.35702	4.19145	5.60186	4.94531	1.5205	0.0137272	0.604546	up
BjuB029670	8.63637	10.7015	7.62352	5.44195	7.01994	5.26724	1.52074	0.0154504	0.604774	up
BjuB023185	19.7947	17.4906	19.6736	11.8138	12.7551	12.8849	1.52078	0.0205964	0.604809	up
BjuB020388	132.433	132.964	141.64	82.0274	90.2402	95.3779	1.52081	0.00227489	0.604839	up
BjuB005993	0.35791	0.234066	0.368591	0.231622	0.169209	0.230413	1.52171	0.0402659	0.605689	up
novel.9419	54.2781	38.2946	48.1486	31.5356	25.1555	35.7604	1.52211	0.04034	0.606072	up
BjuB046552	7.21926	6.295	6.60863	4.67195	4.80356	3.74387	1.52223	0.0310333	0.606183	up
novel.4455	1.69201	1.96719	1.93612	1.21665	1.12583	1.33133	1.52303	0.0268643	0.606941	up
BjuO002416	2.46711	2.5815	2.37575	1.3063	2.04999	1.51606	1.52377	0.0427296	0.607647	up
BjuA021266	4.77603	3.87736	5.59698	3.35726	2.41369	3.57829	1.52423	0.0136605	0.608079	up
novel.8405	1.97504	1.3478	1.59181	1.25036	0.771352	1.20238	1.52435	0.0283696	0.608196	up
novel.11034	6.46361	5.82612	6.35765	3.58537	4.33052	4.31565	1.52453	0.0335724	0.608367	up
BjuB025553	11.1625	13.1007	11.3625	6.5405	8.46272	8.35145	1.52542	0.0169655	0.609207	up
BjuO005852	0.888042	1.36802	1.01616	0.542769	0.839681	0.762263	1.52571	0.0431276	0.609485	up
BjuA032736	4.57497	5.09595	4.16871	3.43823	3.20949	2.4227	1.5258	0.0203133	0.609565	up
BjuA024285	7.40552	7.6821	7.88951	4.46197	4.58767	6.00044	1.52671	0.0199745	0.610428	up
BjuB032013	9.21019	8.21593	10.4696	6.11046	5.45072	6.65443	1.53142	0.00908579	0.61487	up
BjuB042104	1.90114	1.45806	1.4112	1.1744	0.980514	0.959652	1.53164	0.0243397	0.61508	up
BjuO007582	5.02929	4.59635	4.83284	3.21351	3.06994	3.13526	1.53508	0.00249091	0.618314	up
BjuA027227	3.21337	3.43879	3.09438	2.09844	2.15448	2.08749	1.53721	0.00501784	0.620314	up
novel.9925	7.28534	5.93558	5.59639	4.91266	3.89127	3.43702	1.53724	0.00192015	0.620345	up
BjuB036815	10.97	12.7281	14.085	7.18415	9.62814	7.75488	1.53795	0.0463184	0.621011	up
novel.2004	0.340909	0.493916	0.439819	0.178193	0.371935	0.278556	1.53815	0.00796082	0.6212	up
novel.1568	29.1712	22.9837	31.4723	17.9792	15.9804	20.3446	1.53998	0.0195105	0.62291	up
BjuA040556	0.726443	0.570095	0.435133	0.554068	0.31891	0.250534	1.5413	0.0142807	0.62415	up
novel.1136	0.52367	0.657542	0.832061	0.305004	0.495152	0.505687	1.54174	0.0391899	0.624561	up
BjuO013567	10.2433	8.2899	11.8676	7.14683	5.1454	7.41864	1.54234	0.0151098	0.625117	up
BjuA016193	11.4808	10.1131	11.4442	8.03632	6.35088	7.01393	1.54376	0.00556236	0.626446	up
BjuO007817	3.78788	3.96352	4.13976	2.10114	3.15522	2.43854	1.54533	0.0417843	0.627916	up
novel.8561	2.03006	1.86782	2.03915	1.63086	0.926656	1.28436	1.54534	0.0481087	0.627926	up
BjuA039914	2.19942	2.68496	2.37291	1.42335	1.50196	1.7699	1.54568	0.038211	0.628239	up
BjuA025359	5.81711	7.7501	8.71737	4.20228	5.11657	5.0948	1.54607	0.0454996	0.62861	up
BjuA012089	2.59941	2.06752	1.6434	1.70494	1.52785	0.848022	1.54634	0.0196335	0.628858	up
BjuB019117	30.622	25.5334	29.1426	18.5785	19.0013	17.5575	1.54701	0.0294885	0.629484	up
BjuB035134	2.61122	2.27692	1.87814	2.06538	1.28023	1.0273	1.54732	0.0266162	0.629769	up
BjuB002781	3.22188	3.07514	2.30597	1.94416	1.97606	1.63971	1.54732	0.0305648	0.629774	up
BjuB018720	0.930998	0.902536	0.773471	0.637936	0.517822	0.528839	1.54755	0.0173825	0.62999	up
BjuA001867	4.14099	2.49399	2.72026	3.2719	0.910576	1.8599	1.54827	0.0439862	0.630658	up
BjuA014579	0.457981	0.449265	0.454804	0.33343	0.32478	0.221127	1.54895	0.0475221	0.631292	up
BjuA027688	4.08087	4.45896	3.74082	2.68157	2.7604	2.48569	1.54909	0.00800266	0.63142	up
novel.4379	1.5514	1.62333	1.68548	1.11983	0.902714	1.11399	1.54955	0.0204534	0.631848	up
novel.7303	48.0143	41.4546	45.2591	26.9563	30.5842	29.3623	1.55033	0.0323897	0.632577	up
novel.2966	5.21041	5.06257	4.94977	3.22741	3.33136	3.25848	1.55061	0.00255835	0.632839	up
BjuA038271	0.369823	0.158306	0.326451	0.228452	0.0953681	0.22726	1.55074	0.0466964	0.632953	up
novel.5478	16.6828	12.7507	15.1105	9.85748	9.19023	9.66594	1.55132	0.0306815	0.633494	up
novel.1688	1.85197	1.68287	2.28009	1.18274	1.15205	1.41188	1.55203	0.0195823	0.634155	up
BjuA010599	2.25944	2.24252	1.9358	1.4837	1.50804	1.1551	1.55245	0.000367936	0.634546	up
novel.2145	2.29284	2.08348	2.76961	1.32762	1.29318	1.98104	1.55284	0.00474068	0.63491	up
BjuB013549	1.5402	1.14975	1.52537	1.13045	0.7104	0.870618	1.55463	0.0229105	0.636567	up
novel.6244	4.13164	3.27315	3.66438	2.52807	2.07367	2.51487	1.5554	0.0116962	0.637286	up
BjuB040171	3.15553	3.24288	4.34398	2.37029	1.74048	2.79323	1.55596	0.0354443	0.637809	up
novel.3644	1.59364	1.06474	1.59684	0.982545	0.733063	1.01901	1.55606	0.0289193	0.637896	up
BjuB031339	1.0101	1.65147	1.48607	0.571977	0.955093	1.13798	1.5563	0.0418298	0.638124	up
novel.11425	7.47262	6.59283	6.59626	4.14507	4.82748	4.30271	1.55641	0.033011	0.638219	up
BjuA015387	2.15311	2.25295	1.47825	1.39339	1.80965	0.577548	1.55645	0.0352398	0.638262	up
novel.8525	2.41945	2.42488	2.52168	1.49972	1.62619	1.60449	1.55716	0.00205924	0.638919	up
novel.8898	19.7616	22.0878	22.5791	13.5361	12.1334	15.696	1.55754	0.0216223	0.639271	up
novel.1797	41.1993	33.3568	35.8553	24.9253	22.4955	23.3944	1.55915	0.014475	0.640758	up
BjuB012603	0.882986	1.20512	1.01665	0.484469	0.726	0.778519	1.56098	0.0344052	0.642448	up
BjuB046809	2.81386	3.3973	2.86599	1.68091	2.25129	1.88116	1.56143	0.00224953	0.642866	up
BjuB000678	9.74027	9.05947	10.9863	7.0038	5.96933	6.09634	1.56197	0.0331167	0.643371	up
novel.4287	3.04905	2.64737	2.69146	1.85774	1.41083	2.09863	1.56281	0.0399199	0.644139	up
BjuB028587	0.31324	0.25948	0.184336	0.185821	0.197454	0.100828	1.56383	0.0419417	0.645088	up
BjuA027586	20.5074	20.0757	20.9484	11.4927	14.7429	13.066	1.56562	0.0209152	0.646735	up
novel.4990	0.670751	0.736946	0.710505	0.488337	0.475668	0.38863	1.56598	0.0241283	0.647068	up
BjuA012702	4.28195	3.48962	3.6344	2.55791	2.41369	2.30601	1.56727	0.0182717	0.648255	up
BjuB025855	0.304137	0.34717	0.219656	0.161036	0.287574	0.106797	1.56815	0.0498583	0.649064	up
BjuA043359	12.5541	12.7399	12.2282	7.77422	8.18652	7.94266	1.56974	0.000989076	0.65053	up
BjuA014644	10.6359	7.55607	9.68506	6.08606	5.50473	6.16241	1.57026	0.0431932	0.650999	up
BjuB042272	1.24031	1.15877	1.16784	0.76827	0.658985	0.844109	1.57039	0.0156395	0.651126	up
BjuB040798	8.05701	6.61534	6.82434	4.74694	4.7559	4.18249	1.57078	0.0249527	0.651485	up
BjuB037978	9.58059	6.89207	8.22209	5.89008	4.37844	5.44816	1.57124	0.0139267	0.651908	up
novel.2344	70.7487	55.0183	71.2316	42.5147	38.0745	44.6166	1.5734	0.0210119	0.653884	up
BjuB001324	3.43622	4.96754	4.15074	2.28227	3.13509	2.56143	1.57348	0.0165139	0.653962	up
BjuO003145	9.42351	10.658	10.5203	5.38097	6.55171	7.49404	1.57524	0.00870724	0.655574	up
BjuA004244	4.02055	4.11933	3.59833	2.49349	2.7984	2.15694	1.57585	0.00174389	0.656128	up
BjuA011482	1.38146	1.64369	1.69149	0.908434	1.13768	0.946726	1.57598	0.0214871	0.656246	up
BjuA017174	2.67638	3.54651	2.47869	1.61845	2.07429	1.82184	1.57792	0.0457527	0.658028	up
BjuB000865	10.2213	10.2863	9.34099	5.60304	7.3906	5.92216	1.57797	0.0190186	0.658068	up
BjuB026291	9.98158	7.35126	11.1154	6.4099	4.6464	6.9696	1.57819	0.0142234	0.658267	up
BjuB030211	50.6793	62.5279	67.7954	37.6575	37.298	39.7313	1.57823	0.0409267	0.65831	up
BjuB016430	12.4803	12.5779	11.0167	8.54423	7.70148	6.59673	1.57929	0.00376705	0.659276	up
BjuA011553	1.6808	1.7205	1.80622	0.780327	1.17467	1.3408	1.58004	0.0412822	0.659965	up
BjuA026722	15.3162	13.183	13.0839	8.87275	9.81047	7.63368	1.58009	0.030186	0.660007	up
BjuB022485	0.863062	0.959523	1.01579	0.628347	0.612046	0.555616	1.58038	0.0333436	0.660272	up
BjuB012006	93.7281	89.0409	89.2677	46.6893	65.8015	59.5456	1.58127	0.0425381	0.661087	up
BjuA030642	0.348578	0.601823	0.738475	0.0676747	0.461433	0.538572	1.58182	0.0365656	0.661584	up
BjuA029573	17.8253	12.0654	10.8177	10.5984	8.00593	7.10044	1.58369	0.046454	0.663292	up
BjuA016512	4.45993	3.54799	3.93688	2.55017	1.90634	3.06784	1.58749	0.0420218	0.666744	up
BjuA045226	5.98087	7.50983	7.97783	4.12856	5.02681	4.3637	1.58802	0.0358102	0.667228	up
novel.3074	7.20174	5.44361	6.069	3.94105	3.87739	3.95988	1.58888	0.0436524	0.66801	up
BjuA031787	25.6543	24.8621	26.4452	15.5437	17.4196	15.4625	1.58927	0.0123032	0.668363	up
BjuB034096	1.93424	1.48	1.83545	1.26739	1.09734	0.933907	1.59147	0.0493076	0.67036	up
novel.108	1.33929	1.14659	2.36444	0.827324	0.690737	1.52844	1.59209	0.0367018	0.670926	up
BjuA045842	7.88498	6.18794	5.95943	4.75258	4.3369	3.48362	1.59327	0.0214273	0.671991	up
BjuA026246	8.781	6.82356	7.44722	4.76338	4.9654	4.73852	1.59337	0.0449493	0.672083	up
BjuA020638	4.42053	4.33641	3.81728	2.65863	2.72595	2.50556	1.59366	0.0070986	0.672345	up
BjuB009111	1.87101	2.20249	2.33165	1.12179	1.30082	1.5942	1.59458	0.00438408	0.673179	up
novel.4141	25.5973	17.9576	21.2944	14.0805	12.6884	13.8572	1.59625	0.0477906	0.674683	up
BjuA042309	11.0672	9.15056	10.1182	6.90636	6.54031	5.53442	1.59822	0.0242129	0.676466	up
novel.722	0.761137	0.754513	0.884044	0.466646	0.454539	0.580263	1.59825	8.10744e-05	0.676496	up
BjuB001594	0.125565	0.147811	0.110839	0.0609447	0.118727	0.0606266	1.59891	0.0432917	0.677088	up
BjuB045103	19.5504	14.5755	12.5117	12.8102	7.62534	8.73153	1.59898	0.0295256	0.677154	up
BjuB042379	1.64915	1.61776	1.63771	1.00054	1.12077	0.945555	1.59922	0.0091943	0.677373	up
novel.7920	2.88681	3.04054	2.64884	1.69613	1.79579	1.87068	1.59926	0.0184	0.677406	up
BjuB043404	9.96265	9.04008	8.79426	6.95103	5.00443	5.41154	1.60056	0.00733091	0.67858	up
BjuA045845	5.38278	2.97264	3.34365	4.25757	1.50804	1.54013	1.60135	0.0174131	0.679291	up
BjuB022112	21.7513	25.8237	22.6466	11.5047	17.93	14.4068	1.60171	0.00688541	0.679616	up
BjuO010730	4.73485	5.13456	5.47143	2.67418	3.7444	3.15901	1.60174	0.0199146	0.679643	up
BjuO008592	7.60162	6.26994	6.64165	4.21662	4.84066	3.74519	1.60228	0.0485039	0.680131	up
BjuB024110	5.3476	3.777	2.83227	3.63374	2.27537	1.54919	1.60316	0.00680775	0.680922	up
novel.2153	1.38934	1.90806	1.56366	0.977785	1.18231	0.872059	1.60317	0.0256337	0.680929	up
BjuB004569	18.9394	18.2009	16.425	9.48278	12.5042	11.4226	1.60329	0.0398915	0.681036	up
BjuB045155	8.51569	7.78935	7.36765	5.14597	4.63919	4.95573	1.60592	0.00933529	0.683399	up
BjuA011372	10.1207	7.80318	8.93382	5.51549	5.54029	5.65816	1.60691	0.0379594	0.684286	up
BjuO001787	1.29623	1.5937	1.44934	0.964687	0.898805	0.83448	1.60835	0.0382754	0.685577	up
BjuB018433	5.64609	3.25308	5.04702	3.53824	2.0949	3.03667	1.60859	0.0281734	0.685799	up
BjuB026421	2.26113	1.81998	2.50774	1.32259	1.3431	1.42766	1.60965	0.0447402	0.686744	up
BjuB030008	16.2845	10.4706	16.5242	9.7506	7.33908	9.79769	1.60965	0.0427535	0.686749	up
novel.6197	4.22034	3.68002	4.13932	2.36703	2.3943	2.71694	1.60995	0.0124177	0.68702	up
BjuA006960	4.68976	6.5115	4.03361	3.5019	3.86585	2.09017	1.6108	0.0446072	0.687781	up
BjuB004840	17.3797	12.3802	12.5092	9.863	8.34302	8.00413	1.6127	0.0390686	0.689476	up
BjuA029438	7.17704	10.3847	9.17304	4.78977	6.22067	5.5589	1.61351	0.0231883	0.690201	up
novel.7940	4.37765	3.09193	4.25068	2.5497	2.06962	2.64207	1.61405	0.0251935	0.690685	up
novel.7157	1.86173	1.58079	1.9128	1.24432	0.894599	1.17888	1.61412	0.00246985	0.690746	up
novel.8053	1.54554	1.6794	1.83653	0.923256	1.23654	0.975839	1.61417	0.0337504	0.690796	up
BjuB016102	3.32168	5.07635	5.70993	2.2062	2.64487	3.8829	1.6153	0.0422394	0.6918	up
BjuB048637	0.273001	0.401708	0.331353	0.16563	0.225867	0.230672	1.61702	0.0334661	0.693339	up
BjuB036942	0.735776	0.898208	0.649486	0.476158	0.541105	0.394727	1.6172	0.0129131	0.693498	up
BjuB015618	2.32074	2.19808	2.68434	1.32061	1.66469	1.46827	1.61739	0.045072	0.693668	up
BjuB038781	25.7576	22.9611	19.3701	14.6065	14.7216	12.714	1.61954	0.022223	0.69558	up
BjuB048294	4.04469	2.9021	3.43433	2.24359	1.894	2.26908	1.62036	0.0318908	0.696316	up
BjuA028094	28.2999	22.552	25.1738	14.7433	16.2205	15.9325	1.62114	0.0436831	0.697011	up
BjuO007647	122.251	114.351	107.59	77.2169	73.6539	61.4157	1.62135	0.00143704	0.6972	up
BjuB041111	14.7227	9.87141	11.6081	8.67216	7.02805	6.62546	1.62155	0.0391308	0.697377	up
BjuA038229	20.4304	18.4051	18.5679	9.85748	12.8023	12.7245	1.62229	0.0453232	0.698027	up
BjuO010178	0.134084	0.210452	0.177539	0.0650796	0.126782	0.12948	1.62467	0.023028	0.700151	up
BjuA029590	1.44628	1.29715	1.45905	1.00282	0.58608	0.997583	1.62479	0.0247519	0.700252	up
BjuB047739	27.4295	25.0112	18.9089	17.2438	15.3144	11.3518	1.6249	0.00769733	0.700353	up
novel.11292	22.3621	17.2365	18.2887	12.7634	11.8201	11.0375	1.62509	0.025576	0.70052	up
BjuA025948	11.8802	10.742	14.5905	9.02535	5.6166	8.23006	1.627	0.0431572	0.702212	up
BjuB046896	3.08981	1.83208	2.18196	2.06623	1.1037	1.19348	1.62805	0.0102286	0.703147	up
novel.1506	104.584	89.9781	94.4318	57.3718	57.6785	62.3332	1.6292	0.0176196	0.704168	up
BjuA036562	29.5614	31.5557	31.9868	17.125	18.7846	21.1794	1.63085	0.00254292	0.705627	up
BjuB047326	0.915193	1.11723	1.07715	0.641623	0.624977	0.638274	1.63243	0.0258353	0.707022	up
novel.3647	1.33836	1.45877	1.05013	0.793942	0.843649	0.717999	1.63325	0.028021	0.707742	up
novel.9107	60.3031	80.4991	58.5808	41.7707	49.4261	30.8719	1.63337	0.0204973	0.70785	up
BjuA044076	2.07012	1.24436	1.47743	1.4537	0.416465	1.06331	1.63353	0.0352329	0.70799	up
BjuA011123	2.37671	2.62292	2.68803	1.51406	1.89614	1.29099	1.63526	0.0397299	0.709519	up
BjuA025726	2.55363	2.33803	3.00553	1.40469	1.36825	2.05495	1.63574	0.00378959	0.709946	up
BjuO005857	3.15657	3.24788	4.08668	2.04277	1.65815	2.70948	1.63658	0.0100864	0.710683	up
BjuA028131	8.07417	10.7484	8.39432	5.2252	5.71171	5.65997	1.63988	0.0419776	0.713592	up
BjuA043553	0.255938	0.200854	0.271107	0.198756	0.0968	0.148289	1.63998	0.039963	0.713679	up
novel.399	2.73248	2.28734	2.32014	1.61675	1.5502	1.30676	1.64069	0.0137173	0.714298	up
novel.10326	5.92171	5.42175	6.67923	3.43304	3.88835	3.65339	1.64219	0.0328208	0.715622	up
novel.5557	1.42407	1.58097	1.3797	0.910351	0.853891	0.9056	1.64232	0.0183673	0.715738	up
BjuA043155	2.14566	1.91273	1.65497	1.17286	1.3591	0.945463	1.64298	0.0258933	0.716318	up
BjuB041494	100.207	84.1122	89.5946	51.1437	54.7008	60.6032	1.64564	0.0325119	0.718652	up
BjuB008285	1.50512	1.53554	1.72718	1.02274	0.853891	1.0174	1.64747	0.012878	0.720253	up
BjuB001596	46.2567	48.6813	41.3039	29.8485	28.8213	24.0124	1.64778	0.00334577	0.720521	up
BjuA016595	3.26567	2.35502	3.11641	1.67071	1.62737	2.00291	1.6482	0.0447781	0.720892	up
BjuA009753	8.68124	7.11903	5.85498	5.30245	3.6892	4.14446	1.64853	0.037355	0.721178	up
BjuB012360	1.03811	1.16384	1.21091	0.755793	0.59596	0.716046	1.65048	0.0346105	0.722889	up
BjuA012627	0.286041	0.387736	0.275449	0.176698	0.245876	0.150665	1.6559	0.00556696	0.727616	up
BjuB040758	21.8097	15.6756	20.8719	11.9902	11.212	11.9958	1.65797	0.0428071	0.729419	up
novel.2042	17.0357	12.2094	12.8405	9.51446	8.12756	7.7371	1.65828	0.0319372	0.729686	up
BjuB028027	43.6928	34.9804	41.0569	23.6012	21.8228	26.7105	1.65982	0.0177266	0.731026	up
BjuB023815	29.9587	26.6186	31.6127	18.385	15.7916	18.9541	1.65987	0.00206381	0.731071	up
BjuA031856	6.24703	4.38892	5.40936	3.754	3.0378	2.87262	1.66025	0.0317224	0.731398	up
BjuB039531	2.14098	1.93868	2.76215	1.43882	1.09005	1.59035	1.66094	0.0225816	0.732003	up
BjuA016516	6.73401	7.86098	6.6873	4.12641	4.4571	4.2268	1.66134	0.0105964	0.732349	up
BjuA023619	5.52826	8.55638	7.45544	3.87575	5.2272	3.85552	1.66224	0.0424656	0.733128	up
BjuB013056	1.09153	0.978983	0.791464	0.567632	0.626626	0.527025	1.6627	0.0378805	0.733529	up
novel.10485	0.528542	1.07845	0.746489	0.205228	0.699661	0.510391	1.66291	0.0171806	0.733706	up
novel.6088	5.74713	9.30744	8.62431	3.44877	5.38475	5.39841	1.66379	0.0216014	0.734469	up
novel.952	3.97314	2.83963	3.75769	2.27277	1.67713	2.39794	1.66521	0.0122287	0.735701	up
BjuA006191	0.53305	0.722561	0.598863	0.235202	0.504021	0.374359	1.66532	0.0104939	0.735801	up
BjuA026947	6.10188	5.89901	5.38627	3.09039	4.26447	3.07426	1.66717	0.0281399	0.737404	up
BjuA013037	1.9352	1.58933	2.02605	0.917428	1.06384	1.34723	1.66759	0.0364585	0.737766	up
BjuA037592	0.70777	0.86402	0.694184	0.534373	0.520509	0.303762	1.66782	0.0443789	0.737963	up
novel.2586	3.01891	2.63738	2.46374	1.43762	1.77734	1.65014	1.66904	0.0486669	0.739018	up
novel.8029	0.695734	0.545995	0.350937	0.385924	0.375911	0.191955	1.66983	0.04821	0.7397	up
BjuB023314	29.4001	22.554	20.8784	16.0334	15.6174	11.9304	1.67119	0.0359045	0.740876	up
BjuB036171	1.37221	0.605745	1.21128	0.91578	0.162186	0.828182	1.67314	0.00278191	0.742555	up
BjuA047354	1.31541	1.2617	1.48368	0.886735	0.587336	0.952676	1.67334	0.0166863	0.742734	up
BjuA030017	35.8033	27.8532	38.4749	19.9464	20.3121	20.7443	1.67421	0.0484103	0.743479	up
BjuB044832	0.186289	0.292391	0.219256	0.120557	0.176144	0.119928	1.6752	0.0241584	0.74433	up
BjuB038555	3.14314	3.9846	4.64198	1.87761	2.57189	2.56825	1.67714	0.0237453	0.745999	up
novel.4314	3.9253	3.62906	3.18016	1.8791	2.59299	1.92121	1.67903	0.0420258	0.747625	up
BjuA016257	4.46548	3.66132	3.17696	2.78201	2.2687	1.67336	1.68109	0.00306752	0.749395	up
BjuB047681	1.20192	2.31523	1.92903	0.636403	1.65305	0.949622	1.6814	0.0276775	0.749665	up
BjuA026580	1.53149	2.6922	2.00078	1.01093	1.56393	1.12396	1.68283	0.0411629	0.750887	up
BjuB026560	0.328192	0.193168	0.144851	0.238938	0.0775798	0.0792304	1.68342	0.024679	0.751396	up
BjuB026184	32.2253	34.3406	36.9798	20.0863	24.0555	17.3609	1.6836	0.0390311	0.751546	up
novel.1466	2.17417	2.38873	2.61009	1.18189	1.48015	1.59562	1.68472	0.00109899	0.752512	up
BjuA047075	5.55963	8.00695	6.47158	2.7874	4.56365	4.54276	1.68476	0.0250706	0.75254	up
novel.10551	13.9147	8.08073	12.9379	8.19445	4.56106	7.97252	1.68532	0.0180866	0.75302	up
BjuB012991	7.77318	6.68118	7.51505	5.46159	3.63993	3.93184	1.68563	0.0149555	0.753286	up
BjuA042382	4.93139	5.21614	5.11011	2.49758	3.64918	2.89864	1.68679	0.0153949	0.754277	up
novel.11379	1.5165	1.52335	1.2851	0.942148	0.860349	0.7615	1.6868	0.0047807	0.754289	up
BjuB017988	0.883393	0.882338	0.708901	0.545702	0.45561	0.465304	1.68731	0.0238772	0.754723	up
BjuB023817	8.50874	6.15029	6.42376	4.56455	3.49338	4.43261	1.6879	0.0378013	0.75523	up
BjuB018206	8.02709	5.69229	6.82958	4.60016	4.02359	3.54885	1.68813	0.0383731	0.755429	up
BjuB025668	3.44828	2.82913	2.6288	2.43442	1.77845	1.0595	1.68922	0.0212225	0.756359	up
BjuB041057	41.5585	44.7425	35.0797	19.5406	32.5414	19.6894	1.69121	0.0292353	0.758057	up
novel.7877	1.71887	1.07914	1.21383	0.945513	0.59593	0.829922	1.69179	0.0427466	0.758548	up
BjuB000167	12.253	10.5464	10.6415	6.13898	6.16658	7.44284	1.69335	0.0327267	0.759879	up
BjuA017745	0.259247	0.271268	0.457686	0.167772	0.0817095	0.333792	1.69423	0.0427789	0.760632	up
BjuB015117	1.36208	1.09947	0.961872	0.831102	0.662351	0.526122	1.69512	0.00450573	0.761388	up
BjuB035470	1.41044	1.00625	1.30162	0.871277	0.454646	0.866729	1.69581	0.00525354	0.76197	up
novel.10882	5.74163	5.71283	6.24483	3.18489	3.97477	3.26727	1.69746	0.0218012	0.763378	up
BjuO001747	0.423181	0.644669	0.593287	0.265807	0.423672	0.288458	1.69861	0.0334045	0.764358	up
BjuA042935	14.4731	17.7471	16.2691	10.5371	10.5844	7.4248	1.69862	0.0438649	0.764364	up
novel.7826	2.02187	1.49856	2.18136	1.41749	0.637253	1.30162	1.6988	0.0126775	0.764514	up
BjuA047061	0.505051	0.634163	0.757894	0.343186	0.334283	0.438936	1.6993	0.0343184	0.764941	up
BjuB040711	2.41516	3.30473	3.27988	1.56297	1.63953	2.09302	1.6995	0.0346204	0.765114	up
BjuA006071	1.87829	1.86711	2.59755	1.03321	1.3024	1.39057	1.70227	0.0425459	0.767458	up
BjuB022334	1.23009	1.33309	0.982413	0.73919	0.664627	0.678768	1.7025	0.043618	0.767651	up
BjuA045682	63.3356	64.3926	53.8426	37.7973	37.4488	31.3065	1.70405	0.00269147	0.768966	up
BjuA016924	3.31972	2.93924	4.05746	1.65258	2.09262	2.30154	1.70611	0.0389582	0.770713	up
BjuA045794	3.68182	3.63851	3.93213	2.29444	2.10598	2.19468	1.70618	0.00425133	0.770773	up
novel.9605	3.49432	2.80914	3.76161	2.06831	1.77289	2.05751	1.70632	0.0189005	0.770885	up
novel.1902	3.11976	2.78397	3.5534	1.9294	1.47493	2.13799	1.70635	0.00247184	0.77091	up
BjuA021178	0.334225	0.327865	0.295028	0.16222	0.237018	0.161374	1.70727	0.0300424	0.771694	up
BjuB038255	5.00286	6.50615	6.30877	3.0526	3.64918	3.72682	1.70855	0.011668	0.772774	up
BjuO010194	0.302024	0.355532	0.333254	0.219887	0.214182	0.145826	1.7086	0.0461019	0.772817	up
BjuA040531	3.01024	5.07908	3.98581	1.89937	3.27325	1.88946	1.70985	0.0292738	0.773872	up
novel.9812	1.52079	1.98913	1.19327	0.656118	1.27819	0.815867	1.71014	0.0454988	0.774114	up
BjuA006870	73.2131	69.1649	75.5001	34.356	47.4084	45.569	1.71108	0.0257399	0.774911	up
novel.9074	16.3411	12.224	14.6378	8.79093	8.33452	8.12317	1.7111	0.0315774	0.774925	up
BjuB015917	0.334225	0.786875	0.516299	0.0811102	0.553041	0.322747	1.71115	0.00593085	0.774968	up
novel.2838	1.9649	1.9018	2.37043	0.890108	1.36245	1.39144	1.71161	0.0345005	0.775358	up
novel.959	1.21556	1.21411	1.02423	0.750894	0.783656	0.480198	1.71431	0.00488153	0.777627	up
BjuA028939	3.14896	2.47123	2.81995	1.72774	1.63977	1.54245	1.71898	0.0220166	0.781555	up
BjuA036480	23.0102	23.5344	22.3927	12.1448	15.4261	12.5063	1.72011	0.00696351	0.782503	up
BjuB040601	4.04171	3.67749	4.49842	2.84304	2.16004	2.09287	1.72178	0.0419399	0.783897	up
novel.2288	2.45051	2.09279	2.03588	1.39928	1.43113	0.974383	1.72918	0.0196549	0.790092	up
BjuA010441	1.14426	1.33149	1.42802	0.727739	0.764821	0.762042	1.73147	0.0169568	0.791995	up
BjuA042130	0.376904	0.384521	0.365972	0.182935	0.249465	0.218376	1.73239	0.0124809	0.792761	up
BjuB030300	0.372579	0.467825	0.39466	0.144669	0.352289	0.21587	1.73263	0.0331812	0.792961	up
BjuA028260	0.283383	0.355827	0.300178	0.110035	0.26795	0.164191	1.73263	0.0331812	0.792961	up
BjuA016017	2.30244	2.33148	2.42579	1.22566	0.983184	1.86476	1.73303	0.0498181	0.7933	up
novel.8875	12.9098	9.91205	10.6558	6.34734	6.76394	6.15231	1.73788	0.0411957	0.797326	up
BjuA008367	15.0831	12.9642	13.7671	7.47019	8.48912	8.07524	1.73976	0.0229381	0.79889	up
BjuA010772	8.08938	10.7317	11.7311	4.86111	6.73827	5.95168	1.74076	0.0290984	0.799719	up
novel.486	2.56082	1.38165	1.69537	1.39829	0.756676	1.08189	1.74177	0.0475934	0.80055	up
novel.1285	0.935422	0.570964	1.28445	0.504466	0.294827	0.802932	1.74185	0.0234634	0.800621	up
BjuA028959	4.72548	3.70844	4.76719	2.83966	2.12768	2.60754	1.74275	0.00785402	0.801363	up
novel.6506	0.165089	0.280709	0.24288	0.0801282	0.182115	0.13285	1.74308	0.00543784	0.801637	up
BjuB032244	57.0446	49.0308	40.9631	29.2695	30.4365	24.6137	1.74382	0.0268284	0.802254	up
BjuB003421	1.8095	1.70406	1.34172	0.913394	1.02657	0.838732	1.74732	0.0259456	0.805145	up
BjuB018716	0.420876	0.532139	0.577915	0.226975	0.309521	0.338686	1.74927	0.00364883	0.806754	up
novel.3708	5.96297	3.94071	4.017	3.1227	2.07725	2.72757	1.756	0.0477055	0.812291	up
BjuB048971	4.65632	5.82927	4.11024	3.01334	2.93517	2.35527	1.75774	0.0344501	0.813718	up
BjuB030195	15.0448	13.5653	11.8676	7.14683	9.08011	6.80042	1.75781	0.0313047	0.813778	up
novel.8208	2.85856	2.24333	2.61677	2.15824	0.800855	1.43131	1.75807	0.0363802	0.813995	up
BjuB002679	31.8661	19.1789	24.4731	16.8123	10.939	15.1711	1.75941	0.0359172	0.815094	up
BjuB041315	8.36193	6.89877	7.57053	4.16264	4.46011	4.34796	1.76022	0.0231753	0.815752	up
BjuB047841	7.38986	6.67476	6.27704	5.00793	2.50492	4.03929	1.76086	0.042159	0.816276	up
BjuB035590	1.04401	1.00839	1.48869	0.389787	0.60748	1.00816	1.76575	0.0206856	0.820285	up
novel.3366	2.99701	2.70478	3.96829	1.6001	1.55859	2.31527	1.76656	0.0107659	0.820943	up
BjuA034154	3.97896	4.07525	3.51232	2.02944	2.10432	2.40959	1.76768	0.0279387	0.821854	up
BjuB040734	10.2598	13.1476	10.7761	7.05983	6.50828	5.76888	1.76777	0.0380038	0.821934	up
BjuB041890	14.9733	18.4653	15.5775	9.08434	10.6184	8.00413	1.7691	0.00734628	0.823012	up
BjuA004240	4.01573	4.22428	4.22356	1.90761	2.98916	2.14518	1.7699	0.0241692	0.82367	up
BjuB048175	0.903927	1.11474	1.70982	0.376056	0.7326	0.997583	1.77021	0.0298078	0.823921	up
BjuA030986	0.843239	0.724778	1.02791	0.428766	0.493577	0.542854	1.77172	0.0380031	0.825152	up
BjuB008641	3.17012	2.94712	3.01359	1.46764	1.79849	1.88385	1.77299	0.0194558	0.826181	up
BjuA037151	2.45966	1.69865	1.21587	1.71911	0.930286	0.380032	1.77399	0.00130769	0.827	up
novel.2006	234.665	185.55	177.321	155.501	93.526	87.6693	1.7747	0.0020587	0.827579	up
novel.9929	1.04373	0.839574	0.921327	0.557248	0.542791	0.478748	1.77645	0.0191252	0.828996	up
BjuA046525	1.05617	1.13585	1.20855	0.417696	0.850707	0.642162	1.77987	0.0440162	0.831776	up
novel.9945	0.458716	0.523621	0.588973	0.283365	0.236583	0.362425	1.78078	0.0191895	0.832509	up
BjuA032501	1.48137	1.805	1.51411	0.681159	0.884649	1.12934	1.78115	0.0495188	0.832813	up
novel.986	6.81544	5.11136	6.98649	3.78815	3.27411	3.55608	1.78119	0.0286377	0.832843	up
BjuB039935	2.00115	1.96306	2.14498	0.901904	1.21639	1.31129	1.78132	0.0138025	0.832948	up
BjuA020034	0.777513	1.22035	1.37266	0.406405	0.791722	0.693058	1.78222	0.0349669	0.833679	up
novel.7393	1.19393	1.00389	1.31739	0.827841	0.4435	0.699992	1.78316	0.0211584	0.834438	up
novel.11082	13.4279	15.879	12.8274	7.32092	9.56597	6.69062	1.78705	0.00010808	0.837583	up
BjuB030745	9.86843	8.91792	6.33534	5.2252	5.65516	3.17651	1.78715	0.0164126	0.837657	up
BjuB046925	10.5924	8.15122	7.39839	5.54045	4.71604	4.3695	1.78736	0.024942	0.837833	up
BjuB014310	2.01523	2.54798	1.77889	1.30416	1.37618	0.864899	1.78891	0.0198415	0.839077	up
BjuA036141	9.14316	8.40539	8.07088	4.56455	4.19912	5.54977	1.78989	0.0270692	0.839869	up
BjuA010937	0.518888	0.447932	0.549641	0.302219	0.294378	0.250534	1.79011	0.0338729	0.840051	up
novel.6417	3.96027	3.23608	3.13542	2.21941	1.81439	1.73472	1.79106	0.00519405	0.840815	up
BjuB031353	1.49418	1.85147	1.66604	1.06875	0.892302	0.835346	1.7922	0.0443091	0.841731	up
BjuB036136	0.259148	0.162699	0.20588	0.125781	0.0980142	0.125124	1.79906	0.0463712	0.847244	up
BjuA042737	2.50728	2.60238	2.99858	1.33471	1.83541	1.32774	1.80269	0.0440762	0.850149	up
BjuA038383	0.857634	1.3461	0.757053	0.416264	0.810928	0.414091	1.80395	0.0155473	0.851157	up
BjuB041862	0.688706	1.08096	0.607936	0.286519	0.6512	0.380032	1.80429	0.0305374	0.85143	up
BjuA036017	0.502569	0.503961	0.640798	0.325238	0.264	0.32354	1.80474	0.0262447	0.851792	up
novel.5231	11.8443	7.23402	9.7279	5.89874	4.47971	5.56959	1.80625	0.0434186	0.853001	up
novel.6840	2.1645	1.98176	1.69836	1.05057	1.13702	1.04509	1.80799	0.0227494	0.854383	up
BjuO004766	0.678427	0.532413	0.812742	0.329283	0.27492	0.514744	1.80847	0.0076442	0.854769	up
BjuB030583	0.24438	0.383566	0.388295	0.0948902	0.277285	0.18879	1.81159	0.0300875	0.857259	up
BjuB047102	6.18182	4.99403	5.83133	3.35342	3.55295	2.45804	1.81615	0.0473801	0.860884	up
novel.2608	1.09971	0.470741	1.05899	0.630804	0.189058	0.627512	1.81669	0.0204298	0.861315	up
BjuB020727	13.8889	16.1018	17.8328	6.74116	11.0433	8.53487	1.81705	0.0279352	0.861599	up
BjuB009819	0.118371	0.139342	0.156734	0.057453	0.0559625	0.114306	1.81997	0.0343361	0.863916	up
BjuO006242	0.678427	0.851861	0.838408	0.263426	0.513185	0.524103	1.82107	0.00718086	0.864789	up
BjuO008836	1.3804	1.54758	0.870365	0.909279	0.745843	0.428463	1.82298	0.0384167	0.866302	up
BjuB020564	0.179662	0.211492	0.158592	0.0872015	0.127409	0.0867463	1.82424	0.00518589	0.867296	up
BjuB006898	2.39642	2.12331	2.38832	1.27569	1.31569	1.19438	1.82474	0.0127106	0.867693	up
BjuA035635	15.0058	10.4042	10.9312	8.20253	6.61219	5.06465	1.82809	0.0252964	0.870336	up
novel.5505	67.9971	46.6922	63.774	29.9541	28.4781	39.076	1.83024	0.0437442	0.872032	up
novel.2091	2.49584	2.13674	3.15449	1.26645	1.2336	1.75282	1.83102	0.0150506	0.872644	up
BjuB016962	9.13548	12.7649	14.1613	6.05623	6.74184	6.88528	1.83209	0.0481877	0.873492	up
BjuB029213	7.00246	6.65229	8.67542	4.05463	3.71712	4.38936	1.83619	0.0170378	0.876718	up
novel.8827	4.55943	4.35957	4.30228	2.03492	2.87409	2.27734	1.83978	0.0215271	0.87953	up
BjuB039503	3.79813	3.41512	4.80508	2.19426	2.05009	2.28675	1.84017	0.0349951	0.879841	up
BjuB009083	0.78823	1.13407	1.10167	0.510103	0.621087	0.507441	1.84542	0.0396343	0.883951	up
BjuA046649	8.55466	5.11027	5.86078	4.58591	2.65602	3.32901	1.84711	0.0261519	0.88527	up
BjuB026810	0.21645	0.169865	0.127377	0.140076	0.068221	0.0696724	1.84802	0.0252647	0.88598	up
novel.9238	1.83133	1.43719	1.49221	1.23073	0.7992	0.544136	1.8495	0.0220733	0.887132	up
BjuA023609	0.160617	0.126048	0.14178	0.0779575	0.075935	0.0775506	1.85119	0.0199749	0.888454	up
BjuA000145	0.324676	0.254798	0.286599	0.157585	0.153497	0.156763	1.85119	0.0199749	0.888454	up
BjuA041621	0.690315	0.541743	0.468736	0.360827	0.301256	0.256388	1.85177	0.0178394	0.888903	up
BjuB032401	0.584707	0.438913	0.38149	0.345489	0.192301	0.220941	1.85192	0.015946	0.889022	up
BjuB047410	2.03688	1.59849	1.70337	0.936593	1.11503	0.828182	1.85386	0.0450962	0.890531	up
BjuA036101	0.501337	0.349722	0.442542	0.324441	0.158012	0.215165	1.85431	0.00563868	0.890886	up
novel.10653	2.50895	2.41803	2.44784	1.15366	1.24859	1.57269	1.85533	0.014874	0.891675	up
BjuA015210	0.380904	0.971505	0.616427	0.0616256	0.570255	0.429128	1.85563	0.0398941	0.891908	up
BjuA043541	0.859436	1.34893	0.842937	0.370789	0.902924	0.368854	1.85764	0.000709438	0.893472	up
novel.3892	4.81122	4.63876	4.06496	2.66879	2.46957	2.12389	1.86099	0.00119101	0.896068	up
novel.8401	5.87468	4.08641	4.4	2.93776	2.39864	2.36372	1.86505	0.0269634	0.899212	up
BjuA022037	0.82257	0.69335	0.672316	0.414032	0.345677	0.411871	1.86777	0.0157043	0.901313	up
BjuO013396	0.579567	0.649757	0.475054	0.200929	0.430575	0.279832	1.8702	0.0442898	0.903191	up
novel.734	3.94282	4.67908	4.49907	2.24043	2.81881	1.95014	1.87192	0.0158884	0.904517	up
novel.93	4.76901	4.85369	6.05146	2.24236	3.02968	3.09414	1.87351	0.0178915	0.905745	up
BjuB043087	6.30653	6.3188	6.05708	2.81069	3.86288	3.29394	1.87433	0.0110877	0.906377	up
BjuA041800	31.5553	21.4718	24.8701	14.6472	14.3264	12.4547	1.88029	0.049866	0.910955	up
novel.4954	11.9288	10.0742	11.973	7.46502	5.26743	5.32103	1.88197	0.0159974	0.912241	up
BjuA045303	2.22332	2.47181	1.90806	1.31892	1.2847	0.894572	1.8876	0.00626614	0.916553	up
BjuO012601	7.03464	8.63481	6.84652	3.67699	5.45768	2.7869	1.88868	0.00575944	0.917375	up
BjuA042311	3.28587	3.00845	2.17539	1.86065	1.29455	1.3221	1.8917	0.0342635	0.919685	up
novel.9433	4.94653	6.60975	7.19868	2.49819	4.17151	3.22747	1.89498	0.0284899	0.922183	up
BjuA008142	4.49684	4.38743	3.54034	2.59553	2.29835	1.64308	1.90067	0.00103778	0.926509	up
BjuA001329	0.66845	0.94425	0.826078	0.389329	0.505638	0.387297	1.90193	0.0185115	0.927466	up
BjuO008189	19.275	9.4259	17.1098	13.3698	4.0463	6.66739	1.90216	0.0458818	0.927638	up
BjuA037727	1.08111	0.697596	0.996733	0.652997	0.318028	0.487192	1.90331	0.0073756	0.92851	up
BjuA028165	1.46313	0.995133	1.11933	0.757492	0.55338	0.565154	1.90701	0.0176891	0.93131	up
BjuA013151	0.849008	0.973796	0.69179	0.507172	0.432262	0.378393	1.90814	0.0308819	0.932164	up
BjuB019618	4.83463	3.12039	3.90868	2.32462	1.87981	1.96343	1.92347	0.0354284	0.943712	up
BjuB039721	0.693963	1.08921	0.765722	0.168412	0.820214	0.335066	1.9256	0.0320211	0.945305	up
BjuO007721	3.8431	3.63997	3.56786	1.80098	1.5663	2.36744	1.92702	0.0250673	0.946373	up
BjuA009888	0.660273	0.681798	0.460135	0.303605	0.328587	0.30202	1.92912	0.0477754	0.947941	up
BjuB011717	0.450938	0.49544	0.557275	0.175095	0.341105	0.261272	1.93403	0.0318269	0.95161	up
BjuA021386	1.04603	0.85821	0.923351	0.600012	0.494531	0.367311	1.93425	0.014653	0.951773	up
BjuB036684	4.00589	4.5552	3.53609	1.58719	3.40123	1.26313	1.93507	0.0395597	0.952384	up
BjuA024427	0.863062	0.865452	0.677195	0.32581	0.498704	0.416712	1.93817	0.0405244	0.954697	up
BjuA006361	5.03908	4.92301	5.03817	2.19621	3.25747	2.28406	1.93858	0.0235864	0.955003	up
BjuB018537	1.14075	0.826371	1.16189	0.596269	0.165943	0.847368	1.94399	0.0379977	0.959022	up
novel.10086	3.96544	3.57646	4.64976	1.78104	1.45503	3.02912	1.94594	0.00805252	0.960465	up
novel.6163	2.81743	2.94807	3.70289	1.15476	1.8352	1.87425	1.94654	0.0192905	0.960915	up
BjuB023942	4.13224	3.85092	4.10357	1.88028	1.7094	2.61865	1.94685	0.0146016	0.961145	up
BjuA022375	0.483559	0.632477	0.995981	0.156468	0.304817	0.622605	1.94855	0.0019961	0.962403	up
novel.7196	1.73611	1.61018	1.67183	0.842645	1.11925	0.609634	1.95141	0.0405638	0.96452	up
BjuB017940	0.288417	0.271612	0.305511	0.167985	0.163626	0.111405	1.95374	0.0345327	0.966242	up
BjuB002695	0.383907	0.361537	0.40666	0.223601	0.2178	0.148289	1.95374	0.0345327	0.966242	up
BjuA003329	0.18499	0.103697	0.20995	0.102614	0.0499758	0.102078	1.95799	0.0350576	0.969372	up
BjuB035988	2.03311	2.05141	2.11515	1.26874	0.755226	1.12188	1.97075	0.0221344	0.978743	up
novel.9889	0.160051	0.376813	0.470937	0.0517887	0.20178	0.257592	1.97159	0.0327186	0.979363	up
BjuO001332	0.127681	0.250503	0.225415	0.0619718	0.120728	0.123297	1.97257	0.0332389	0.980075	up
BjuB020230	0.305064	0.598518	0.538575	0.148067	0.288451	0.294588	1.97257	0.0332389	0.980075	up
novel.6030	2.40077	2.48697	3.30598	1.11864	1.54362	1.48373	1.9763	0.0341465	0.982804	up
BjuA005218	4.04351	5.14285	4.73855	2.23327	1.84573	2.96215	1.97765	0.0445733	0.983785	up
BjuB045136	0.882613	1.55847	1.75298	0.428388	0.834548	0.852304	1.98279	0.0333463	0.987529	up
BjuB008453	0.602846	0.662339	0.798219	0.175559	0.399011	0.465715	1.9835	0.0188698	0.988046	up
BjuB015419	0.415743	0.43502	0.733972	0.134524	0.262068	0.401466	1.98574	0.0306905	0.989675	up
BjuB000652	0.514858	1.03898	1.10373	0.142796	0.625911	0.568202	1.98784	0.0122137	0.991205	up
BjuA040555	8.52274	9.00954	7.83239	4.75995	4.30528	3.68286	1.98968	0.00419409	0.99254	up
novel.9211	9.04121	7.31477	7.73405	3.61919	3.83376	4.63538	1.99283	0.0308358	0.994821	up
BjuB029823	4.19581	4.25316	2.93212	1.86678	1.98366	1.85704	1.99407	0.0436099	0.995714	up
BjuO008849	1.34911	1.46596	1.3741	0.705177	0.588756	0.80171	1.99899	0.0169499	0.999271	up
BjuA031761	0.847458	1.08829	1.0201	0.299145	0.582769	0.595168	2.00114	0.0053416	1.00082	up
BjuB014065	1.07279	1.34081	1.33278	0.732828	0.563539	0.575529	2.00138	0.0483081	1.001	up
BjuB044195	0.786606	0.485029	0.570363	0.354519	0.239069	0.32554	2.00407	0.0385734	1.00294	up
BjuB017808	0.261534	0.266819	0.277034	0.101551	0.148375	0.151532	2.00616	0.00896159	1.00444	up
novel.11175	2.19942	2.46578	1.38677	1.22002	1.18837	0.606825	2.00715	0.0197874	1.00515	up
BjuB043310	0.386848	0.417435	0.441077	0.203408	0.198131	0.217912	2.01042	0.00365471	1.0075	up
BjuA010878	1.94378	2.64017	1.9138	1.3063	1.20172	0.721935	2.01172	0.0441686	1.00843	up
BjuA020484	0.455848	0.715478	0.459872	0.189644	0.369449	0.251539	2.01225	0.0206413	1.00881	up
BjuB020247	0.435866	0.244327	0.164892	0.241775	0.117751	0.0601283	2.01376	0.034121	1.00989	up
BjuB036810	0.807569	1.08645	1.22204	0.223979	0.654506	0.668431	2.01437	0.00776731	1.01033	up
BjuA030792	3.19309	2.50586	2.48701	1.73214	1.2432	1.08827	2.01446	0.00181066	1.01039	up
BjuO000907	9.50075	9.21031	8.38653	6.87176	3.87517	2.69838	2.01539	0.0422483	1.01106	up
BjuB008085	0.823804	0.79862	0.812742	0.329283	0.504021	0.374359	2.01643	0.0205199	1.0118	up
BjuA025990	1.18025	1.09247	0.721267	0.558159	0.486449	0.438352	2.01893	0.0448961	1.01359	up
BjuB001423	0.258265	0.23646	0.341964	0.0835681	0.0814	0.249396	2.01921	0.0295717	1.01379	up
BjuA027705	0.824306	0.739309	0.727634	0.400088	0.278363	0.454856	2.02174	0.0215423	1.0156	up
BjuA017490	1.36469	1.4417	1.38997	0.71332	0.496296	0.861653	2.02598	0.0291801	1.01862	up
BjuB047267	0.521084	0.377478	0.353825	0.35019	0.151602	0.116121	2.0268	0.00934004	1.01921	up
novel.8190	0.522066	0.409705	1.10602	0.101357	0.197454	0.705794	2.02845	0.0351561	1.02038	up
BjuB042069	0.265041	0.259998	0.643385	0.128641	0.0626519	0.383909	2.03133	0.0307999	1.02242	up
novel.1051	1.70455	1.87276	1.50464	0.661859	1.28938	0.548671	2.03286	0.025765	1.02351	up
novel.3410	2.2499	1.4586	2.24509	1.1395	0.554968	1.22801	2.03717	0.00348298	1.02657	up
BjuB023991	49.8591	43.1378	45.1004	22.7461	19.4906	25.5196	2.03815	0.00850815	1.02726	up
BjuB017056	0.721501	0.792704	0.89164	0.420228	0.409326	0.348362	2.04246	0.0288377	1.03031	up
BjuB043479	0.375658	0.442211	0.663203	0.18233	0.0888	0.453447	2.04405	0.0383331	1.03143	up
BjuB005301	106.171	86.7056	84.4943	40.4201	51.3711	43.8135	2.04544	0.0371831	1.03241	up
novel.6420	1.15385	1.07015	0.648154	0.509122	0.793462	0.101293	2.04587	0.0470274	1.03271	up
novel.1848	2.21048	1.82446	1.88396	0.813913	0.936942	1.14089	2.04682	0.0364816	1.03339	up
BjuB029628	0.932034	1.06902	0.822728	0.417577	0.677905	0.276931	2.05753	0.00938891	1.04092	up
novel.10897	1.606	2.06239	2.96418	0.566903	1.24244	1.40986	2.06031	0.0347029	1.04286	up
BjuA042665	11.5358	12.1608	9.72698	4.1784	5.8608	6.15176	2.06434	0.0363822	1.04568	up
BjuB024717	0.472906	0.392956	0.515667	0.216029	0.184121	0.268627	2.06575	0.00378193	1.04667	up
BjuA042818	0.699301	0.503062	0.771612	0.339415	0.165305	0.450191	2.06718	0.00107493	1.04767	up
BjuA037245	0.78732	0.494296	0.60232	0.458563	0.297777	0.152056	2.07391	0.0472062	1.05236	up
novel.5545	3.55732	3.97605	4.51988	1.93587	1.78372	2.08191	2.07761	0.0132041	1.05492	up
novel.8247	2.66936	2.20137	1.87706	1.22973	0.94115	1.04855	2.09596	0.0229623	1.06761	up
BjuB026373	3.30895	3.5535	4.2276	1.94416	1.31737	2.0181	2.10054	0.0211326	1.07076	up
novel.8021	1.4944	1.31936	2.1436	0.543994	0.529881	1.26269	2.12164	0.00283304	1.08518	up
BjuB032780	0.554324	0.652531	0.489315	0.269048	0.262068	0.267644	2.1235	0.0260177	1.08644	up
novel.8170	2.55842	2.30895	2.71005	0.993409	0.967637	1.60586	2.12437	0.00976024	1.08703	up
BjuA028731	5.18775	4.26509	5.23354	3.11745	1.63508	2.14697	2.12862	0.0125773	1.08992	up
BjuB020194	0.894189	0.584782	0.526214	0.50634	0.211373	0.21587	2.14784	0.00440874	1.10288	up
BjuB042048	2.23547	1.65688	0.986651	1.08501	0.704577	0.479712	2.15	0.0446659	1.10434	up
BjuA018451	0.158195	0.124147	0.209463	0.0767818	0.0498599	0.101841	2.15248	0.0130711	1.106	up
BjuA047211	4.69368	6.3007	5.88773	2.87765	2.10224	2.86263	2.15264	0.0483522	1.10611	up
BjuA005164	2.7248	1.99256	1.96793	1.20229	0.878322	1.01661	2.15848	0.0195851	1.11002	up
BjuA038092	3.61571	4.13467	3.19167	1.50423	1.66056	1.89541	2.16238	0.0301366	1.11262	up
novel.9859	3.64609	1.85989	3.70126	1.76968	0.344753	2.11253	2.17822	0.00437977	1.12315	up
novel.967	5.55328	2.82468	4.35734	2.59553	1.55581	1.68822	2.18087	0.0478216	1.1249	up
BjuB047266	0.674651	0.727993	0.63275	0.245588	0.398694	0.285024	2.19023	0.00683922	1.13108	up
BjuO009324	2.25149	1.90027	2.02494	1.23712	1.04435	0.533287	2.19439	0.0278584	1.13382	up
novel.4895	5.07306	5.5737	6.44847	2.56076	2.87807	2.35145	2.19443	0.0250635	1.13385	up
BjuA021362	0.684932	0.684114	0.604605	0.302219	0.353254	0.240513	2.20277	0.00177755	1.13932	up
BjuB025007	0.726967	0.9008	0.87813	0.297131	0.506489	0.332528	2.20561	0.00985992	1.14118	up
novel.9766	1.15296	1.27497	1.57288	0.559604	0.644193	0.607291	2.20906	0.025291	1.14343	up
BjuA012813	2.50669	2.49177	1.5489	0.892212	1.3431	0.726182	2.21083	0.0350159	1.14459	up
BjuO009554	321.212	313.762	330.353	131.085	155.083	149.787	2.21428	0.00277091	1.14684	up
BjuA015537	1.0352	1.10782	0.955329	0.319739	0.667379	0.408947	2.21934	0.0193442	1.15013	up
BjuA043681	1.27146	1.06017	1.40293	0.539978	0.601108	0.53716	2.22528	0.0291416	1.15398	up
novel.10321	0.38508	0.337755	0.439896	0.175909	0.171346	0.174991	2.2264	0.0173756	1.15472	up
novel.11004	0.518212	0.232389	0.522786	0.287452	0.0699987	0.214464	2.22653	0.0309989	1.1548	up
BjuB008730	5.2701	3.61887	3.95423	2.55791	1.93095	1.27228	2.22928	0.0197193	1.15658	up
BjuB013481	9.82571	8.78382	9.65385	3.56641	5.08964	3.96033	2.24021	0.0215387	1.16364	up
BjuB027969	0.13555	0.141836	0.159538	0.0657912	0.0854457	0.0436319	2.24215	0.0464735	1.16488	up
BjuA010809	2.19	1.68046	1.80428	0.75587	0.782277	0.986902	2.24738	0.0323375	1.16824	up
BjuB019282	1.49031	2.33913	2.63107	0.361672	0.704577	1.79892	2.25484	0.0361456	1.17303	up
BjuB006981	4.96343	3.99769	5.30372	2.28227	1.35854	2.64875	2.26802	2.12324e-05	1.18143	up
BjuA020308	11.4128	14.1297	11.8113	5.73038	5.39566	5.32044	2.27124	0.0167256	1.18348	up
BjuB020315	6.13551	6.10352	8.16207	2.76823	2.45129	3.75516	2.27318	0.00656595	1.18471	up
BjuB029889	0.631314	0.37158	0.557275	0.38302	0.111925	0.190511	2.2761	0.0163439	1.18657	up
BjuB003469	0.341764	0.590058	0.331851	0.132704	0.323152	0.0990082	2.27745	0.00500979	1.18742	up
BjuA024316	5.61498	4.12672	5.11382	2.07642	1.51691	2.92624	2.2786	0.0200056	1.18815	up
BjuB044047	7.63879	4.45154	5.80827	2.82657	2.28841	2.73879	2.27898	0.0498974	1.18839	up
BjuA011183	0.860339	0.337587	0.696154	0.417577	0.135581	0.276931	2.28178	0.0436507	1.19016	up
BjuB028642	2.15311	1.31422	1.26707	0.928925	0.452413	0.693058	2.2823	0.0421781	1.19049	up
novel.6464	4.13224	1.3512	2.8877	2.50704	0.1628	0.997583	2.28256	0.0166027	1.19066	up
novel.10738	1.72855	2.11016	4.23843	0.372878	0.181602	2.96746	2.29338	0.0180026	1.19748	up
BjuA042725	0.231439	0.217953	0.163437	0.0898655	0.087534	0.0893964	2.297	0.0313029	1.19975	up
BjuB029378	3.84616	1.92078	2.7778	1.69707	0.330609	1.68822	2.29951	0.0342938	1.20132	up
BjuB046038	1.85238	3.29879	2.38982	0.899077	1.34731	1.03198	2.30023	0.0391885	1.20178	up
BjuA026058	9.09092	7.13434	4.7419	3.61014	4.29792	1.1971	2.30278	0.0377049	1.20338	up
BjuB020158	17.746	12.4607	14.5655	6.34659	6.7707	6.31347	2.30419	0.036145	1.20426	up
novel.5769	5.54734	2.77036	3.56128	2.3498	1.33515	1.46096	2.30843	0.0486211	1.20691	up
BjuB003457	0.66845	0.524583	0.786741	0.216294	0.210682	0.43033	2.3093	0.0117308	1.20745	up
BjuA009411	0.225023	0.176592	0.264844	0.0728118	0.0709228	0.144864	2.3093	0.0117308	1.20745	up
BjuA028917	1.98588	2.25113	2.14253	1.07097	0.834548	0.852304	2.31325	0.015217	1.20992	up
novel.723	0.360274	0.494785	0.954067	0.174864	0.0851636	0.521853	2.31381	0.0490612	1.21027	up
BjuA007416	1.90719	1.99562	2.1044	0.771397	1.05194	0.767371	2.31875	0.00979728	1.21335	up
BjuB045752	1.75866	1.80482	1.55241	0.787927	0.8954	0.522543	2.31921	0.00128259	1.21364	up
BjuA021839	0.573301	0.67487	0.397623	0.278259	0.30976	0.118631	2.32901	0.00705804	1.21971	up
novel.6194	1.65792	1.40952	1.89033	0.87175	0.522544	0.733784	2.32969	0.0134616	1.22014	up
BjuB012473	2.62238	2.28665	2.4863	1.13138	1.01019	1.03169	2.33051	0.00221124	1.22065	up
BjuB038565	0.733139	1.03563	0.841306	0.213503	0.693213	0.212389	2.33229	0.027072	1.22175	up
BjuA006232	2.89662	4.89611	2.65525	1.08147	2.10682	1.29099	2.33251	0.0418858	1.22188	up
BjuA045449	1.99071	1.95283	0.878624	0.805181	0.94115	0.320392	2.33324	0.0390346	1.22234	up
novel.253	1.22938	1.3017	1.0163	0.62511	0.442831	0.452253	2.33351	0.0181523	1.2225	up
BjuB030177	0.308167	0.272072	0.374035	0.186966	0.0728461	0.148792	2.33545	0.0282897	1.2237	up
BjuB018714	0.216967	0.127703	0.143641	0.105308	0.0512878	0.052379	2.3367	0.011825	1.22447	up
BjuA028676	1.92968	1.85089	1.51411	0.832527	1.01366	0.414091	2.34249	0.00733757	1.22804	up
BjuB015587	2.74726	1.76398	2.86599	1.2122	0.236149	1.68822	2.35201	0.0068862	1.23389	up
BjuB010214	7.08383	6.02249	6.25306	2.00563	2.23269	3.99033	2.35268	0.0448871	1.23431	up
BjuA026136	0.1755	0.137728	0.193648	0.0851813	0.0414857	0.0847368	2.39767	0.00308537	1.26163	up
BjuA037160	1.36706	1.20694	2.5643	0.497638	0.323152	1.32011	2.40006	0.0147254	1.26307	up
BjuB025964	0.768969	0.804624	0.603366	0.331759	0.242364	0.330027	2.40774	0.0367482	1.26768	up
BjuB040320	1.25104	1.09088	1.34973	0.269871	0.591457	0.671157	2.40893	0.0361006	1.26839	up
BjuA020917	0.360751	0.212331	0.159221	0.175095	0.0852762	0.0435453	2.40956	0.0222839	1.26877	up
novel.883	2.94613	1.98176	3.90093	0.81711	0.994889	1.8289	2.4249	0.0432007	1.27792	up
BjuB048435	1.79426	1.28293	1.58383	0.503168	0.490114	0.924077	2.43096	0.0414184	1.28153	up
BjuO011722	1.04734	1.23289	0.647158	0.406672	0.594183	0.202275	2.43315	0.0125259	1.28282	up
BjuA010630	4.03569	2.00028	2.43743	2.06187	1.00419	0.410221	2.43749	0.0381827	1.2854	up
BjuA016556	0.515358	0.525773	0.409427	0.200109	0.243646	0.149298	2.44592	0.00312637	1.29037	up
BjuB045985	0.631314	0.784447	0.557275	0.255347	0.397956	0.152408	2.44881	0.000470668	1.29208	up
BjuB048218	3.63462	2.81799	2.3193	1.10522	1.4078	1.05717	2.45699	0.0493233	1.29689	up
BjuA043345	1.0101	1.52879	1.21008	0.490266	0.477547	0.55738	2.45803	0.0433981	1.2975	up
BjuO000088	0.697156	1.31307	2.3385	0.135349	0.131838	1.48107	2.48746	0.0400424	1.31467	up
novel.742	4.04004	3.24881	4.57887	1.50092	1.50915	1.73391	2.50164	0.0187165	1.32287	up
BjuA045120	0.171397	0.295919	0.272334	0.033276	0.162063	0.0993069	2.5103	0.00692378	1.32786	up
BjuB020643	5.56093	2.27692	4.48191	2.34702	0.685838	1.86781	2.51389	0.0347942	1.32992	up
BjuA033242	1.12036	0.753627	0.847686	0.621464	0.30267	0.154555	2.52313	0.0177908	1.33521	up
BjuB038527	0.12285	0.160683	0.162664	0.0397513	0.0968	0.0395438	2.53384	0.0355656	1.34133	up
BjuA014447	1.2987	0.815353	1.37567	0.630342	0.368393	0.376231	2.53805	0.0481467	1.34372	up
BjuA016919	1.28949	2.40341	1.42283	0.625871	1.06686	0.311302	2.55272	0.0344884	1.35203	up
novel.5090	1.81335	1.30923	1.85679	0.422463	0.685838	0.840517	2.55507	0.0448967	1.35336	up
BjuB035176	0.429976	0.626665	0.596435	0.119254	0.2904	0.237263	2.55531	0.00173625	1.3535	up
novel.11385	3.38892	2.65955	2.27922	1.09657	1.3733	0.779177	2.56312	0.0311589	1.3579	up
BjuA013784	0.56018	0.628022	0.988967	0.233049	0.227003	0.386388	2.57215	0.0327526	1.36297	up
novel.5738	0.679207	0.697033	0.69179	0.304303	0.247007	0.252262	2.57354	0.00309091	1.36376	up
BjuB028235	5.77497	3.2163	3.45328	2.17003	1.5853	1.07935	2.57402	0.0478277	1.36402	up
novel.1850	0.837158	0.72998	0.738979	0.361178	0.263856	0.26947	2.5781	3.77566e-05	1.36631	up
novel.7072	2.06612	2.22948	1.48185	1.00282	0.6105	0.623489	2.5829	0.0351248	1.36899	up
novel.8363	1.05085	0.727663	0.381958	0.540048	0.175346	0.119384	2.58808	0.0394423	1.37188	up
BjuB002409	0.766089	0.73481	0.939228	0.330516	0.201214	0.410989	2.58839	0.00403931	1.37206	up
BjuA016715	0.61759	0.581603	0.654193	0.239804	0.233583	0.238552	2.60329	0.00263415	1.38034	up
BjuA005081	0.44192	0.594528	0.22291	0.18385	0.238773	0.0609634	2.6042	0.043761	1.38084	up
BjuB011368	1.00563	0.789196	0.976464	0.488097	0.380347	0.19422	2.60788	0.0358755	1.38287	up
BjuB019416	1.68679	1.32375	1.48897	0.775616	0.335775	0.600108	2.62899	0.00104178	1.39451	up
BjuA010583	0.250209	0.163632	0.220865	0.121442	0.0394305	0.0805388	2.62915	0.00133713	1.39459	up
BjuA036728	13.9665	8.32007	10.6474	5.11493	3.48156	3.92345	2.63052	0.027814	1.39535	up
BjuA007732	0.699301	0.548795	0.761324	0.203649	0.220406	0.337643	2.63808	0.0132955	1.39949	up
BjuB016143	27.4411	14.9293	23.034	9.47848	6.68565	8.61616	2.63937	0.041272	1.40019	up
BjuB029599	1.98292	2.63348	2.01965	0.592268	1.00958	0.883765	2.66979	0.0102168	1.41672	up
BjuO007818	4.34117	3.00604	3.15581	1.23944	1.44874	1.23297	2.67856	0.0422728	1.42146	up
BjuB037934	0.66845	0.734417	0.904753	0.34607	0.084273	0.43033	2.68118	0.0364558	1.42287	up
BjuO010403	3.19603	1.95079	2.19427	1.03415	0.67155	1.02876	2.68466	0.0395709	1.42474	up
BjuA004026	1.75866	0.601606	1.19416	0.831701	0.0852762	0.391908	2.71561	0.025369	1.44128	up
BjuA006781	1.53341	1.03147	1.01518	0.478452	0.517822	0.317303	2.72543	0.0415002	1.44648	up
BjuB001624	0.939144	1.03183	1.49221	0.364661	0.3552	0.544136	2.73986	0.0223526	1.4541	up
novel.9464	0.772599	0.909476	0.852489	0.187495	0.547894	0.186517	2.74927	0.0274988	1.45905	up
BjuA008428	0.362394	0.365655	0.228495	0.10051	0.146854	0.0999855	2.75384	0.0354701	1.46144	up
BjuA029001	1.10865	0.994332	1.46794	0.538097	0.299507	0.458819	2.75445	0.0283751	1.46176	up
novel.5380	1.90261	1.05253	0.963632	1.18081	0.0589834	0.180715	2.75871	0.00962845	1.46399	up
BjuA015599	73.4636	58.4061	63.1526	23.3049	25.1216	22.1014	2.76518	0.0135282	1.46737	up
BjuB008947	0.147102	0.115442	0.129851	0.071398	0.0347728	0.0355127	2.76952	0.00441476	1.46964	up
BjuA042816	0.179899	0.141181	0.158801	0.058211	0.0567008	0.0579072	2.77679	0.0108832	1.47342	up
novel.8797	1.07012	1.25971	1.04583	0.482296	0.289098	0.442873	2.77999	0.0288737	1.47508	up
BjuB048224	7.45739	5.85238	6.58281	1.72359	2.6862	2.74335	2.78096	0.0312362	1.47558	up
BjuB030503	0.777002	0.609772	0.557275	0.188564	0.275508	0.234475	2.78299	0.0409488	1.47664	up
novel.2315	0.38055	0.547519	0.783814	0.0615683	0.119942	0.428729	2.80527	0.00747591	1.48814	up
novel.142	9.1007	4.66535	6.28419	2.99226	1.94309	2.19704	2.81115	0.0484217	1.49116	up
BjuA032664	0.513611	0.554221	0.680065	0.249288	0.12141	0.247987	2.82518	0.0214558	1.49834	up
BjuA040884	0.394767	0.486834	0.34847	0.0547443	0.186634	0.190605	2.84749	0.0405845	1.50969	up
BjuB028932	0.474309	0.372226	0.453573	0.0767373	0.149493	0.22901	2.85587	0.0398642	1.51393	up
BjuA014216	0.733139	1.23289	1.20187	0.101668	0.495152	0.505687	2.87336	0.00201084	1.52274	up
BjuO002382	1.21928	1.07168	1.07628	0.473433	0.415035	0.282577	2.87541	0.00299607	1.52377	up
BjuB035706	0.189079	0.237415	0.200285	0.0734175	0.0715128	0.0730343	2.8756	0.012196	1.52386	up
BjuB005078	0.841752	1.02758	0.990711	0.45395	0.265304	0.270948	2.88834	0.0342305	1.53024	up
BjuB011074	1.61126	0.998275	1.64687	0.329283	0.32074	0.818911	2.89762	0.0361698	1.53487	up
BjuA042990	2.78047	2.08717	2.56109	0.938807	0.685838	0.933907	2.90349	0.00607636	1.53779	up
BjuA015703	7.5377	9.5005	9.17404	4.10197	2.59171	2.316	2.90934	0.0379043	1.54069	up
BjuB006610	1.2685	0.995489	1.30636	0.410455	0.199903	0.612469	2.91974	0.0037165	1.54584	up
BjuB025563	5.57345	3.74212	3.71719	1.44274	1.52242	1.49502	2.92202	0.046216	1.54697	up
BjuA009254	0.2337	0.229252	0.361011	0.0567146	0.110486	0.112837	2.94233	0.0400532	1.55696	up
novel.8135	1.76029	1.56562	1.65744	0.569586	0.443847	0.679936	2.94286	0.00326467	1.55722	up
BjuB047936	0.440695	0.345847	0.277866	0.122227	0.178584	0.0607945	2.94356	0.0342224	1.55756	up
BjuB036260	0.799788	0.496893	0.882488	0.129396	0.189058	0.418341	2.95763	0.0445258	1.56444	up
BjuB048897	2.42004	1.2386	2.04334	0.612832	0.397956	0.914451	2.9617	0.0480849	1.56642	up
BjuA033643	6.1027	4.45896	3.90093	2.45133	0.795911	1.62569	2.96794	0.0201437	1.56946	up
BjuA007299	1.06701	0.9211	0.753499	0.310732	0.504451	0.103037	2.98579	0.0261864	1.57811	up
BjuB008101	2.21472	2.52433	1.30333	0.742224	0.947337	0.305524	3.02863	0.0170072	1.59867	up
BjuA026572	0.771423	0.325981	0.471429	0.288015	0.112217	0.114605	3.04724	0.0457978	1.6075	up
BjuB027708	0.0804032	0.14723	0.165605	0.0260165	0.0253415	0.0776421	3.04836	0.045621	1.60803	up
BjuB028702	0.988143	1.03396	0.872257	0.319739	0.311444	0.31807	3.0491	0.00580475	1.60838	up
BjuO001963	1.83983	1.35892	1.62406	0.735399	0.102331	0.731561	3.07324	0.00934414	1.61976	up
BjuB003029	0.0996811	0.0912653	0.102656	0.0161272	0.0471263	0.032086	3.07955	0.0294387	1.62272	up
novel.3449	1.74378	1.64217	1.84713	0.50782	0.494646	0.67356	3.12232	0.000489306	1.64262	up
BjuB023088	0.574336	0.772672	0.362128	0.0796461	0.387899	0.0792304	3.12585	0.0240181	1.64425	up
BjuA015229	0.237733	0.149254	0.335764	0.0461547	0.0449573	0.137742	3.15814	0.0320924	1.65907	up
novel.7349	1.51391	2.11214	1.97979	0.65315	0.74224	0.379016	3.15928	0.0280696	1.65959	up
novel.6583	1.57646	1.03097	1.39158	0.765155	0.372652	0.12686	3.1621	0.0376644	1.66089	up
novel.759	11.6858	7.0332	9.53975	3.8381	1.82772	3.22415	3.17872	0.0137855	1.66845	up
BjuB027223	18.3155	23.0817	22.7762	5.06128	7.83738	6.84224	3.25078	0.00292908	1.70079	up
BjuB047836	1.2738	0.578744	0.473437	0.520636	0.0633912	0.12948	3.25993	0.045431	1.70484	up
BjuB041982	1.22629	0.705735	1.15464	0.317438	0.154601	0.473672	3.26386	0.0207952	1.70658	up
BjuB000773	0.383907	0.48205	0.338884	0.0745337	0.1452	0.148289	3.27382	0.0249224	1.71097	up
novel.2174	3.42927	1.89968	2.40387	1.27281	0.286104	0.779177	3.30732	0.0097786	1.72566	up
BjuO012501	0.744219	0.584045	0.859074	0.111143	0.16239	0.386972	3.31161	0.0153306	1.72753	up
BjuB045192	0.506458	0.74523	0.391179	0.061454	0.359158	0.0611332	3.41024	0.00727306	1.76987	up
BjuB047181	1.60772	1.77785	1.93523	0.56751	0.0690984	0.917391	3.42394	0.0310781	1.77566	up
BjuA000276	0.30003	0.294321	0.264844	0.0364059	0.141846	0.0724318	3.42741	0.0247343	1.77712	up
BjuB018218	0.968331	0.491715	0.804487	0.221173	0.161576	0.275023	3.44274	0.0470168	1.78356	up
novel.3731	1.39554	1.95568	3.60762	0.193526	0.471263	1.34761	3.45798	0.0348833	1.78993	up
BjuA039330	0.549854	1.22262	0.970737	0.177919	0.346606	0.265486	3.47237	0.0479943	1.79592	up
BjuB049053	0.992458	0.467315	0.876066	0.192681	0.0938411	0.383351	3.48699	0.0485138	1.80198	up
novel.9255	0.520914	0.545068	0.306549	0.22474	0.109455	0.0558917	3.51853	0.027674	1.81497	up
BjuO008804	0.294522	0.577835	0.541628	0.0714751	0.139241	0.189605	3.53212	0.0326754	1.82053	up
BjuA042863	0.846229	0.711536	0.69363	0.176026	0.285766	0.175108	3.53493	0.0170767	1.82168	up
BjuB039597	0.505051	0.365863	0.480114	0.0754255	0.183672	0.112548	3.63526	0.0481237	1.86206	up
novel.402	9.35309	9.92579	8.25618	2.7341	2.76367	2.0527	3.6468	0.00173146	1.86663	up
novel.10640	56.5192	30.8998	39.4199	16.4497	5.51378	12.1285	3.72049	0.021519	1.89549	up
BjuB046634	1.87829	1.03183	1.16061	0.546991	0.1776	0.362757	3.74371	0.0277509	1.90447	up
BjuA025727	2.04546	2.49702	3.00929	0.22062	0.859584	0.877873	3.85672	0.00590969	1.94738	up
BjuB041823	0.256516	0.201307	0.317005	0.0498013	0.0485093	0.0990827	3.9253	0.0107322	1.9728	up
BjuB004381	0.728439	0.571661	0.385806	0.282846	0.0688769	0.0703424	3.99442	0.0168718	1.99799	up
BjuB039688	1.11888	1.26223	0.864205	0.407298	0.132244	0.270115	4.00826	0.0378585	2.00298	up
BjuB043158	4.13224	4.54003	4.19476	1.60451	0.78144	0.798066	4.04114	0.0125636	2.01476	up
novel.2171	1.03306	0.589614	0.580303	0.364661	0.0888	0.0906893	4.04847	0.0107578	2.01738	up
novel.11500	1.08656	1.22577	0.839243	0.197767	0.449484	0.131156	4.04875	0.00440667	2.01748	up
BjuA003860	1.76919	1.06801	1.48162	0.352287	0.428934	0.262836	4.13658	0.0427937	2.04844	up
BjuA016497	0.800691	1.16005	0.978629	0.119577	0.291187	0.297382	4.1508	0.00700167	2.05339	up
BjuA037500	0.236743	0.154825	0.243808	0.0766041	0.0373083	0.0381021	4.1797	0.0240769	2.0634	up
BjuB044116	0.289783	0.552294	0.328884	0.0401857	0.156573	0.079952	4.23172	0.0257897	2.08124	up
BjuA003935	6.1625	3.09516	5.13515	1.72284	0.0466152	1.61864	4.24805	0.012186	2.0868	up
novel.2949	0.695024	0.654526	0.368108	0.303605	0.0657174	0.0335578	4.26345	0.0295414	2.09202	up
novel.3643	3.01103	3.12394	2.43266	0.693565	0.723826	0.591381	4.2651	0.00628505	2.09258	up
BjuA008402	1.88032	1.79642	1.58763	0.396798	0.154601	0.631563	4.45015	0.0224389	2.15385	up
BjuO010770	7.26011	9.9088	11.4241	1.22566	2.6862	2.43854	4.50256	0.0131077	2.17074	up
BjuA010337	0.569606	0.402312	0.502805	0.110586	0.161576	0.0550046	4.50756	0.0327373	2.17235	up
BjuB048672	0.238607	0.280879	0.26328	0.0579054	0.0564032	0.0576032	4.5533	0.0038547	2.18691	up
novel.6117	2.34444	2.07796	2.23992	0.69613	0.286876	0.479421	4.55566	0.0006264	2.18766	up
BjuB014770	3.6526	7.96243	6.09022	0.393964	3.26181	0.195954	4.5967	0.0261628	2.2006	up
BjuA008350	0.565825	0.814084	0.7492	0.0915434	0.267505	0.0910656	4.73015	0.0090065	2.24189	up
BjuA036779	1.35461	1.18118	1.59432	0.292212	0.28463	0.290686	4.76078	0.0116048	2.2512	up
BjuB029586	0.204382	0.224552	0.14433	0.0396798	0.0386504	0.0394727	4.8663	0.0246073	2.28283	up
BjuO013522	0.439175	0.430817	0.678422	0.10658	0.103815	0.106023	4.89358	0.0366708	2.29089	up
BjuA022690	4.0107	2.99762	2.6974	0.926973	0.36117	0.553281	5.27077	0.0105452	2.39801	up
BjuA026807	3.46236	4.31962	2.89957	0.344718	1.00733	0.600108	5.47168	0.0111815	2.45198	up
BjuA000477	0.12219	0.134248	0.129432	0.0237225	0.0231071	0.0235987	5.47889	0.00121913	2.45388	up
novel.1810	2.05574	0.985901	1.31058	0.332592	0.107988	0.330857	5.64169	0.0463772	2.49613	up
BjuO011586	3.59263	7.72273	5.92895	0.682329	1.10771	1.05586	6.05935	0.0462873	2.59916	up
novel.3728	0.523013	0.746269	0.461676	0.0923095	0.134872	0.0459139	6.33829	0.0163287	2.66409	up
BjuB004894	10.5384	8.07097	7.95751	1.47901	1.44064	1.22608	6.40823	0.0110816	2.67993	up
BjuB027076	2.71878	1.56689	2.13744	0.371136	0.281172	0.328177	6.55094	0.0273863	2.7117	up
BjuA016411	4.88216	2.90658	4.4582	0.163422	0.159182	1.46312	6.85824	0.0301857	2.77784	up
novel.7600	0.682178	0.901654	0.507094	0.0697061	0.101846	0.0693422	8.67983	0.027554	3.11767	up
BjuB020888	16.8683	9.8264	11.2614	0.688003	1.92111	1.23194	9.88168	0.0444592	3.30476	up
BjuA011524	2.74726	2.28665	1.91066	0.0808131	0.236149	0.160783	14.5361	0.0153022	3.86157	up
BjuB030458	1.65401	2.16338	1.94671	0.178399	0.0579235	0.118312	16.2536	0.0100627	4.02269	up
BjuO003911	6.28931	7.96443	6.56113	0.416264	0.270309	0.552121	16.8039	0.00795975	4.07072	up
novel.5818	10.4364	6.31	7.88616	0.709557	0.0767943	0.588211	17.9203	0.0173223	4.16352	up
BjuB037846	2.41516	2.57575	1.94059	0.0601144	0.11711	0.0598006	29.2438	0.00629444	4.87006	up
BjuB011043	7.99664	6.73798	6.83591	0.163422	0.159182	0.162569	44.4594	0.00327653	5.47442	up
novel.7613	21.555	33.3866	35.2502	0.220253	0.107269	0.219103	164.998	0.0201155	7.3663	up
BjuB006404	18.2834	23.7147	21.4068	0.123251	0.120054	0.122608	173.279	0.00556867	7.43695	up
novel.2896	0.541126	0.566217	0.557275	0	0	0	#DIV/0!	0.00017504	#DIV/0!	up
BjuB016819	0.201483	0.189743	0.213425	0	0	0	#DIV/0!	0.00114851	#DIV/0!	up
BjuA038388	0.954928	0.899286	0.842937	0	0	0	#DIV/0!	0.00129057	#DIV/0!	up
BjuA019284	0.757576	0.74316	0.835913	0	0	0	#DIV/0!	0.00136603	#DIV/0!	up
BjuA040440	0.356507	0.349722	0.393371	0	0	0	#DIV/0!	0.00136603	#DIV/0!	up
BjuB005417	0.16559	0.162439	0.182713	0	0	0	#DIV/0!	0.00136603	#DIV/0!	up
BjuA004256	0.443459	0.43502	0.391452	0	0	0	#DIV/0!	0.00144603	#DIV/0!	up
BjuB008974	1.51515	1.48632	1.33746	0	0	0	#DIV/0!	0.00144603	#DIV/0!	up
BjuB006917	0.363637	0.356717	0.32099	0	0	0	#DIV/0!	0.00144603	#DIV/0!	up
BjuB016294	0.16742	0.164234	0.147786	0	0	0	#DIV/0!	0.00144603	#DIV/0!	up
BjuB042606	0.32352	0.317364	0.285579	0	0	0	#DIV/0!	0.00144603	#DIV/0!	up
novel.211	0.288753	0.283258	0.254889	0	0	0	#DIV/0!	0.00144603	#DIV/0!	up
BjuB037665	0.791498	0.709884	0.698673	0	0	0	#DIV/0!	0.00158734	#DIV/0!	up
BjuA042065	0.859952	0.771279	0.759099	0	0	0	#DIV/0!	0.00158734	#DIV/0!	up
BjuO002434	0.293526	0.26326	0.259102	0	0	0	#DIV/0!	0.00158734	#DIV/0!	up
BjuA042410	1.13636	1.00327	1.0031	0	0	0	#DIV/0!	0.00179112	#DIV/0!	up
novel.5558	5.10594	4.76697	4.35171	0	0	0	#DIV/0!	0.00210906	#DIV/0!	up
BjuO004697	0.22173	0.261012	0.244657	0	0	0	#DIV/0!	0.00220046	#DIV/0!	up
novel.9154	0.475964	0.560288	0.525181	0	0	0	#DIV/0!	0.00220046	#DIV/0!	up
novel.6446	0.139052	0.1455	0.163659	0	0	0	#DIV/0!	0.00242245	#DIV/0!	up
BjuA043483	0.166704	0.174434	0.196204	0	0	0	#DIV/0!	0.00242245	#DIV/0!	up
BjuA025031	0.0548968	0.0574423	0.0646116	0	0	0	#DIV/0!	0.00242245	#DIV/0!	up
novel.3165	0.361388	0.378145	0.425341	0	0	0	#DIV/0!	0.00242245	#DIV/0!	up
BjuA018427	0.457597	0.478814	0.538575	0	0	0	#DIV/0!	0.00242245	#DIV/0!	up
BjuA007574	0.280584	0.293594	0.247678	0	0	0	#DIV/0!	0.00247827	#DIV/0!	up
novel.300	0.737101	0.771279	0.650656	0	0	0	#DIV/0!	0.00247827	#DIV/0!	up
BjuO004180	0.717704	0.750983	0.633534	0	0	0	#DIV/0!	0.00247827	#DIV/0!	up
BjuA021904	0.292626	0.306195	0.258308	0	0	0	#DIV/0!	0.00247827	#DIV/0!	up
BjuB008527	0.10131	0.106008	0.089429	0	0	0	#DIV/0!	0.00247827	#DIV/0!	up
BjuA016009	0.373599	0.439788	0.384749	0	0	0	#DIV/0!	0.00261401	#DIV/0!	up
BjuB006932	1.71106	2.01419	2.06858	0	0	0	#DIV/0!	0.00330025	#DIV/0!	up
BjuA008414	1.3369	1.46883	1.18011	0	0	0	#DIV/0!	0.00392184	#DIV/0!	up
BjuB030233	0.174825	0.137199	0.154322	0	0	0	#DIV/0!	0.00485987	#DIV/0!	up
BjuO010248	0.16292	0.127855	0.143813	0	0	0	#DIV/0!	0.00485987	#DIV/0!	up
BjuB035719	0.152874	0.119972	0.134946	0	0	0	#DIV/0!	0.00485987	#DIV/0!	up
BjuO007510	0.119617	0.0938728	0.105589	0	0	0	#DIV/0!	0.00485987	#DIV/0!	up
BjuB002626	0.186289	0.146195	0.164442	0	0	0	#DIV/0!	0.00485987	#DIV/0!	up
novel.9601	1.13259	0.888829	0.999763	0	0	0	#DIV/0!	0.00485987	#DIV/0!	up
BjuO000006	0.163506	0.128315	0.14433	0	0	0	#DIV/0!	0.00485987	#DIV/0!	up
BjuO009733	0.167112	0.131146	0.147514	0	0	0	#DIV/0!	0.00485987	#DIV/0!	up
BjuA038205	0.167112	0.131146	0.147514	0	0	0	#DIV/0!	0.00485987	#DIV/0!	up
BjuA041534	0.183285	0.143837	0.16179	0	0	0	#DIV/0!	0.00485987	#DIV/0!	up
BjuA028982	0.183285	0.143837	0.16179	0	0	0	#DIV/0!	0.00485987	#DIV/0!	up
BjuA005787	0.110865	0.0870041	0.0978629	0	0	0	#DIV/0!	0.00485987	#DIV/0!	up
BjuA020223	0.217486	0.170678	0.19198	0	0	0	#DIV/0!	0.00485987	#DIV/0!	up
BjuB006890	0.12219	0.0958916	0.10786	0	0	0	#DIV/0!	0.00485987	#DIV/0!	up
BjuA011424	0.12219	0.0958916	0.10786	0	0	0	#DIV/0!	0.00485987	#DIV/0!	up
BjuA006243	0.0325606	0.0255528	0.028742	0	0	0	#DIV/0!	0.00485987	#DIV/0!	up
BjuA028650	0.0339213	0.0266207	0.0299431	0	0	0	#DIV/0!	0.00485987	#DIV/0!	up
BjuB026917	0.243073	0.190758	0.214566	0	0	0	#DIV/0!	0.00485987	#DIV/0!	up
BjuA025119	0.299043	0.234682	0.263972	0	0	0	#DIV/0!	0.00485987	#DIV/0!	up
BjuB035393	0.20475	0.160683	0.180738	0	0	0	#DIV/0!	0.00485987	#DIV/0!	up
BjuA024434	0.138581	0.108755	0.122329	0	0	0	#DIV/0!	0.00485987	#DIV/0!	up
BjuB045177	0.0557042	0.0437153	0.0491713	0	0	0	#DIV/0!	0.00485987	#DIV/0!	up
BjuA046747	0.0387838	0.0304366	0.0342353	0	0	0	#DIV/0!	0.00485987	#DIV/0!	up
BjuB026699	0.0410982	0.0322529	0.0362783	0	0	0	#DIV/0!	0.00485987	#DIV/0!	up
BjuB031242	0.35791	0.280879	0.315935	0	0	0	#DIV/0!	0.00485987	#DIV/0!	up
BjuB014058	0.165893	0.130189	0.146437	0	0	0	#DIV/0!	0.00485987	#DIV/0!	up
BjuA003510	0.0168725	0.0132412	0.0148938	0	0	0	#DIV/0!	0.00485987	#DIV/0!	up
BjuO012422	0.0295543	0.0231935	0.0260883	0	0	0	#DIV/0!	0.00485987	#DIV/0!	up
BjuB011925	0.261233	0.20501	0.230597	0	0	0	#DIV/0!	0.00485987	#DIV/0!	up
novel.7681	0.0669763	0.0525614	0.0591215	0	0	0	#DIV/0!	0.00485987	#DIV/0!	up
BjuB027962	0.0532255	0.0417701	0.0469834	0	0	0	#DIV/0!	0.00485987	#DIV/0!	up
BjuB006865	0.0328429	0.0257743	0.0289912	0	0	0	#DIV/0!	0.00485987	#DIV/0!	up
novel.1693	0.0508441	0.0399012	0.0448812	0	0	0	#DIV/0!	0.00485987	#DIV/0!	up
BjuA019089	0.0671412	0.0526908	0.0592671	0	0	0	#DIV/0!	0.00485987	#DIV/0!	up
BjuB042933	0.136092	0.106801	0.120131	0	0	0	#DIV/0!	0.00485987	#DIV/0!	up
BjuB038524	0.085441	0.067052	0.0754207	0	0	0	#DIV/0!	0.00485987	#DIV/0!	up
novel.8611	0.0981034	0.0769892	0.0865981	0	0	0	#DIV/0!	0.00485987	#DIV/0!	up
BjuA007189	0.336701	0.264235	0.297213	0	0	0	#DIV/0!	0.00485987	#DIV/0!	up
BjuB010197	0.115367	0.0905372	0.101837	0	0	0	#DIV/0!	0.00485987	#DIV/0!	up
BjuA010473	0.115367	0.0905372	0.101837	0	0	0	#DIV/0!	0.00485987	#DIV/0!	up
BjuB040190	0.0660677	0.0518484	0.0583195	0	0	0	#DIV/0!	0.00485987	#DIV/0!	up
BjuB048583	0.0584249	0.0458505	0.051573	0	0	0	#DIV/0!	0.00485987	#DIV/0!	up
BjuA037223	0.0797449	0.0625819	0.0703926	0	0	0	#DIV/0!	0.00485987	#DIV/0!	up
BjuA041728	0.131372	0.103097	0.115965	0	0	0	#DIV/0!	0.00485987	#DIV/0!	up
BjuO002140	0.0503931	0.0395473	0.0444832	0	0	0	#DIV/0!	0.00485987	#DIV/0!	up
BjuA010540	0.0388501	0.0304886	0.0342939	0	0	0	#DIV/0!	0.00485987	#DIV/0!	up
BjuB041391	0.324676	0.254798	0.286599	0	0	0	#DIV/0!	0.00485987	#DIV/0!	up
BjuA000168	0.0545019	0.0427718	0.0481101	0	0	0	#DIV/0!	0.00485987	#DIV/0!	up
BjuB041054	0.109266	0.0857492	0.0964515	0	0	0	#DIV/0!	0.00485987	#DIV/0!	up
BjuB035194	0.0302627	0.0237495	0.0267136	0	0	0	#DIV/0!	0.00485987	#DIV/0!	up
BjuB012537	0.272183	0.213603	0.240262	0	0	0	#DIV/0!	0.00485987	#DIV/0!	up
BjuO009805	1.49031	1.16956	1.31553	0	0	0	#DIV/0!	0.00485987	#DIV/0!	up
BjuB022089	0.199947	0.156914	0.176498	0	0	0	#DIV/0!	0.00485987	#DIV/0!	up
BjuA004367	0.0916423	0.0719187	0.0808948	0	0	0	#DIV/0!	0.00485987	#DIV/0!	up
BjuB032214	0.0983866	0.0772114	0.0868481	0	0	0	#DIV/0!	0.00485987	#DIV/0!	up
BjuB046175	0.0417781	0.0327865	0.0368785	0	0	0	#DIV/0!	0.00485987	#DIV/0!	up
BjuB006565	0.0927645	0.0727993	0.0818853	0	0	0	#DIV/0!	0.00485987	#DIV/0!	up
BjuO010360	0.044827	0.0351792	0.0395698	0	0	0	#DIV/0!	0.00485987	#DIV/0!	up
BjuA012114	0.058475	0.0458898	0.0516172	0	0	0	#DIV/0!	0.00485987	#DIV/0!	up
BjuA033666	0.0695024	0.0545438	0.0613514	0	0	0	#DIV/0!	0.00485987	#DIV/0!	up
BjuB003415	0.0297478	0.0233453	0.026259	0	0	0	#DIV/0!	0.00485987	#DIV/0!	up
BjuA027739	0.037753	0.0296276	0.0333254	0	0	0	#DIV/0!	0.00485987	#DIV/0!	up
BjuB047913	0.0601251	0.0471848	0.0530738	0	0	0	#DIV/0!	0.00485987	#DIV/0!	up
BjuA044807	0.253936	0.199283	0.224155	0	0	0	#DIV/0!	0.00485987	#DIV/0!	up
BjuB022620	0.150512	0.118118	0.13286	0	0	0	#DIV/0!	0.00485987	#DIV/0!	up
BjuB016540	0.0380692	0.0298758	0.0336045	0	0	0	#DIV/0!	0.00485987	#DIV/0!	up
novel.8176	0.0602313	0.0472681	0.0531676	0	0	0	#DIV/0!	0.00485987	#DIV/0!	up
novel.4362	0.0634841	0.0498208	0.0560388	0	0	0	#DIV/0!	0.00485987	#DIV/0!	up
BjuA014684	0.282327	0.221563	0.249216	0	0	0	#DIV/0!	0.00485987	#DIV/0!	up
BjuB039541	0.119933	0.0941205	0.105868	0	0	0	#DIV/0!	0.00485987	#DIV/0!	up
BjuA046501	0.258265	0.20268	0.227976	0	0	0	#DIV/0!	0.00485987	#DIV/0!	up
novel.3595	0.0918893	0.0721126	0.0811128	0	0	0	#DIV/0!	0.00485987	#DIV/0!	up
BjuB040784	0.658762	0.516981	0.581504	0	0	0	#DIV/0!	0.00485987	#DIV/0!	up
BjuA005748	0.658762	0.516981	0.581504	0	0	0	#DIV/0!	0.00485987	#DIV/0!	up
novel.7893	0.0790973	0.0620737	0.069821	0	0	0	#DIV/0!	0.00485987	#DIV/0!	up
novel.9032	0.0954928	0.0749405	0.0842937	0	0	0	#DIV/0!	0.00485987	#DIV/0!	up
BjuA019295	0.164691	0.129245	0.145376	0	0	0	#DIV/0!	0.00485987	#DIV/0!	up
BjuO004912	0.164691	0.129245	0.145376	0	0	0	#DIV/0!	0.00485987	#DIV/0!	up
BjuA012749	0.329381	0.25849	0.290752	0	0	0	#DIV/0!	0.00485987	#DIV/0!	up
novel.768	0.0933998	0.073298	0.0824462	0	0	0	#DIV/0!	0.00485987	#DIV/0!	up
BjuB021348	0.0334225	0.0262292	0.0295028	0	0	0	#DIV/0!	0.00485987	#DIV/0!	up
BjuO002454	0.0609311	0.0478173	0.0537853	0	0	0	#DIV/0!	0.00485987	#DIV/0!	up
BjuA021963	0.0587269	0.0460874	0.0518395	0	0	0	#DIV/0!	0.00485987	#DIV/0!	up
BjuB034006	0.0505051	0.0396352	0.044582	0	0	0	#DIV/0!	0.00485987	#DIV/0!	up
BjuA037482	0.366569	0.287675	0.323579	0	0	0	#DIV/0!	0.00485987	#DIV/0!	up
BjuB046698	0.0445633	0.0349722	0.0393371	0	0	0	#DIV/0!	0.00485987	#DIV/0!	up
BjuA045001	0.0979625	0.0768786	0.0864737	0	0	0	#DIV/0!	0.00485987	#DIV/0!	up
BjuB025961	0.0979625	0.0768786	0.0864737	0	0	0	#DIV/0!	0.00485987	#DIV/0!	up
novel.10661	0.0843835	0.0662222	0.0744873	0	0	0	#DIV/0!	0.00485987	#DIV/0!	up
BjuA004374	0.0690799	0.0542123	0.0609784	0	0	0	#DIV/0!	0.00485987	#DIV/0!	up
BjuA028405	0.53476	0.419667	0.472045	0	0	0	#DIV/0!	0.00485987	#DIV/0!	up
BjuB005378	0.60338	0.473518	0.532617	0	0	0	#DIV/0!	0.00485987	#DIV/0!	up
BjuA036195	0.0493	0.0386895	0.0435182	0	0	0	#DIV/0!	0.00485987	#DIV/0!	up
BjuB047022	0.0730781	0.05735	0.0645077	0	0	0	#DIV/0!	0.00485987	#DIV/0!	up
BjuB022818	0.056606	0.044423	0.0499674	0	0	0	#DIV/0!	0.00485987	#DIV/0!	up
BjuB002617	0.0267695	0.0210081	0.02363	0	0	0	#DIV/0!	0.00485987	#DIV/0!	up
BjuB020242	0.284091	0.222948	0.250774	0	0	0	#DIV/0!	0.00485987	#DIV/0!	up
BjuA016083	0.0808801	0.0634727	0.0713947	0	0	0	#DIV/0!	0.00485987	#DIV/0!	up
BjuA032762	0.0263047	0.0206433	0.0232198	0	0	0	#DIV/0!	0.00485987	#DIV/0!	up
BjuB017219	0.0626096	0.0491345	0.055267	0	0	0	#DIV/0!	0.00485987	#DIV/0!	up
novel.11147	0.047613	0.0373656	0.0420291	0	0	0	#DIV/0!	0.00485987	#DIV/0!	up
BjuA001471	0.190986	0.149881	0.168587	0	0	0	#DIV/0!	0.00485987	#DIV/0!	up
BjuB013621	0.236743	0.18579	0.208978	0	0	0	#DIV/0!	0.00485987	#DIV/0!	up
BjuB028417	0.236743	0.18579	0.208978	0	0	0	#DIV/0!	0.00485987	#DIV/0!	up
BjuB029950	0.129132	0.10134	0.113988	0	0	0	#DIV/0!	0.00485987	#DIV/0!	up
BjuB039730	0.0886054	0.0695354	0.078214	0	0	0	#DIV/0!	0.00485987	#DIV/0!	up
BjuA026799	0.0676408	0.0530829	0.059708	0	0	0	#DIV/0!	0.00485987	#DIV/0!	up
BjuB008280	0.0697156	0.0547112	0.0615396	0	0	0	#DIV/0!	0.00485987	#DIV/0!	up
BjuA005212	0.0697156	0.0547112	0.0615396	0	0	0	#DIV/0!	0.00485987	#DIV/0!	up
BjuB034976	0.0697156	0.0547112	0.0615396	0	0	0	#DIV/0!	0.00485987	#DIV/0!	up
BjuB017623	0.0529774	0.0415754	0.0467643	0	0	0	#DIV/0!	0.00485987	#DIV/0!	up
BjuA045083	0.454546	0.356717	0.401238	0	0	0	#DIV/0!	0.00485987	#DIV/0!	up
BjuA015588	0.0474474	0.0372356	0.0418829	0	0	0	#DIV/0!	0.00485987	#DIV/0!	up
BjuA035745	0.155666	0.122163	0.13741	0	0	0	#DIV/0!	0.00485987	#DIV/0!	up
novel.5258	0.0334389	0.026242	0.0295173	0	0	0	#DIV/0!	0.00485987	#DIV/0!	up
BjuA020103	0.264271	0.207393	0.233278	0	0	0	#DIV/0!	0.00485987	#DIV/0!	up
BjuA043922	0.0692905	0.0543776	0.0611643	0	0	0	#DIV/0!	0.00485987	#DIV/0!	up
BjuA040447	0.308795	0.242335	0.27258	0	0	0	#DIV/0!	0.00485987	#DIV/0!	up
BjuB026285	0.062352	0.0489323	0.0550395	0	0	0	#DIV/0!	0.00485987	#DIV/0!	up
BjuB042357	0.250669	0.196719	0.221271	0	0	0	#DIV/0!	0.00485987	#DIV/0!	up
novel.3910	0.07395	0.0580342	0.0652773	0	0	0	#DIV/0!	0.00485987	#DIV/0!	up
BjuA046999	0.0714695	0.0560875	0.0630877	0	0	0	#DIV/0!	0.00485987	#DIV/0!	up
BjuB032009	0.104254	0.0818158	0.0920271	0	0	0	#DIV/0!	0.00485987	#DIV/0!	up
BjuB041500	0.307126	0.241025	0.271107	0	0	0	#DIV/0!	0.00485987	#DIV/0!	up
BjuB015566	0.15949	0.125164	0.140785	0	0	0	#DIV/0!	0.00485987	#DIV/0!	up
BjuA038951	0.0380055	0.0298258	0.0335483	0	0	0	#DIV/0!	0.00485987	#DIV/0!	up
novel.2057	0.0380055	0.0298258	0.0335483	0	0	0	#DIV/0!	0.00485987	#DIV/0!	up
BjuB020451	0.128403	0.100767	0.113344	0	0	0	#DIV/0!	0.00485987	#DIV/0!	up
BjuB043565	0.277162	0.21751	0.244657	0	0	0	#DIV/0!	0.00485987	#DIV/0!	up
BjuA013230	0.478469	0.375491	0.422356	0	0	0	#DIV/0!	0.00485987	#DIV/0!	up
BjuA011448	0.108743	0.0853389	0.09599	0	0	0	#DIV/0!	0.00485987	#DIV/0!	up
BjuA045195	0.26738	0.209833	0.236022	0	0	0	#DIV/0!	0.00485987	#DIV/0!	up
BjuB003581	0.114784	0.09008	0.101323	0	0	0	#DIV/0!	0.00485987	#DIV/0!	up
BjuO007471	0.220653	0.173163	0.194776	0	0	0	#DIV/0!	0.00485987	#DIV/0!	up
BjuB042986	0.197629	0.155094	0.174451	0	0	0	#DIV/0!	0.00485987	#DIV/0!	up
BjuB039454	0.197629	0.155094	0.174451	0	0	0	#DIV/0!	0.00485987	#DIV/0!	up
BjuB032392	0.162338	0.127399	0.143299	0	0	0	#DIV/0!	0.00485987	#DIV/0!	up
novel.10456	0.112141	0.0880058	0.0989897	0	0	0	#DIV/0!	0.00485987	#DIV/0!	up
BjuO012586	0.102375	0.0803416	0.0903689	0	0	0	#DIV/0!	0.00485987	#DIV/0!	up
BjuA026708	0.111957	0.0878613	0.0988271	0	0	0	#DIV/0!	0.00485987	#DIV/0!	up
BjuA037305	0.124875	0.0979991	0.11023	0	0	0	#DIV/0!	0.00485987	#DIV/0!	up
BjuO005042	0.234302	0.183875	0.206824	0	0	0	#DIV/0!	0.00485987	#DIV/0!	up
BjuB048779	0.117454	0.0921749	0.103679	0	0	0	#DIV/0!	0.00485987	#DIV/0!	up
BjuB023553	0.135282	0.106166	0.119416	0	0	0	#DIV/0!	0.00485987	#DIV/0!	up
BjuB010463	0.169607	0.133103	0.149716	0	0	0	#DIV/0!	0.00485987	#DIV/0!	up
BjuA016559	0.139431	0.109422	0.123079	0	0	0	#DIV/0!	0.00485987	#DIV/0!	up
BjuB034576	0.139431	0.109422	0.123079	0	0	0	#DIV/0!	0.00485987	#DIV/0!	up
BjuA006719	0.145068	0.189743	0.17074	0	0	0	#DIV/0!	0.00584863	#DIV/0!	up
BjuA007319	0.188348	0.246351	0.221678	0	0	0	#DIV/0!	0.00584863	#DIV/0!	up
BjuB015027	0.688706	0.9008	0.810582	0	0	0	#DIV/0!	0.00584863	#DIV/0!	up
BjuB008151	0.356973	0.466907	0.420145	0	0	0	#DIV/0!	0.00584863	#DIV/0!	up
BjuA022709	0.19425	0.254072	0.228626	0	0	0	#DIV/0!	0.00584863	#DIV/0!	up
BjuB001463	1.3369	1.19905	1.01152	0	0	0	#DIV/0!	0.00629846	#DIV/0!	up
BjuA001505	1.57233	1.23393	1.26175	0	0	0	#DIV/0!	0.00633694	#DIV/0!	up
novel.1451	0.10362	0.121978	0.137201	0	0	0	#DIV/0!	0.00638288	#DIV/0!	up
BjuB040904	0.13816	0.162637	0.182935	0	0	0	#DIV/0!	0.00638288	#DIV/0!	up
BjuB047424	0.187829	0.221105	0.248701	0	0	0	#DIV/0!	0.00638288	#DIV/0!	up
BjuO011987	0.167729	0.197445	0.222087	0	0	0	#DIV/0!	0.00638288	#DIV/0!	up
BjuB019923	0.0986	0.116068	0.130555	0	0	0	#DIV/0!	0.00638288	#DIV/0!	up
novel.8178	0.402253	0.473518	0.532617	0	0	0	#DIV/0!	0.00638288	#DIV/0!	up
BjuA028420	0.264271	0.31109	0.349917	0	0	0	#DIV/0!	0.00638288	#DIV/0!	up
BjuB048499	0.264271	0.31109	0.349917	0	0	0	#DIV/0!	0.00638288	#DIV/0!	up
BjuA016945	0.0410982	0.0483793	0.0544175	0	0	0	#DIV/0!	0.00638288	#DIV/0!	up
BjuB000964	0.176181	0.207393	0.233278	0	0	0	#DIV/0!	0.00638288	#DIV/0!	up
BjuB033175	0.111136	0.130825	0.147153	0	0	0	#DIV/0!	0.00638288	#DIV/0!	up
novel.9048	0.133953	0.157684	0.177365	0	0	0	#DIV/0!	0.00638288	#DIV/0!	up
BjuA022591	0.0916423	0.107878	0.121342	0	0	0	#DIV/0!	0.00638288	#DIV/0!	up
novel.11247	1.50512	1.18118	1.19574	0	0	0	#DIV/0!	0.00659828	#DIV/0!	up
novel.10386	0.331248	0.259956	0.341134	0	0	0	#DIV/0!	0.00670232	#DIV/0!	up
BjuA023440	0.261735	0.205403	0.269546	0	0	0	#DIV/0!	0.00670232	#DIV/0!	up
novel.1044	0.256564	0.302018	0.226475	0	0	0	#DIV/0!	0.00696688	#DIV/0!	up
BjuA025510	0.0952926	0.112175	0.084117	0	0	0	#DIV/0!	0.00696688	#DIV/0!	up
novel.364	0.341764	0.402312	0.301683	0	0	0	#DIV/0!	0.00696688	#DIV/0!	up
BjuB045188	0.0946971	0.111474	0.0835913	0	0	0	#DIV/0!	0.00696688	#DIV/0!	up
BjuA021476	0.209468	0.246578	0.184902	0	0	0	#DIV/0!	0.00696688	#DIV/0!	up
BjuA028747	0.471032	0.554482	0.415791	0	0	0	#DIV/0!	0.00696688	#DIV/0!	up
BjuA041306	0.162338	0.191098	0.143299	0	0	0	#DIV/0!	0.00696688	#DIV/0!	up
BjuO005080	0.499501	0.587995	0.440921	0	0	0	#DIV/0!	0.00696688	#DIV/0!	up
BjuO000522	0.483559	0.569229	0.426849	0	0	0	#DIV/0!	0.00696688	#DIV/0!	up
BjuA044876	0.212405	0.250035	0.187494	0	0	0	#DIV/0!	0.00696688	#DIV/0!	up
BjuB028126	0.450045	0.529777	0.397265	0	0	0	#DIV/0!	0.00696688	#DIV/0!	up
BjuO006077	0.561168	0.660587	0.495356	0	0	0	#DIV/0!	0.00696688	#DIV/0!	up
BjuA014802	1.37147	1.53757	1.84477	0	0	0	#DIV/0!	0.00756786	#DIV/0!	up
BjuA028201	0.0977098	0.0766803	0.103501	0	0	0	#DIV/0!	0.00764936	#DIV/0!	up
BjuO006788	0.437063	0.342997	0.462967	0	0	0	#DIV/0!	0.00764936	#DIV/0!	up
BjuA046563	1.14591	1.04917	0.842937	0	0	0	#DIV/0!	0.00769428	#DIV/0!	up
BjuB017112	0.66196	0.606072	0.486939	0	0	0	#DIV/0!	0.00769428	#DIV/0!	up
BjuO009318	90.0417	122.128	101.688	0	0	0	#DIV/0!	0.00793917	#DIV/0!	up
BjuB015655	0.525053	0.529777	0.397265	0	0	0	#DIV/0!	0.00794557	#DIV/0!	up
novel.3161	0.819822	0.857836	1.08551	0	0	0	#DIV/0!	0.00801474	#DIV/0!	up
BjuA018746	0.365727	0.287013	0.276716	0	0	0	#DIV/0!	0.00813265	#DIV/0!	up
novel.6745	2.53341	2.0746	1.84738	0	0	0	#DIV/0!	0.00867791	#DIV/0!	up
BjuB039665	0.20247	0.278064	0.268088	0	0	0	#DIV/0!	0.00890791	#DIV/0!	up
BjuB036138	0.106327	0.146024	0.117321	0	0	0	#DIV/0!	0.00909698	#DIV/0!	up
BjuB041695	0.579039	0.795228	0.638914	0	0	0	#DIV/0!	0.00909698	#DIV/0!	up
BjuB045874	1.2285	1.32564	0.948874	0	0	0	#DIV/0!	0.00922515	#DIV/0!	up
BjuA043686	0.195084	0.153097	0.215256	0	0	0	#DIV/0!	0.00936948	#DIV/0!	up
BjuA019028	1.54083	1.20921	1.70016	0	0	0	#DIV/0!	0.00936948	#DIV/0!	up
novel.7992	0.496229	0.623086	0.700853	0	0	0	#DIV/0!	0.00952278	#DIV/0!	up
BjuB032388	0.988143	0.969339	1.30839	0	0	0	#DIV/0!	0.0100591	#DIV/0!	up
BjuA036954	0.398724	0.391137	0.527945	0	0	0	#DIV/0!	0.0100591	#DIV/0!	up
BjuA022249	0.311333	0.305408	0.412231	0	0	0	#DIV/0!	0.0100591	#DIV/0!	up
BjuO006623	1.01461	0.955491	0.716497	0	0	0	#DIV/0!	0.0101972	#DIV/0!	up
BjuA009578	1.31899	0.955491	1.34343	0	0	0	#DIV/0!	0.0106466	#DIV/0!	up
BjuO008476	0.250669	0.262292	0.184392	0	0	0	#DIV/0!	0.0107195	#DIV/0!	up
BjuB017141	0.7837	0.615029	0.553432	0	0	0	#DIV/0!	0.0110029	#DIV/0!	up
BjuA041596	0.723799	0.56802	0.511131	0	0	0	#DIV/0!	0.0110029	#DIV/0!	up
BjuB040817	0.496771	0.341123	0.438512	0	0	0	#DIV/0!	0.0111966	#DIV/0!	up
BjuB036842	0.251594	0.329075	0.370146	0	0	0	#DIV/0!	0.0118136	#DIV/0!	up
BjuB028429	0.149194	0.19514	0.219496	0	0	0	#DIV/0!	0.0118136	#DIV/0!	up
BjuA046925	2.1517	3.16613	2.96774	0	0	0	#DIV/0!	0.0123973	#DIV/0!	up
novel.2817	0.557562	0.562579	0.773415	0	0	0	#DIV/0!	0.0124625	#DIV/0!	up
BjuA014722	1.17555	0.922543	1.38358	0	0	0	#DIV/0!	0.0129372	#DIV/0!	up
BjuA025823	0.253464	0.198913	0.298318	0	0	0	#DIV/0!	0.0129372	#DIV/0!	up
BjuA027198	0.766089	0.601208	0.901659	0	0	0	#DIV/0!	0.0129372	#DIV/0!	up
BjuA035438	0.225768	0.177177	0.265721	0	0	0	#DIV/0!	0.0129372	#DIV/0!	up
novel.4514	0.364609	0.286136	0.429132	0	0	0	#DIV/0!	0.0129372	#DIV/0!	up
BjuA031510	0.225023	0.176592	0.264844	0	0	0	#DIV/0!	0.0129372	#DIV/0!	up
BjuA038580	0.205367	0.161167	0.24171	0	0	0	#DIV/0!	0.0129372	#DIV/0!	up
novel.999	0.413537	0.608501	0.593187	0	0	0	#DIV/0!	0.013247	#DIV/0!	up
novel.5824	1.1655	1.02899	0.771612	0	0	0	#DIV/0!	0.0133685	#DIV/0!	up
novel.11435	0.0906272	0.118537	0.0799987	0	0	0	#DIV/0!	0.0139184	#DIV/0!	up
novel.9772	0.105219	0.137622	0.0928792	0	0	0	#DIV/0!	0.0139184	#DIV/0!	up
BjuA014586	0.141163	0.184636	0.124608	0	0	0	#DIV/0!	0.0139184	#DIV/0!	up
BjuA026419	0.252525	0.330293	0.22291	0	0	0	#DIV/0!	0.0139184	#DIV/0!	up
BjuA040201	0.25729	0.336525	0.227116	0	0	0	#DIV/0!	0.0139184	#DIV/0!	up
BjuB042887	0.319353	0.208851	0.2819	0	0	0	#DIV/0!	0.0141322	#DIV/0!	up
novel.2897	0.247335	0.161752	0.218328	0	0	0	#DIV/0!	0.0141322	#DIV/0!	up
BjuA006330	0.579039	0.454416	0.383348	0	0	0	#DIV/0!	0.0143504	#DIV/0!	up
BjuB028402	0.541126	0.424663	0.358248	0	0	0	#DIV/0!	0.0143504	#DIV/0!	up
novel.8205	0.946971	0.74316	0.626934	0	0	0	#DIV/0!	0.0143504	#DIV/0!	up
BjuA044451	0.265041	0.207998	0.175469	0	0	0	#DIV/0!	0.0143504	#DIV/0!	up
BjuA029367	0.522467	0.410019	0.345895	0	0	0	#DIV/0!	0.0143504	#DIV/0!	up
BjuB049037	0.353732	0.277601	0.234186	0	0	0	#DIV/0!	0.0143504	#DIV/0!	up
BjuA005380	0.28678	0.225058	0.18986	0	0	0	#DIV/0!	0.0143504	#DIV/0!	up
BjuB019642	0.157011	0.123218	0.103948	0	0	0	#DIV/0!	0.0143504	#DIV/0!	up
BjuA022918	1.59091	1.07015	1.20371	0	0	0	#DIV/0!	0.0143778	#DIV/0!	up
BjuA041976	0.804506	1.10487	1.24277	0	0	0	#DIV/0!	0.0148263	#DIV/0!	up
BjuA012694	0.430849	0.59171	0.665561	0	0	0	#DIV/0!	0.0148263	#DIV/0!	up
novel.713	0.224467	0.308274	0.346749	0	0	0	#DIV/0!	0.0148263	#DIV/0!	up
BjuA038631	0.418936	0.410964	0.277354	0	0	0	#DIV/0!	0.015131	#DIV/0!	up
BjuB035437	0.0846454	0.0830346	0.0560388	0	0	0	#DIV/0!	0.015131	#DIV/0!	up
BjuB040621	0.242424	0.237811	0.160495	0	0	0	#DIV/0!	0.015131	#DIV/0!	up
BjuA026313	0.358475	0.393851	0.253147	0	0	0	#DIV/0!	0.0155278	#DIV/0!	up
BjuA046054	0.314782	0.345847	0.222293	0	0	0	#DIV/0!	0.0155278	#DIV/0!	up
novel.4639	0.0787775	0.123645	0.104308	0	0	0	#DIV/0!	0.0157688	#DIV/0!	up
BjuB038764	0.378788	0.594528	0.501548	0	0	0	#DIV/0!	0.0157688	#DIV/0!	up
BjuA021340	0.190986	0.299762	0.252881	0	0	0	#DIV/0!	0.0157688	#DIV/0!	up
BjuB020039	0.135282	0.212331	0.179124	0	0	0	#DIV/0!	0.0157688	#DIV/0!	up
BjuA044753	0.124193	0.194927	0.164442	0	0	0	#DIV/0!	0.0157688	#DIV/0!	up
novel.8792	0.0488234	0.0766309	0.0646463	0	0	0	#DIV/0!	0.0157688	#DIV/0!	up
BjuA009598	0.0591857	0.092895	0.0783668	0	0	0	#DIV/0!	0.0157688	#DIV/0!	up
BjuA016088	0.066649	0.104609	0.0882488	0	0	0	#DIV/0!	0.0157688	#DIV/0!	up
BjuA044779	0.160051	0.251209	0.211922	0	0	0	#DIV/0!	0.0157688	#DIV/0!	up
BjuB033672	0.0731958	0.114885	0.0969174	0	0	0	#DIV/0!	0.0157688	#DIV/0!	up
novel.9525	0.0759546	0.0794764	0.111745	0	0	0	#DIV/0!	0.0159621	#DIV/0!	up
BjuA010418	0.347867	0.363997	0.511783	0	0	0	#DIV/0!	0.0159621	#DIV/0!	up
BjuB036709	0.411726	0.646226	0.581504	0	0	0	#DIV/0!	0.0159795	#DIV/0!	up
BjuO009198	1.40789	2.20975	1.77539	0	0	0	#DIV/0!	0.0162158	#DIV/0!	up
BjuO007960	0.200683	0.236236	0.310007	0	0	0	#DIV/0!	0.0163137	#DIV/0!	up
BjuA027184	0.224467	0.264235	0.346749	0	0	0	#DIV/0!	0.0163137	#DIV/0!	up
BjuA012881	0.253464	0.397825	0.372898	0	0	0	#DIV/0!	0.0166062	#DIV/0!	up
novel.1292	0.528542	0.829574	0.777593	0	0	0	#DIV/0!	0.0166062	#DIV/0!	up
BjuA010019	0.93458	0.900126	0.599982	0	0	0	#DIV/0!	0.0167138	#DIV/0!	up
BjuB015383	10.5932	6.65065	9.18087	0	0	0	#DIV/0!	0.0167143	#DIV/0!	up
BjuA001678	0.468604	0.306458	0.344706	0	0	0	#DIV/0!	0.0167578	#DIV/0!	up
BjuB010217	0.487013	0.318497	0.358248	0	0	0	#DIV/0!	0.0167578	#DIV/0!	up
BjuA028767	0.402253	0.263065	0.295898	0	0	0	#DIV/0!	0.0167578	#DIV/0!	up
BjuO009852	0.723415	0.615029	0.957863	0	0	0	#DIV/0!	0.0170259	#DIV/0!	up
BjuO013440	0.507306	0.477746	0.716497	0	0	0	#DIV/0!	0.0171032	#DIV/0!	up
BjuB012661	0.328429	0.309292	0.463859	0	0	0	#DIV/0!	0.0171032	#DIV/0!	up
BjuB002959	0.923874	0.580027	0.733972	0	0	0	#DIV/0!	0.0173104	#DIV/0!	up
novel.6959	0.584416	0.917272	0.687837	0	0	0	#DIV/0!	0.0176809	#DIV/0!	up
novel.75	0.66196	1.03898	1.02257	0	0	0	#DIV/0!	0.0178747	#DIV/0!	up
BjuA026321	1.42046	1.95079	1.25387	0	0	0	#DIV/0!	0.0180733	#DIV/0!	up
BjuB041256	0.259741	0.356717	0.229279	0	0	0	#DIV/0!	0.0180733	#DIV/0!	up
BjuB007443	0.348311	0.478356	0.307462	0	0	0	#DIV/0!	0.0180733	#DIV/0!	up
BjuA004956	0.20429	0.280564	0.180332	0	0	0	#DIV/0!	0.0180733	#DIV/0!	up
BjuB013782	0.946971	1.30053	0.835913	0	0	0	#DIV/0!	0.0180733	#DIV/0!	up
BjuA016467	0.500112	0.305259	0.44146	0	0	0	#DIV/0!	0.0187439	#DIV/0!	up
BjuA010532	0.958958	1.58039	1.26974	0	0	0	#DIV/0!	0.0193837	#DIV/0!	up
BjuB022322	1.2812	2.14205	1.81934	0	0	0	#DIV/0!	0.0200263	#DIV/0!	up
BjuA007505	0.21122	0.132608	0.149159	0	0	0	#DIV/0!	0.0205499	#DIV/0!	up
BjuA021273	0.447388	0.280879	0.315935	0	0	0	#DIV/0!	0.0205499	#DIV/0!	up
BjuB046563	0.737899	0.463269	0.521088	0	0	0	#DIV/0!	0.0205499	#DIV/0!	up
BjuA023315	0.271209	0.383109	0.239402	0	0	0	#DIV/0!	0.0207361	#DIV/0!	up
BjuA036451	0.0726112	0.0427376	0.0640955	0	0	0	#DIV/0!	0.0213621	#DIV/0!	up
BjuA016476	0.478469	0.281618	0.422356	0	0	0	#DIV/0!	0.0213621	#DIV/0!	up
BjuB001197	0.181818	0.142687	0.106997	0	0	0	#DIV/0!	0.0218298	#DIV/0!	up
BjuB007936	0.428817	0.336525	0.252351	0	0	0	#DIV/0!	0.0218298	#DIV/0!	up
BjuA042592	0.428817	0.336525	0.252351	0	0	0	#DIV/0!	0.0218298	#DIV/0!	up
BjuB026202	0.410734	0.322334	0.24171	0	0	0	#DIV/0!	0.0218298	#DIV/0!	up
BjuB045598	0.592886	0.465283	0.348903	0	0	0	#DIV/0!	0.0218298	#DIV/0!	up
novel.11025	0.572957	0.449643	0.337175	0	0	0	#DIV/0!	0.0218298	#DIV/0!	up
novel.3417	0.0844881	0.0663042	0.0497197	0	0	0	#DIV/0!	0.0218298	#DIV/0!	up
BjuB016872	0.710228	0.55737	0.417956	0	0	0	#DIV/0!	0.0218298	#DIV/0!	up
BjuB048972	0.29516	0.231634	0.173696	0	0	0	#DIV/0!	0.0218298	#DIV/0!	up
BjuA041625	0.885479	0.694903	0.521088	0	0	0	#DIV/0!	0.0218298	#DIV/0!	up
BjuB026938	0.20475	0.160683	0.120492	0	0	0	#DIV/0!	0.0218298	#DIV/0!	up
BjuB028927	0.240077	0.188407	0.141281	0	0	0	#DIV/0!	0.0218298	#DIV/0!	up
BjuB041457	0.449749	0.352952	0.264669	0	0	0	#DIV/0!	0.0218298	#DIV/0!	up
BjuA028544	0.681819	0.535075	0.401238	0	0	0	#DIV/0!	0.0218298	#DIV/0!	up
BjuO013191	0.563487	0.442211	0.331602	0	0	0	#DIV/0!	0.0218298	#DIV/0!	up
BjuB048360	0.203528	0.159724	0.119773	0	0	0	#DIV/0!	0.0218298	#DIV/0!	up
BjuA038314	0.238398	0.187089	0.140293	0	0	0	#DIV/0!	0.0218298	#DIV/0!	up
BjuB025759	0.116351	0.0913098	0.0684707	0	0	0	#DIV/0!	0.0218298	#DIV/0!	up
BjuB002890	1.00267	0.786875	0.590056	0	0	0	#DIV/0!	0.0218298	#DIV/0!	up
BjuB019700	0.78823	0.721681	0.463859	0	0	0	#DIV/0!	0.0218651	#DIV/0!	up
BjuA006849	0.27784	0.174434	0.294307	0	0	0	#DIV/0!	0.021979	#DIV/0!	up
BjuB023849	0.710228	0.445896	0.752321	0	0	0	#DIV/0!	0.021979	#DIV/0!	up
BjuA011847	0.156201	0.122583	0.206824	0	0	0	#DIV/0!	0.0221204	#DIV/0!	up
BjuO007432	0.0992458	0.0778858	0.13141	0	0	0	#DIV/0!	0.0221204	#DIV/0!	up
BjuO004281	0.1365	0.107122	0.180738	0	0	0	#DIV/0!	0.0221204	#DIV/0!	up
BjuA016575	0.288601	0.226487	0.382131	0	0	0	#DIV/0!	0.0221204	#DIV/0!	up
BjuB017682	0.606061	0.475622	0.802476	0	0	0	#DIV/0!	0.0221204	#DIV/0!	up
BjuA007043	0.303031	0.237811	0.401238	0	0	0	#DIV/0!	0.0221204	#DIV/0!	up
BjuB001969	0.0634841	0.0498208	0.0840583	0	0	0	#DIV/0!	0.0221204	#DIV/0!	up
BjuB000975	0.148544	0.116574	0.196685	0	0	0	#DIV/0!	0.0221204	#DIV/0!	up
BjuA039218	0.0635729	0.0498905	0.0841758	0	0	0	#DIV/0!	0.0221204	#DIV/0!	up
BjuA025940	0.395257	0.310188	0.523354	0	0	0	#DIV/0!	0.0221204	#DIV/0!	up
novel.7892	0.200683	0.157491	0.265721	0	0	0	#DIV/0!	0.0221204	#DIV/0!	up
BjuA041046	0.243073	0.190758	0.321849	0	0	0	#DIV/0!	0.0221204	#DIV/0!	up
BjuO012777	0.0388833	0.0305147	0.0514848	0	0	0	#DIV/0!	0.0221204	#DIV/0!	up
BjuB043362	0.188608	0.148015	0.249733	0	0	0	#DIV/0!	0.0221204	#DIV/0!	up
BjuB022619	0.287687	0.22577	0.380922	0	0	0	#DIV/0!	0.0221204	#DIV/0!	up
BjuA013666	0.237982	0.186763	0.315108	0	0	0	#DIV/0!	0.0221204	#DIV/0!	up
BjuB002819	0.0779667	0.0611864	0.103234	0	0	0	#DIV/0!	0.0221204	#DIV/0!	up
novel.7326	0.142491	0.111823	0.18867	0	0	0	#DIV/0!	0.0221204	#DIV/0!	up
BjuB026365	5.9747	4.78074	8.06613	0	0	0	#DIV/0!	0.0226284	#DIV/0!	up
BjuB024952	0.541126	0.530829	0.835913	0	0	0	#DIV/0!	0.0238552	#DIV/0!	up
BjuA002977	0.561168	0.550489	0.866872	0	0	0	#DIV/0!	0.0238552	#DIV/0!	up
BjuA037690	0.624376	0.881992	1.1023	0	0	0	#DIV/0!	0.0243087	#DIV/0!	up
BjuB001469	0.142046	0.222948	0.250774	0	0	0	#DIV/0!	0.0243239	#DIV/0!	up
BjuB027865	0.125565	0.197081	0.221678	0	0	0	#DIV/0!	0.0243239	#DIV/0!	up
BjuA021363	0.114208	0.179255	0.201627	0	0	0	#DIV/0!	0.0243239	#DIV/0!	up
BjuO000634	0.117151	0.183875	0.206824	0	0	0	#DIV/0!	0.0243239	#DIV/0!	up
BjuA040779	0.0864156	0.135634	0.152562	0	0	0	#DIV/0!	0.0243239	#DIV/0!	up
BjuB015864	0.0747608	0.117341	0.131986	0	0	0	#DIV/0!	0.0243239	#DIV/0!	up
novel.9887	0.137187	0.215322	0.242196	0	0	0	#DIV/0!	0.0243239	#DIV/0!	up
BjuO006196	0.0703631	0.110439	0.124222	0	0	0	#DIV/0!	0.0243239	#DIV/0!	up
BjuB000856	0.349651	0.548795	0.617289	0	0	0	#DIV/0!	0.0243239	#DIV/0!	up
novel.10585	0.0885479	0.138981	0.156327	0	0	0	#DIV/0!	0.0243239	#DIV/0!	up
BjuB024222	0.0337701	0.053004	0.0596193	0	0	0	#DIV/0!	0.0243239	#DIV/0!	up
BjuB030291	0.277162	0.43502	0.489315	0	0	0	#DIV/0!	0.0243239	#DIV/0!	up
BjuB047448	0.0699301	0.109759	0.123458	0	0	0	#DIV/0!	0.0243239	#DIV/0!	up
BjuA035339	0.0420876	0.0660587	0.0743033	0	0	0	#DIV/0!	0.0243239	#DIV/0!	up
BjuA045266	0.132135	0.207393	0.233278	0	0	0	#DIV/0!	0.0243239	#DIV/0!	up
BjuA046490	0.0465723	0.0730977	0.0822209	0	0	0	#DIV/0!	0.0243239	#DIV/0!	up
novel.618	0.0325762	0.05113	0.0575114	0	0	0	#DIV/0!	0.0243239	#DIV/0!	up
BjuB024300	0.19425	0.304886	0.342939	0	0	0	#DIV/0!	0.0243239	#DIV/0!	up
novel.10834	0.0883185	0.138621	0.155922	0	0	0	#DIV/0!	0.0243239	#DIV/0!	up
BjuB013773	0.039733	0.0623631	0.0701465	0	0	0	#DIV/0!	0.0243239	#DIV/0!	up
novel.8305	0.0500601	0.078572	0.0883784	0	0	0	#DIV/0!	0.0243239	#DIV/0!	up
BjuB046830	0.0916423	0.143837	0.16179	0	0	0	#DIV/0!	0.0243239	#DIV/0!	up
BjuB005412	0.0359609	0.0564425	0.063487	0	0	0	#DIV/0!	0.0243239	#DIV/0!	up
BjuA036989	0.152532	0.239407	0.269287	0	0	0	#DIV/0!	0.0243239	#DIV/0!	up
BjuB047775	0.0208891	0.0327865	0.0368785	0	0	0	#DIV/0!	0.0243239	#DIV/0!	up
BjuO006787	0.0482533	0.075736	0.0851886	0	0	0	#DIV/0!	0.0243239	#DIV/0!	up
BjuB017349	0.0526095	0.0825733	0.0928792	0	0	0	#DIV/0!	0.0243239	#DIV/0!	up
novel.6316	0.0316243	0.0496359	0.0558309	0	0	0	#DIV/0!	0.0243239	#DIV/0!	up
BjuO001288	0.0430441	0.06756	0.0759921	0	0	0	#DIV/0!	0.0243239	#DIV/0!	up
BjuA035914	0.107712	0.16906	0.19016	0	0	0	#DIV/0!	0.0243239	#DIV/0!	up
BjuB026887	0.0459137	0.072064	0.0810582	0	0	0	#DIV/0!	0.0243239	#DIV/0!	up
BjuB026437	0.0536021	0.0841313	0.0946316	0	0	0	#DIV/0!	0.0243239	#DIV/0!	up
BjuA043868	0.0476463	0.0747834	0.084117	0	0	0	#DIV/0!	0.0243239	#DIV/0!	up
BjuB044530	0.136092	0.213603	0.240262	0	0	0	#DIV/0!	0.0243239	#DIV/0!	up
BjuA020441	0.222817	0.349722	0.393371	0	0	0	#DIV/0!	0.0243239	#DIV/0!	up
BjuA046926	0.0931447	0.146195	0.164442	0	0	0	#DIV/0!	0.0243239	#DIV/0!	up
BjuA023045	0.167112	0.262292	0.295028	0	0	0	#DIV/0!	0.0243239	#DIV/0!	up
BjuO001866	0.0557042	0.0874306	0.0983427	0	0	0	#DIV/0!	0.0243239	#DIV/0!	up
BjuB041740	0.0516529	0.081072	0.0911905	0	0	0	#DIV/0!	0.0243239	#DIV/0!	up
BjuO010432	0.093528	0.146797	0.165119	0	0	0	#DIV/0!	0.0243239	#DIV/0!	up
novel.3402	0.261233	0.410019	0.461193	0	0	0	#DIV/0!	0.0243239	#DIV/0!	up
novel.2353	0.0654965	0.1028	0.115631	0	0	0	#DIV/0!	0.0243239	#DIV/0!	up
novel.375	0.129623	0.203451	0.228843	0	0	0	#DIV/0!	0.0243239	#DIV/0!	up
BjuA009686	0.0950933	0.149254	0.167882	0	0	0	#DIV/0!	0.0243239	#DIV/0!	up
BjuO009279	0.161186	0.252991	0.284566	0	0	0	#DIV/0!	0.0243239	#DIV/0!	up
BjuB009191	0.110327	0.173163	0.194776	0	0	0	#DIV/0!	0.0243239	#DIV/0!	up
BjuB020038	0.110865	0.174008	0.195726	0	0	0	#DIV/0!	0.0243239	#DIV/0!	up
BjuB042247	0.0594955	0.0933814	0.105036	0	0	0	#DIV/0!	0.0243239	#DIV/0!	up
BjuB040818	0.210438	0.330293	0.371517	0	0	0	#DIV/0!	0.0243239	#DIV/0!	up
novel.3037	0.153218	0.240483	0.270498	0	0	0	#DIV/0!	0.0243239	#DIV/0!	up
BjuA036484	0.174825	0.274398	0.308645	0	0	0	#DIV/0!	0.0243239	#DIV/0!	up
BjuA010851	0.0680458	0.106801	0.120131	0	0	0	#DIV/0!	0.0243239	#DIV/0!	up
BjuB008915	0.11655	0.182932	0.205763	0	0	0	#DIV/0!	0.0243239	#DIV/0!	up
BjuO004600	0.375038	0.470913	0.264844	0	0	0	#DIV/0!	0.0248923	#DIV/0!	up
BjuB018133	0.624376	0.783993	0.440921	0	0	0	#DIV/0!	0.0248923	#DIV/0!	up
BjuB046559	1.12036	1.25604	0.706405	0	0	0	#DIV/0!	0.0249149	#DIV/0!	up
BjuO013116	0.265816	0.469364	0.351963	0	0	0	#DIV/0!	0.0254896	#DIV/0!	up
novel.3204	0.525053	0.882962	0.926953	0	0	0	#DIV/0!	0.0257115	#DIV/0!	up
BjuB035643	0.563487	0.737018	0.994805	0	0	0	#DIV/0!	0.0257874	#DIV/0!	up
novel.11453	0.389611	0.509595	0.687837	0	0	0	#DIV/0!	0.0257874	#DIV/0!	up
BjuB025584	0.190986	0.249802	0.337175	0	0	0	#DIV/0!	0.0257874	#DIV/0!	up
BjuB041319	0.0545455	0.0713434	0.0962971	0	0	0	#DIV/0!	0.0257874	#DIV/0!	up
BjuA001541	3.11689	5.60555	5.15878	0	0	0	#DIV/0!	0.0263303	#DIV/0!	up
BjuA004600	0.299043	0.312909	0.175982	0	0	0	#DIV/0!	0.0263702	#DIV/0!	up
BjuB020276	0.146313	0.153097	0.0861026	0	0	0	#DIV/0!	0.0263702	#DIV/0!	up
BjuA036716	0.259001	0.152443	0.171469	0	0	0	#DIV/0!	0.0273507	#DIV/0!	up
BjuA029911	0.173823	0.102309	0.115078	0	0	0	#DIV/0!	0.0273507	#DIV/0!	up
BjuA009473	0.544366	0.320404	0.360393	0	0	0	#DIV/0!	0.0273507	#DIV/0!	up
BjuA046910	0.575375	0.338655	0.380922	0	0	0	#DIV/0!	0.0273507	#DIV/0!	up
BjuB039619	0.385208	0.226727	0.255024	0	0	0	#DIV/0!	0.0273507	#DIV/0!	up
BjuB043654	1.12234	0.660587	0.743033	0	0	0	#DIV/0!	0.0273507	#DIV/0!	up
BjuA010840	0.999002	0.587995	0.661381	0	0	0	#DIV/0!	0.0273507	#DIV/0!	up
BjuA017478	0.882613	0.51949	0.584327	0	0	0	#DIV/0!	0.0273507	#DIV/0!	up
BjuO003215	0.536337	0.315679	0.355078	0	0	0	#DIV/0!	0.0273507	#DIV/0!	up
BjuA026156	0.606061	0.356717	0.401238	0	0	0	#DIV/0!	0.0273507	#DIV/0!	up
BjuB048361	0.149031	0.0877172	0.0986651	0	0	0	#DIV/0!	0.0273507	#DIV/0!	up
novel.1098	1.19617	0.782274	0.703926	0	0	0	#DIV/0!	0.0279524	#DIV/0!	up
BjuB040970	1.31119	0.857492	0.771612	0	0	0	#DIV/0!	0.0279524	#DIV/0!	up
BjuB025828	1.4985	0.979991	0.881842	0	0	0	#DIV/0!	0.0279524	#DIV/0!	up
BjuB003646	0.321007	0.251919	0.453376	0	0	0	#DIV/0!	0.0285759	#DIV/0!	up
BjuB032424	0.216039	0.169542	0.305124	0	0	0	#DIV/0!	0.0285759	#DIV/0!	up
BjuA032889	1.30403	0.730977	1.31553	0	0	0	#DIV/0!	0.0285777	#DIV/0!	up
BjuA017167	0.172831	0.101725	0.190703	0	0	0	#DIV/0!	0.0293578	#DIV/0!	up
novel.4119	0.963702	0.567217	1.06335	0	0	0	#DIV/0!	0.0293578	#DIV/0!	up
BjuB048322	0.118836	0.0699445	0.131124	0	0	0	#DIV/0!	0.0293578	#DIV/0!	up
BjuA022468	0.2405	0.141554	0.265369	0	0	0	#DIV/0!	0.0293578	#DIV/0!	up
novel.3687	1.53027	1.69018	0.900534	0	0	0	#DIV/0!	0.0294343	#DIV/0!	up
BjuA021404	0.102375	0.120512	0.180738	0	0	0	#DIV/0!	0.0296183	#DIV/0!	up
BjuB005422	0.184027	0.21663	0.324889	0	0	0	#DIV/0!	0.0296183	#DIV/0!	up
BjuB011713	0.172831	0.203451	0.305124	0	0	0	#DIV/0!	0.0296183	#DIV/0!	up
BjuB024447	0.239235	0.281618	0.422356	0	0	0	#DIV/0!	0.0296183	#DIV/0!	up
BjuA016972	0.12089	0.142307	0.213425	0	0	0	#DIV/0!	0.0296183	#DIV/0!	up
BjuA039193	0.165289	0.194573	0.29181	0	0	0	#DIV/0!	0.0296183	#DIV/0!	up
BjuA042171	0.478469	0.563237	0.844712	0	0	0	#DIV/0!	0.0296183	#DIV/0!	up
BjuA038365	0.450045	0.529777	0.794531	0	0	0	#DIV/0!	0.0296183	#DIV/0!	up
BjuB012722	0.2457	0.28923	0.433771	0	0	0	#DIV/0!	0.0296183	#DIV/0!	up
BjuA014199	0.195504	0.23014	0.345151	0	0	0	#DIV/0!	0.0296183	#DIV/0!	up
BjuA039529	0.12025	0.141554	0.212295	0	0	0	#DIV/0!	0.0296183	#DIV/0!	up
BjuA016379	0.0573198	0.0674748	0.101195	0	0	0	#DIV/0!	0.0296183	#DIV/0!	up
BjuA039986	0.236743	0.278685	0.417956	0	0	0	#DIV/0!	0.0296183	#DIV/0!	up
BjuB019633	0.270563	0.318497	0.477664	0	0	0	#DIV/0!	0.0296183	#DIV/0!	up
BjuA012632	0.141163	0.166172	0.249216	0	0	0	#DIV/0!	0.0296183	#DIV/0!	up
BjuA039899	0.443892	0.348356	0.2351	0	0	0	#DIV/0!	0.029677	#DIV/0!	up
BjuA044846	0.407299	0.319639	0.215719	0	0	0	#DIV/0!	0.029677	#DIV/0!	up
BjuA042042	0.266128	0.208851	0.14095	0	0	0	#DIV/0!	0.029677	#DIV/0!	up
BjuA032897	0.139431	0.262614	0.246158	0	0	0	#DIV/0!	0.0304815	#DIV/0!	up
BjuO002565	0.293887	0.153757	0.259421	0	0	0	#DIV/0!	0.0305352	#DIV/0!	up
novel.8108	0.315657	0.165147	0.278638	0	0	0	#DIV/0!	0.0305352	#DIV/0!	up
BjuB040490	0.36267	0.189743	0.320137	0	0	0	#DIV/0!	0.0305352	#DIV/0!	up
novel.2701	0.0744073	0.0389287	0.065681	0	0	0	#DIV/0!	0.0305352	#DIV/0!	up
BjuB046987	0.501337	0.262292	0.442542	0	0	0	#DIV/0!	0.0305352	#DIV/0!	up
novel.8400	0.076695	0.0401256	0.0677005	0	0	0	#DIV/0!	0.0305352	#DIV/0!	up
BjuA023771	0.82395	0.431078	0.72732	0	0	0	#DIV/0!	0.0305352	#DIV/0!	up
BjuO001218	0.19649	0.1028	0.173446	0	0	0	#DIV/0!	0.0305352	#DIV/0!	up
BjuA011243	0.158195	0.0827649	0.139642	0	0	0	#DIV/0!	0.0305352	#DIV/0!	up
BjuO008508	0.105708	0.0553049	0.0933112	0	0	0	#DIV/0!	0.0305352	#DIV/0!	up
BjuA046699	0.463822	0.242664	0.409427	0	0	0	#DIV/0!	0.0305352	#DIV/0!	up
novel.3060	0.0705573	0.0369145	0.0622826	0	0	0	#DIV/0!	0.0305352	#DIV/0!	up
BjuB046064	0.598087	0.312909	0.527945	0	0	0	#DIV/0!	0.0305352	#DIV/0!	up
BjuA046634	0.426137	0.222948	0.376161	0	0	0	#DIV/0!	0.0305352	#DIV/0!	up
BjuO004181	1.10565	0.67487	0.650656	0	0	0	#DIV/0!	0.0316881	#DIV/0!	up
BjuA012517	1.54959	0.81072	1.13988	0	0	0	#DIV/0!	0.0319534	#DIV/0!	up
BjuB012872	0.702906	0.367749	0.517059	0	0	0	#DIV/0!	0.0319534	#DIV/0!	up
BjuA035369	0.0808801	0.126945	0.0713947	0	0	0	#DIV/0!	0.0323375	#DIV/0!	up
BjuA003887	0.118371	0.18579	0.104489	0	0	0	#DIV/0!	0.0323375	#DIV/0!	up
BjuB004820	0.13369	0.209833	0.118011	0	0	0	#DIV/0!	0.0323375	#DIV/0!	up
BjuO004589	0.132135	0.207393	0.116639	0	0	0	#DIV/0!	0.0323375	#DIV/0!	up
BjuB015552	0.0710228	0.111474	0.0626934	0	0	0	#DIV/0!	0.0323375	#DIV/0!	up
BjuB037572	0.0848033	0.133103	0.0748578	0	0	0	#DIV/0!	0.0323375	#DIV/0!	up
BjuO010478	0.0703631	0.110439	0.0621112	0	0	0	#DIV/0!	0.0323375	#DIV/0!	up
BjuB038803	0.0811689	0.127399	0.0716497	0	0	0	#DIV/0!	0.0323375	#DIV/0!	up
BjuB006425	0.104734	0.164386	0.0924512	0	0	0	#DIV/0!	0.0323375	#DIV/0!	up
BjuA012559	0.124193	0.194927	0.109628	0	0	0	#DIV/0!	0.0323375	#DIV/0!	up
BjuB038548	0.112511	0.176592	0.0993164	0	0	0	#DIV/0!	0.0323375	#DIV/0!	up
BjuB027955	0.243507	0.382197	0.214949	0	0	0	#DIV/0!	0.0323375	#DIV/0!	up
BjuB041401	0.165893	0.260377	0.146437	0	0	0	#DIV/0!	0.0323375	#DIV/0!	up
BjuB011843	0.155666	0.244327	0.13741	0	0	0	#DIV/0!	0.0323375	#DIV/0!	up
novel.6207	0.0729218	0.114455	0.0643697	0	0	0	#DIV/0!	0.0323375	#DIV/0!	up
BjuO004691	0.033972	0.0533209	0.0299879	0	0	0	#DIV/0!	0.0323375	#DIV/0!	up
novel.1166	0.114978	0.180464	0.101494	0	0	0	#DIV/0!	0.0323375	#DIV/0!	up
BjuB048029	0.320103	0.502418	0.282562	0	0	0	#DIV/0!	0.0323375	#DIV/0!	up
BjuA020392	0.222817	0.349722	0.196685	0	0	0	#DIV/0!	0.0323375	#DIV/0!	up
BjuA004535	0.124875	0.195998	0.11023	0	0	0	#DIV/0!	0.0323375	#DIV/0!	up
BjuB037158	0.0460067	0.0722099	0.0406111	0	0	0	#DIV/0!	0.0323375	#DIV/0!	up
BjuO001267	0.182305	0.286136	0.160924	0	0	0	#DIV/0!	0.0323375	#DIV/0!	up
BjuA003224	0.19425	0.304886	0.171469	0	0	0	#DIV/0!	0.0323375	#DIV/0!	up
BjuA039950	0.0992458	0.155772	0.0876066	0	0	0	#DIV/0!	0.0323375	#DIV/0!	up
BjuB044150	0.0486666	0.0763847	0.0429591	0	0	0	#DIV/0!	0.0323375	#DIV/0!	up
BjuB033442	0.108743	0.170678	0.09599	0	0	0	#DIV/0!	0.0323375	#DIV/0!	up
BjuO002105	0.0264579	0.041527	0.023355	0	0	0	#DIV/0!	0.0323375	#DIV/0!	up
novel.6041	0.225023	0.353185	0.198633	0	0	0	#DIV/0!	0.0323375	#DIV/0!	up
BjuB017918	0.0321916	0.0505265	0.0284163	0	0	0	#DIV/0!	0.0323375	#DIV/0!	up
BjuB012092	0.03619	0.056802	0.0319457	0	0	0	#DIV/0!	0.0323375	#DIV/0!	up
BjuB037108	0.146628	0.23014	0.129432	0	0	0	#DIV/0!	0.0323375	#DIV/0!	up
BjuB017201	0.04396	0.0689974	0.0388045	0	0	0	#DIV/0!	0.0323375	#DIV/0!	up
BjuA015592	0.107204	0.168263	0.0946316	0	0	0	#DIV/0!	0.0323375	#DIV/0!	up
BjuA017761	0.329381	0.516981	0.290752	0	0	0	#DIV/0!	0.0323375	#DIV/0!	up
novel.3151	0.0506929	0.0795651	0.0447477	0	0	0	#DIV/0!	0.0323375	#DIV/0!	up
BjuA007446	0.107204	0.168263	0.0946316	0	0	0	#DIV/0!	0.0323375	#DIV/0!	up
BjuB048876	0.591857	0.92895	0.522445	0	0	0	#DIV/0!	0.0323375	#DIV/0!	up
BjuA015525	0.0474474	0.0744711	0.0418829	0	0	0	#DIV/0!	0.0323375	#DIV/0!	up
BjuB022037	0.184775	0.290014	0.163105	0	0	0	#DIV/0!	0.0323375	#DIV/0!	up
BjuB024323	0.0286961	0.04504	0.0253307	0	0	0	#DIV/0!	0.0323375	#DIV/0!	up
BjuA005500	0.176181	0.276525	0.155519	0	0	0	#DIV/0!	0.0323375	#DIV/0!	up
novel.7265	0.307126	0.48205	0.271107	0	0	0	#DIV/0!	0.0323375	#DIV/0!	up
novel.5782	0.0456677	0.0716778	0.0403119	0	0	0	#DIV/0!	0.0323375	#DIV/0!	up
BjuA008696	0.0870778	0.136673	0.0768655	0	0	0	#DIV/0!	0.0323375	#DIV/0!	up
BjuB041264	0.0557042	0.0874306	0.0491713	0	0	0	#DIV/0!	0.0323375	#DIV/0!	up
BjuB043769	0.0614251	0.0964099	0.0542214	0	0	0	#DIV/0!	0.0323375	#DIV/0!	up
BjuB023881	0.0367161	0.0576279	0.0324102	0	0	0	#DIV/0!	0.0323375	#DIV/0!	up
BjuA030233	0.0901877	0.141554	0.0796107	0	0	0	#DIV/0!	0.0323375	#DIV/0!	up
BjuA041072	0.148061	0.232389	0.130696	0	0	0	#DIV/0!	0.0323375	#DIV/0!	up
BjuO006013	0.053476	0.0839334	0.0472045	0	0	0	#DIV/0!	0.0323375	#DIV/0!	up
BjuA011998	0.0485626	0.0762215	0.0428673	0	0	0	#DIV/0!	0.0323375	#DIV/0!	up
BjuB019584	0.214408	0.336525	0.189263	0	0	0	#DIV/0!	0.0323375	#DIV/0!	up
BjuA041635	0.208507	0.327263	0.184054	0	0	0	#DIV/0!	0.0323375	#DIV/0!	up
BjuB002483	0.344353	0.54048	0.303968	0	0	0	#DIV/0!	0.0323375	#DIV/0!	up
BjuA013841	0.16835	0.264235	0.148607	0	0	0	#DIV/0!	0.0323375	#DIV/0!	up
novel.10985	0.14758	0.231634	0.130272	0	0	0	#DIV/0!	0.0323375	#DIV/0!	up
BjuA038669	0.134481	0.211075	0.118709	0	0	0	#DIV/0!	0.0323375	#DIV/0!	up
novel.4097	0.0469249	0.0736511	0.0414217	0	0	0	#DIV/0!	0.0323375	#DIV/0!	up
novel.4684	0.0491224	0.0771002	0.0433615	0	0	0	#DIV/0!	0.0323375	#DIV/0!	up
BjuB029844	0.445633	0.699445	0.393371	0	0	0	#DIV/0!	0.0323375	#DIV/0!	up
BjuA017072	0.107712	0.16906	0.0950801	0	0	0	#DIV/0!	0.0323375	#DIV/0!	up
BjuA036217	0.0436224	0.0684677	0.0385065	0	0	0	#DIV/0!	0.0323375	#DIV/0!	up
BjuB013188	0.0529774	0.0831508	0.0467643	0	0	0	#DIV/0!	0.0323375	#DIV/0!	up
novel.2361	0.107542	0.168793	0.0949301	0	0	0	#DIV/0!	0.0323375	#DIV/0!	up
BjuB003920	0.161186	0.252991	0.142283	0	0	0	#DIV/0!	0.0323375	#DIV/0!	up
novel.10134	0.0613698	0.0963232	0.0541726	0	0	0	#DIV/0!	0.0323375	#DIV/0!	up
BjuB000704	0.0426403	0.0669262	0.0376396	0	0	0	#DIV/0!	0.0323375	#DIV/0!	up
BjuA015030	0.161186	0.252991	0.142283	0	0	0	#DIV/0!	0.0323375	#DIV/0!	up
BjuB000581	0.0427205	0.067052	0.0377103	0	0	0	#DIV/0!	0.0323375	#DIV/0!	up
BjuO008153	0.0419323	0.0658149	0.0370146	0	0	0	#DIV/0!	0.0323375	#DIV/0!	up
BjuB026647	0.151515	0.237811	0.133746	0	0	0	#DIV/0!	0.0323375	#DIV/0!	up
novel.1531	0.0547206	0.0858869	0.0483031	0	0	0	#DIV/0!	0.0323375	#DIV/0!	up
BjuB039418	0.0360179	0.056532	0.0317938	0	0	0	#DIV/0!	0.0323375	#DIV/0!	up
BjuA021581	0.167112	0.262292	0.147514	0	0	0	#DIV/0!	0.0323375	#DIV/0!	up
BjuA045328	0.12219	0.191783	0.10786	0	0	0	#DIV/0!	0.0323375	#DIV/0!	up
novel.1385	0.0700739	0.109985	0.0618558	0	0	0	#DIV/0!	0.0323375	#DIV/0!	up
BjuA042946	0.0823453	0.129245	0.0726881	0	0	0	#DIV/0!	0.0323375	#DIV/0!	up
BjuA021097	0.0823453	0.129245	0.0726881	0	0	0	#DIV/0!	0.0323375	#DIV/0!	up
BjuO012042	0.129132	0.20268	0.113988	0	0	0	#DIV/0!	0.0323375	#DIV/0!	up
BjuA001413	0.12285	0.19282	0.108443	0	0	0	#DIV/0!	0.0323375	#DIV/0!	up
BjuB039882	0.12285	0.19282	0.108443	0	0	0	#DIV/0!	0.0323375	#DIV/0!	up
BjuA028174	0.0750076	0.117728	0.0662109	0	0	0	#DIV/0!	0.0323375	#DIV/0!	up
BjuB027913	0.0407299	0.0639277	0.0359532	0	0	0	#DIV/0!	0.0323375	#DIV/0!	up
BjuA044751	0.0786412	0.123431	0.0694184	0	0	0	#DIV/0!	0.0323375	#DIV/0!	up
BjuB006976	0.0912743	0.14326	0.0805699	0	0	0	#DIV/0!	0.0323375	#DIV/0!	up
BjuA040936	0.066845	0.104917	0.0590056	0	0	0	#DIV/0!	0.0323375	#DIV/0!	up
BjuA046606	0.178955	0.280879	0.157968	0	0	0	#DIV/0!	0.0323375	#DIV/0!	up
BjuB027739	0.189394	0.297264	0.167183	0	0	0	#DIV/0!	0.0323375	#DIV/0!	up
BjuA003956	0.101461	0.159249	0.0895621	0	0	0	#DIV/0!	0.0323375	#DIV/0!	up
BjuB004335	0.07837	0.123006	0.069179	0	0	0	#DIV/0!	0.0323375	#DIV/0!	up
BjuB009827	0.0735511	0.115442	0.0649253	0	0	0	#DIV/0!	0.0323375	#DIV/0!	up
BjuA035361	0.0723799	0.113604	0.0638914	0	0	0	#DIV/0!	0.0323375	#DIV/0!	up
BjuB012480	0.0649351	0.101919	0.0573197	0	0	0	#DIV/0!	0.0323375	#DIV/0!	up
BjuA005967	0.136911	0.21489	0.120855	0	0	0	#DIV/0!	0.0323375	#DIV/0!	up
BjuA003485	0.136911	0.21489	0.120855	0	0	0	#DIV/0!	0.0323375	#DIV/0!	up
BjuA037107	0.136911	0.21489	0.120855	0	0	0	#DIV/0!	0.0323375	#DIV/0!	up
BjuB016309	0.212902	0.417701	0.328884	0	0	0	#DIV/0!	0.0326937	#DIV/0!	up
BjuB040408	0.0576835	0.113172	0.101837	0	0	0	#DIV/0!	0.0329697	#DIV/0!	up
BjuA036526	0.124533	0.244327	0.219856	0	0	0	#DIV/0!	0.0329697	#DIV/0!	up
novel.3594	0.100935	0.198029	0.178196	0	0	0	#DIV/0!	0.0329697	#DIV/0!	up
BjuA014863	6.23492	3.15679	4.97109	0	0	0	#DIV/0!	0.0330962	#DIV/0!	up
BjuO003794	1.82863	1.02505	1.15298	0	0	0	#DIV/0!	0.0331195	#DIV/0!	up
BjuB045449	0.439883	0.34521	0.647158	0	0	0	#DIV/0!	0.0331544	#DIV/0!	up
BjuA007544	1.49031	2.63152	2.95995	0	0	0	#DIV/0!	0.0337984	#DIV/0!	up
BjuB043376	0.80214	0.94425	0.472045	0	0	0	#DIV/0!	0.0339635	#DIV/0!	up
BjuA020716	0.0400834	0.0733985	0.0471767	0	0	0	#DIV/0!	0.0339804	#DIV/0!	up
BjuO012989	0.478928	0.239178	0.384328	0	0	0	#DIV/0!	0.0341627	#DIV/0!	up
BjuB005429	2.52525	1.26112	2.02645	0	0	0	#DIV/0!	0.0341627	#DIV/0!	up
BjuA008957	0.89377	0.450906	0.676244	0	0	0	#DIV/0!	0.0341841	#DIV/0!	up
BjuB018737	0.320103	0.628022	0.612218	0	0	0	#DIV/0!	0.0351079	#DIV/0!	up
BjuB004005	0.326229	0.213347	0.431955	0	0	0	#DIV/0!	0.0359508	#DIV/0!	up
novel.5035	0.0920547	0.0963232	0.162518	0	0	0	#DIV/0!	0.035989	#DIV/0!	up
BjuB020850	0.19649	0.2056	0.346892	0	0	0	#DIV/0!	0.035989	#DIV/0!	up
BjuB016119	0.373804	0.762717	0.593938	0	0	0	#DIV/0!	0.0360549	#DIV/0!	up
BjuB027656	0.909092	0.445896	0.702167	0	0	0	#DIV/0!	0.0361129	#DIV/0!	up
BjuA016711	0.251408	0.355138	0.177539	0	0	0	#DIV/0!	0.0367153	#DIV/0!	up
BjuA035362	0.210438	0.385342	0.433436	0	0	0	#DIV/0!	0.0368609	#DIV/0!	up
BjuB020813	0.150512	0.295295	0.19929	0	0	0	#DIV/0!	0.0369633	#DIV/0!	up
BjuA038667	0.420876	0.825733	0.557275	0	0	0	#DIV/0!	0.0369633	#DIV/0!	up
BjuB025468	0.275482	0.54048	0.364762	0	0	0	#DIV/0!	0.0369633	#DIV/0!	up
BjuB038801	1.82863	0.888375	1.38358	0	0	0	#DIV/0!	0.0372776	#DIV/0!	up
BjuB030425	1.59091	1.60523	0.802476	0	0	0	#DIV/0!	0.0373907	#DIV/0!	up
BjuB003931	0.417781	0.262292	0.221271	0	0	0	#DIV/0!	0.0374655	#DIV/0!	up
BjuA038010	0.946971	0.594528	0.501548	0	0	0	#DIV/0!	0.0374655	#DIV/0!	up
BjuB002902	0.719218	0.45154	0.380922	0	0	0	#DIV/0!	0.0374655	#DIV/0!	up
novel.3002	1.53563	0.964099	0.81332	0	0	0	#DIV/0!	0.0374655	#DIV/0!	up
BjuB026203	0.398724	0.834425	0.703926	0	0	0	#DIV/0!	0.0377296	#DIV/0!	up
BjuB039647	3.48785	1.67763	2.68154	0	0	0	#DIV/0!	0.0378134	#DIV/0!	up
novel.3754	1.0348	1.9851	2.13137	0	0	0	#DIV/0!	0.0378179	#DIV/0!	up
BjuB001451	0.192278	0.211254	0.101837	0	0	0	#DIV/0!	0.0378888	#DIV/0!	up
BjuB014800	0.941367	0.633225	0.474838	0	0	0	#DIV/0!	0.0379271	#DIV/0!	up
BjuA008565	0.724376	0.426355	0.39964	0	0	0	#DIV/0!	0.0382481	#DIV/0!	up
novel.8167	1.91352	0.908916	1.64466	0	0	0	#DIV/0!	0.0383394	#DIV/0!	up
BjuB015983	0.15977	0.219422	0.105775	0	0	0	#DIV/0!	0.0388351	#DIV/0!	up
BjuO009947	0.228415	0.313696	0.15122	0	0	0	#DIV/0!	0.0388351	#DIV/0!	up
BjuA045135	1.67785	0.957629	0.942506	0	0	0	#DIV/0!	0.0389836	#DIV/0!	up
BjuA016033	2.11417	1.03697	2.0995	0	0	0	#DIV/0!	0.0391043	#DIV/0!	up
BjuB026385	0.510726	0.400805	0.788951	0	0	0	#DIV/0!	0.0391052	#DIV/0!	up
BjuB008197	0.518493	0.271268	0.572108	0	0	0	#DIV/0!	0.0392174	#DIV/0!	up
BjuA034850	0.649351	0.305757	0.573197	0	0	0	#DIV/0!	0.039371	#DIV/0!	up
BjuO011650	0.680458	0.320404	0.600656	0	0	0	#DIV/0!	0.039371	#DIV/0!	up
BjuO004089	0.134163	0.063173	0.118429	0	0	0	#DIV/0!	0.039371	#DIV/0!	up
BjuA026712	0.724154	1.4426	1.52431	0	0	0	#DIV/0!	0.0401335	#DIV/0!	up
BjuA033229	1.17627	2.50559	1.89123	0	0	0	#DIV/0!	0.0401918	#DIV/0!	up
novel.3574	1.20579	0.602175	0.774093	0	0	0	#DIV/0!	0.0408686	#DIV/0!	up
BjuB005799	0.598087	1.25164	1.23187	0	0	0	#DIV/0!	0.0409936	#DIV/0!	up
novel.8197	0.306298	0.144225	0.216301	0	0	0	#DIV/0!	0.0417219	#DIV/0!	up
BjuB007308	0.352908	0.166172	0.249216	0	0	0	#DIV/0!	0.0417219	#DIV/0!	up
BjuB010010	0.400128	0.188407	0.282562	0	0	0	#DIV/0!	0.0417219	#DIV/0!	up
BjuA010867	0.0906915	0.0427035	0.0640444	0	0	0	#DIV/0!	0.0417219	#DIV/0!	up
BjuB033718	0.182402	0.0858869	0.128808	0	0	0	#DIV/0!	0.0417219	#DIV/0!	up
BjuB031345	0.37628	0.177177	0.265721	0	0	0	#DIV/0!	0.0417219	#DIV/0!	up
BjuB007295	0.745157	1.46195	0.892684	0	0	0	#DIV/0!	0.0419379	#DIV/0!	up
novel.6329	0.242066	0.126645	0.142451	0	0	0	#DIV/0!	0.0421385	#DIV/0!	up
BjuO003313	0.337534	0.176592	0.198633	0	0	0	#DIV/0!	0.0421385	#DIV/0!	up
BjuA013207	0.385208	0.201535	0.226688	0	0	0	#DIV/0!	0.0421385	#DIV/0!	up
BjuA009560	0.619835	0.324288	0.364762	0	0	0	#DIV/0!	0.0421385	#DIV/0!	up
BjuB048394	0.385208	0.201535	0.226688	0	0	0	#DIV/0!	0.0421385	#DIV/0!	up
BjuA041474	0.270563	0.141554	0.159221	0	0	0	#DIV/0!	0.0421385	#DIV/0!	up
BjuO012226	0.178487	0.0933814	0.105036	0	0	0	#DIV/0!	0.0421385	#DIV/0!	up
BjuA043018	0.20979	0.109759	0.123458	0	0	0	#DIV/0!	0.0421385	#DIV/0!	up
BjuA025764	0.163115	0.0853389	0.09599	0	0	0	#DIV/0!	0.0421385	#DIV/0!	up
BjuB006543	0.766089	0.400805	0.450829	0	0	0	#DIV/0!	0.0421385	#DIV/0!	up
novel.11474	0.117962	0.0617157	0.0694184	0	0	0	#DIV/0!	0.0421385	#DIV/0!	up
BjuA026072	0.184275	0.0964099	0.108443	0	0	0	#DIV/0!	0.0421385	#DIV/0!	up
BjuA047413	0.60696	0.317552	0.357185	0	0	0	#DIV/0!	0.0421385	#DIV/0!	up
BjuA046044	0.885479	0.463269	0.521088	0	0	0	#DIV/0!	0.0421385	#DIV/0!	up
novel.3484	0.643225	0.336525	0.378526	0	0	0	#DIV/0!	0.0421385	#DIV/0!	up
BjuO003178	0.946971	0.49544	0.557275	0	0	0	#DIV/0!	0.0421385	#DIV/0!	up
novel.3435	1.04895	0.548795	0.617289	0	0	0	#DIV/0!	0.0421385	#DIV/0!	up
novel.8367	0.635235	0.332345	0.373824	0	0	0	#DIV/0!	0.0421385	#DIV/0!	up
BjuA025147	0.141456	0.0740076	0.0832444	0	0	0	#DIV/0!	0.0421385	#DIV/0!	up
BjuB046936	1.51515	0.792704	0.89164	0	0	0	#DIV/0!	0.0421385	#DIV/0!	up
BjuB011740	0.988143	0.516981	0.581504	0	0	0	#DIV/0!	0.0421385	#DIV/0!	up
BjuB000738	0.287687	0.150513	0.169299	0	0	0	#DIV/0!	0.0421385	#DIV/0!	up
BjuB043761	0.182793	0.0956345	0.107571	0	0	0	#DIV/0!	0.0421385	#DIV/0!	up
BjuA040514	0.528542	0.276525	0.311037	0	0	0	#DIV/0!	0.0421385	#DIV/0!	up
BjuB011942	0.473485	0.24772	0.278638	0	0	0	#DIV/0!	0.0421385	#DIV/0!	up
BjuA037353	0.40107	0.209833	0.236022	0	0	0	#DIV/0!	0.0421385	#DIV/0!	up
BjuA034326	0.17003	0.0889568	0.100059	0	0	0	#DIV/0!	0.0421385	#DIV/0!	up
BjuA036339	0.180854	0.0946198	0.106429	0	0	0	#DIV/0!	0.0421385	#DIV/0!	up
BjuO002907	0.351453	0.183875	0.206824	0	0	0	#DIV/0!	0.0421385	#DIV/0!	up
BjuA021503	0.108656	0.0568473	0.0639423	0	0	0	#DIV/0!	0.0421385	#DIV/0!	up
BjuA045406	0.110685	0.0579086	0.0651361	0	0	0	#DIV/0!	0.0421385	#DIV/0!	up
BjuB045963	0.232703	0.395676	0.205412	0	0	0	#DIV/0!	0.0427651	#DIV/0!	up
novel.9604	0.171311	0.336102	0.378051	0	0	0	#DIV/0!	0.0427855	#DIV/0!	up
BjuA035674	0.228415	0.448137	0.504068	0	0	0	#DIV/0!	0.0427855	#DIV/0!	up
BjuB013537	4.84541	2.26343	3.36062	0	0	0	#DIV/0!	0.0430151	#DIV/0!	up
BjuA002055	3.51582	1.57665	2.77098	0	0	0	#DIV/0!	0.0434259	#DIV/0!	up
novel.9679	0.698108	0.913098	0.410824	0	0	0	#DIV/0!	0.0435738	#DIV/0!	up
BjuA025806	0.725339	0.948715	0.426849	0	0	0	#DIV/0!	0.0435738	#DIV/0!	up
BjuA041756	0.143239	0.187351	0.0842937	0	0	0	#DIV/0!	0.0435738	#DIV/0!	up
BjuB023970	0.114784	0.150133	0.23642	0	0	0	#DIV/0!	0.0436902	#DIV/0!	up
BjuB023614	0.268433	0.14044	0.315935	0	0	0	#DIV/0!	0.0439721	#DIV/0!	up
BjuA011860	0.309918	0.162144	0.364762	0	0	0	#DIV/0!	0.0439721	#DIV/0!	up
novel.5042	0.577813	0.302302	0.680065	0	0	0	#DIV/0!	0.0439721	#DIV/0!	up
novel.135	0.483559	0.252991	0.569132	0	0	0	#DIV/0!	0.0439721	#DIV/0!	up
BjuB046742	0.0646274	0.033812	0.0760641	0	0	0	#DIV/0!	0.0439721	#DIV/0!	up
novel.9338	0.240359	0.125752	0.282894	0	0	0	#DIV/0!	0.0439721	#DIV/0!	up
BjuA015839	0.226518	0.118511	0.266603	0	0	0	#DIV/0!	0.0439721	#DIV/0!	up
BjuB039507	1.06534	0.55737	1.25387	0	0	0	#DIV/0!	0.0439721	#DIV/0!	up
novel.4496	0.15018	0.078572	0.176757	0	0	0	#DIV/0!	0.0439721	#DIV/0!	up
BjuA035394	1.29342	0.580027	0.978629	0	0	0	#DIV/0!	0.044049	#DIV/0!	up
novel.8114	0.735511	0.634933	0.324626	0	0	0	#DIV/0!	0.044708	#DIV/0!	up
BjuA040187	0.0829463	0.130189	0.183047	0	0	0	#DIV/0!	0.0447372	#DIV/0!	up
BjuA026420	0.178253	0.279778	0.393371	0	0	0	#DIV/0!	0.0447372	#DIV/0!	up
BjuB036188	0.0889522	0.139615	0.1963	0	0	0	#DIV/0!	0.0447372	#DIV/0!	up
BjuB012645	0.355114	0.55737	0.783668	0	0	0	#DIV/0!	0.0447372	#DIV/0!	up
BjuB045938	0.258265	0.40536	0.56994	0	0	0	#DIV/0!	0.0447372	#DIV/0!	up
novel.9159	0.136774	0.214674	0.301834	0	0	0	#DIV/0!	0.0447372	#DIV/0!	up
BjuB020168	0.0933359	0.146496	0.205974	0	0	0	#DIV/0!	0.0447372	#DIV/0!	up
BjuB029498	0.104493	0.164008	0.230597	0	0	0	#DIV/0!	0.0447372	#DIV/0!	up
BjuA041541	0.268169	0.157839	0.355078	0	0	0	#DIV/0!	0.0448418	#DIV/0!	up
BjuB004765	0.090547	0.0532943	0.119892	0	0	0	#DIV/0!	0.0448418	#DIV/0!	up
BjuA008727	0.16292	0.127855	0.0719065	0	0	0	#DIV/0!	0.0448506	#DIV/0!	up
BjuB047331	0.390727	0.306633	0.172452	0	0	0	#DIV/0!	0.0448506	#DIV/0!	up
BjuA041690	0.158655	0.124508	0.0700241	0	0	0	#DIV/0!	0.0448506	#DIV/0!	up
novel.3640	0.136911	0.107445	0.0604274	0	0	0	#DIV/0!	0.0448506	#DIV/0!	up
novel.2327	0.176637	0.138621	0.0779608	0	0	0	#DIV/0!	0.0448506	#DIV/0!	up
BjuA043571	0.0515943	0.04049	0.0227717	0	0	0	#DIV/0!	0.0448506	#DIV/0!	up
BjuB007384	0.134084	0.105226	0.0591797	0	0	0	#DIV/0!	0.0448506	#DIV/0!	up
BjuB039680	0.280584	0.220196	0.123839	0	0	0	#DIV/0!	0.0448506	#DIV/0!	up
novel.5005	0.0797449	0.0625819	0.0351963	0	0	0	#DIV/0!	0.0448506	#DIV/0!	up
BjuB015571	0.139005	0.109088	0.0613514	0	0	0	#DIV/0!	0.0448506	#DIV/0!	up
novel.7511	0.0470544	0.0369272	0.020768	0	0	0	#DIV/0!	0.0448506	#DIV/0!	up
BjuA015958	0.15674	0.123006	0.069179	0	0	0	#DIV/0!	0.0448506	#DIV/0!	up
BjuB010620	0.0582751	0.0457329	0.0257204	0	0	0	#DIV/0!	0.0448506	#DIV/0!	up
BjuB016176	0.385208	0.302302	0.170016	0	0	0	#DIV/0!	0.0448506	#DIV/0!	up
BjuA033931	0.0791892	0.0621458	0.0349511	0	0	0	#DIV/0!	0.0448506	#DIV/0!	up
BjuB012023	0.426804	0.334945	0.188375	0	0	0	#DIV/0!	0.0448506	#DIV/0!	up
BjuB032763	0.398724	0.312909	0.175982	0	0	0	#DIV/0!	0.0448506	#DIV/0!	up
BjuA007840	0.049786	0.0390708	0.0219736	0	0	0	#DIV/0!	0.0448506	#DIV/0!	up
BjuB045635	0.220653	0.173163	0.0973879	0	0	0	#DIV/0!	0.0448506	#DIV/0!	up
BjuA022780	0.252525	0.198176	0.111455	0	0	0	#DIV/0!	0.0448506	#DIV/0!	up
BjuA009495	0.66845	0.524583	0.295028	0	0	0	#DIV/0!	0.0448506	#DIV/0!	up
novel.5252	0.0672074	0.0527427	0.0296627	0	0	0	#DIV/0!	0.0448506	#DIV/0!	up
novel.11449	0.25729	0.201915	0.113558	0	0	0	#DIV/0!	0.0448506	#DIV/0!	up
BjuB002843	0.490517	0.384946	0.216495	0	0	0	#DIV/0!	0.0448506	#DIV/0!	up
novel.8192	0.187958	0.147505	0.0829576	0	0	0	#DIV/0!	0.0448506	#DIV/0!	up
BjuB003025	0.15949	0.125164	0.0703926	0	0	0	#DIV/0!	0.0448506	#DIV/0!	up
BjuA008650	0.341764	0.268208	0.150841	0	0	0	#DIV/0!	0.0448506	#DIV/0!	up
BjuA004951	0.0752559	0.0590591	0.0332151	0	0	0	#DIV/0!	0.0448506	#DIV/0!	up
novel.8393	0.297737	0.233657	0.13141	0	0	0	#DIV/0!	0.0448506	#DIV/0!	up
BjuA018253	0.114495	0.0898531	0.0505338	0	0	0	#DIV/0!	0.0448506	#DIV/0!	up
BjuB004407	0.568182	0.445896	0.250774	0	0	0	#DIV/0!	0.0448506	#DIV/0!	up
BjuA005650	0.24438	0.191783	0.10786	0	0	0	#DIV/0!	0.0448506	#DIV/0!	up
BjuB012414	0.441307	0.346327	0.194776	0	0	0	#DIV/0!	0.0448506	#DIV/0!	up
BjuA047321	0.510726	0.400805	0.225415	0	0	0	#DIV/0!	0.0448506	#DIV/0!	up
BjuA042206	0.510726	0.400805	0.225415	0	0	0	#DIV/0!	0.0448506	#DIV/0!	up
BjuO013105	0.315657	0.24772	0.139319	0	0	0	#DIV/0!	0.0448506	#DIV/0!	up
BjuA019916	0.102375	0.0803416	0.0451845	0	0	0	#DIV/0!	0.0448506	#DIV/0!	up
BjuB020635	0.13816	0.108425	0.0609784	0	0	0	#DIV/0!	0.0448506	#DIV/0!	up
BjuA014225	0.231911	0.181998	0.102357	0	0	0	#DIV/0!	0.0448506	#DIV/0!	up
BjuA027842	0.865802	0.764393	0.382131	0	0	0	#DIV/0!	0.0449709	#DIV/0!	up
BjuA038761	0.773037	0.363997	0.818853	0	0	0	#DIV/0!	0.0458295	#DIV/0!	up
novel.3099	1.30077	0.595473	0.861163	0	0	0	#DIV/0!	0.0465919	#DIV/0!	up
BjuA000158	0.952145	2.1442	1.49825	0	0	0	#DIV/0!	0.0470594	#DIV/0!	up
BjuA024371	0.158103	0.155094	0.0697805	0	0	0	#DIV/0!	0.0477794	#DIV/0!	up
BjuB008927	0.41511	0.407211	0.183214	0	0	0	#DIV/0!	0.0477794	#DIV/0!	up
BjuB043213	0.452284	0.443678	0.199621	0	0	0	#DIV/0!	0.0477794	#DIV/0!	up
BjuB038533	0.221011	0.144537	0.325152	0	0	0	#DIV/0!	0.0479958	#DIV/0!	up
BjuB044057	0.491022	0.49544	0.928792	0	0	0	#DIV/0!	0.0480269	#DIV/0!	up
BjuB011637	0.137266	0.0769449	0.0692387	0	0	0	#DIV/0!	0.048105	#DIV/0!	up
BjuB006003	0.637214	1.16683	1.49996	0	0	0	#DIV/0!	0.0482853	#DIV/0!	up
BjuA034065	0.420876	0.528469	0.22291	0	0	0	#DIV/0!	0.0486482	#DIV/0!	up
BjuA036167	0.139431	0.328267	0.246158	0	0	0	#DIV/0!	0.0489371	#DIV/0!	up
BjuA024181	0.139431	0.328267	0.246158	0	0	0	#DIV/0!	0.0489371	#DIV/0!	up
BjuA030480	0.0781007	0.183875	0.137882	0	0	0	#DIV/0!	0.0489371	#DIV/0!	up
BjuO001253	0.0629565	0.14822	0.111146	0	0	0	#DIV/0!	0.0489371	#DIV/0!	up
novel.3194	0.108917	0.256426	0.192287	0	0	0	#DIV/0!	0.0489371	#DIV/0!	up
novel.1856	0.0949608	0.223569	0.167648	0	0	0	#DIV/0!	0.0489371	#DIV/0!	up
novel.553	0.0541556	0.1275	0.0956088	0	0	0	#DIV/0!	0.0489371	#DIV/0!	up
BjuA025660	0.026244	0.061787	0.0463323	0	0	0	#DIV/0!	0.0489371	#DIV/0!	up
BjuA046647	0.075506	0.177766	0.133302	0	0	0	#DIV/0!	0.0489371	#DIV/0!	up
BjuB001051	0.349651	0.823193	0.617289	0	0	0	#DIV/0!	0.0489371	#DIV/0!	up
novel.9327	0.0401779	0.094592	0.0709319	0	0	0	#DIV/0!	0.0489371	#DIV/0!	up
BjuO004808	0.0988143	0.232641	0.174451	0	0	0	#DIV/0!	0.0489371	#DIV/0!	up
BjuB033816	0.0814598	0.191783	0.143813	0	0	0	#DIV/0!	0.0489371	#DIV/0!	up
BjuA021619	0.0405845	0.0955491	0.0716497	0	0	0	#DIV/0!	0.0489371	#DIV/0!	up
BjuB013104	0.305064	0.718222	0.538575	0	0	0	#DIV/0!	0.0489371	#DIV/0!	up
BjuA008193	0.0513031	0.120784	0.0905729	0	0	0	#DIV/0!	0.0489371	#DIV/0!	up
BjuB016666	0.0513031	0.120784	0.0905729	0	0	0	#DIV/0!	0.0489371	#DIV/0!	up
BjuA031816	0.140726	0.331316	0.248445	0	0	0	#DIV/0!	0.0489371	#DIV/0!	up
BjuB027728	0.0803085	0.189072	0.14178	0	0	0	#DIV/0!	0.0489371	#DIV/0!	up
BjuO013205	0.142939	0.336525	0.252351	0	0	0	#DIV/0!	0.0489371	#DIV/0!	up
BjuB045969	0.11655	0.274398	0.205763	0	0	0	#DIV/0!	0.0489371	#DIV/0!	up
BjuB038006	0.0338204	0.0796243	0.059708	0	0	0	#DIV/0!	0.0489371	#DIV/0!	up
BjuA017757	0.0575375	0.135462	0.101579	0	0	0	#DIV/0!	0.0489371	#DIV/0!	up
BjuB005727	0.0465723	0.109647	0.0822209	0	0	0	#DIV/0!	0.0489371	#DIV/0!	up
BjuA001796	0.0626096	0.147404	0.110534	0	0	0	#DIV/0!	0.0489371	#DIV/0!	up
BjuB045632	0.445633	1.04917	0.786741	0	0	0	#DIV/0!	0.0489371	#DIV/0!	up
novel.762	1.16693	2.35485	1.32438	0	0	0	#DIV/0!	0.0492809	#DIV/0!	up
BjuA009198	0.135685	0.319448	0.299431	0	0	0	#DIV/0!	0.0496018	#DIV/0!	up
BjuA043431	0.141163	0.332345	0.31152	0	0	0	#DIV/0!	0.0496018	#DIV/0!	up
BjuA046143	0	0	0	0.120887	0.117751	0.120257	0	6.40853e-05	#NUM!	down
BjuB014229	0	0	0	0.135349	0.131838	0.134643	0	6.40853e-05	#NUM!	down
BjuB003525	0	0	0	0.11199	0.109084	0.111405	0	6.40853e-05	#NUM!	down
BjuA039183	0	0	0	0.120557	0.11743	0.119928	0	6.40853e-05	#NUM!	down
BjuB027750	0	0	0	0.120557	0.11743	0.119928	0	6.40853e-05	#NUM!	down
BjuA024233	0	0	0	0.117351	0.114306	0.116738	0	6.40853e-05	#NUM!	down
BjuB037086	0	0	0	0.132903	0.129455	0.13221	0	6.40853e-05	#NUM!	down
BjuA017129	0	0	0	0.11673	0.113702	0.116121	0	6.40853e-05	#NUM!	down
BjuB048170	0	0	0	0.121889	0.118727	0.121253	0	6.40853e-05	#NUM!	down
BjuB008507	0	0	0	0.121889	0.118727	0.121253	0	6.40853e-05	#NUM!	down
BjuO006604	0	0	0	0.149067	0.1452	0.148289	0	6.40853e-05	#NUM!	down
BjuB047509	0	0	0	0.169707	0.165305	0.168822	0	6.40853e-05	#NUM!	down
BjuB032226	0	0	0	0.169707	0.165305	0.168822	0	6.40853e-05	#NUM!	down
BjuB013818	0	0	0	0.130544	0.127157	0.129863	0	6.40853e-05	#NUM!	down
BjuA017926	0	0	0	0.12122	0.118075	0.120587	0	6.40853e-05	#NUM!	down
BjuA040804	0	0	0	0.157585	0.153497	0.156763	0	6.40853e-05	#NUM!	down
BjuO002352	0	0	0	0.325638	0.31719	0.323938	0	6.40853e-05	#NUM!	down
novel.6878	0	0	0	0.131061	0.127661	0.130377	0	6.40853e-05	#NUM!	down
BjuA041011	0	0	0	0.114906	0.111925	0.114306	0	6.40853e-05	#NUM!	down
BjuA013169	0	0	0	0.123251	0.120054	0.122608	0	6.40853e-05	#NUM!	down
BjuA042768	0	0	0	0.140522	0.136876	0.139789	0	6.40853e-05	#NUM!	down
BjuA041861	0	0	0	0.136185	0.132652	0.135474	0	6.40853e-05	#NUM!	down
BjuA014788	0	0	0	0.216294	0.210682	0.215165	0	6.40853e-05	#NUM!	down
BjuA024386	0	0	0	0.216294	0.210682	0.215165	0	6.40853e-05	#NUM!	down
BjuO004983	0	0	0	0.142335	0.138643	0.141592	0	6.40853e-05	#NUM!	down
novel.5303	0	0	0	0.191843	0.186866	0.190842	0	6.40853e-05	#NUM!	down
novel.8739	0	0	0	0.0182431	0.0177698	0.0181479	0	6.40853e-05	#NUM!	down
BjuA034514	0	0	0	0.107619	0.104827	0.107058	0	6.40853e-05	#NUM!	down
BjuB028858	0	0	0	0.107619	0.104827	0.107058	0	6.40853e-05	#NUM!	down
BjuB027137	0	0	0	0.158719	0.154601	0.157891	0	6.40853e-05	#NUM!	down
BjuA044263	0	0	0	0.0291055	0.0283504	0.0289536	0	6.40853e-05	#NUM!	down
BjuA014805	0	0	0	0.0303884	0.0296	0.0302298	0	6.40853e-05	#NUM!	down
novel.8266	0	0	0	0.20026	0.195064	0.199215	0	6.40853e-05	#NUM!	down
BjuA025457	0	0	0	0.177919	0.173303	0.17699	0	6.40853e-05	#NUM!	down
BjuA016068	0	0	0	0.127526	0.124217	0.12686	0	6.40853e-05	#NUM!	down
BjuA005005	0	0	0	0.127526	0.124217	0.12686	0	6.40853e-05	#NUM!	down
BjuA044526	0	0	0	0.0363459	0.035403	0.0361562	0	6.40853e-05	#NUM!	down
BjuB046303	0	0	0	0.159869	0.155722	0.159035	0	6.40853e-05	#NUM!	down
BjuA022341	0	0	0	0.137458	0.133892	0.13674	0	6.40853e-05	#NUM!	down
BjuB036867	0	0	0	0.373932	0.364231	0.37198	0	6.40853e-05	#NUM!	down
BjuB032060	0	0	0	0.0579054	0.0564032	0.0576032	0	6.40853e-05	#NUM!	down
BjuO014044	0	0	0	0.250704	0.2442	0.249396	0	6.40853e-05	#NUM!	down
novel.10083	0	0	0	0.161232	0.157049	0.160391	0	6.40853e-05	#NUM!	down
BjuB027982	0	0	0	0.137031	0.133476	0.136316	0	6.40853e-05	#NUM!	down
BjuB007663	0	0	0	0.0422643	0.0411678	0.0420437	0	6.40853e-05	#NUM!	down
BjuA041464	0	0	0	0.0378421	0.0368604	0.0376446	0	6.40853e-05	#NUM!	down
BjuA003201	0	0	0	0.0460584	0.0448635	0.045818	0	6.40853e-05	#NUM!	down
novel.1220	0	0	0	0.0563764	0.0549138	0.0560822	0	6.40853e-05	#NUM!	down
BjuO003852	0	0	0	0.0237993	0.0231819	0.0236751	0	6.40853e-05	#NUM!	down
BjuA032502	0	0	0	0.0771397	0.0751385	0.0767371	0	6.40853e-05	#NUM!	down
BjuB038974	0	0	0	0.123944	0.120728	0.123297	0	6.40853e-05	#NUM!	down
BjuA035643	0	0	0	0.123944	0.120728	0.123297	0	6.40853e-05	#NUM!	down
BjuB029202	0	0	0	0.123944	0.120728	0.123297	0	6.40853e-05	#NUM!	down
BjuB043966	0	0	0	0.0635792	0.0619297	0.0632473	0	6.40853e-05	#NUM!	down
BjuO004754	0	0	0	0.0635792	0.0619297	0.0632473	0	6.40853e-05	#NUM!	down
BjuB036005	0	0	0	0.337683	0.328922	0.335921	0	6.40853e-05	#NUM!	down
BjuO012447	0	0	0	0.16222	0.158012	0.161374	0	6.40853e-05	#NUM!	down
novel.5583	0	0	0	0.0911652	0.0888	0.0906893	0	6.40853e-05	#NUM!	down
BjuA007106	0	0	0	0.0650796	0.0633912	0.0647399	0	6.40853e-05	#NUM!	down
BjuA046943	0	0	0	0.0484878	0.0472299	0.0482348	0	6.40853e-05	#NUM!	down
BjuA037573	0	0	0	0.045677	0.0444919	0.0454386	0	6.40853e-05	#NUM!	down
BjuA036264	0	0	0	0.0803715	0.0782863	0.079952	0	6.40853e-05	#NUM!	down
BjuB020808	0	0	0	0.0469404	0.0457226	0.0466954	0	6.40853e-05	#NUM!	down
novel.10228	0	0	0	0.0452708	0.0440963	0.0450345	0	6.40853e-05	#NUM!	down
BjuO004973	0	0	0	0.0515467	0.0502094	0.0512776	0	6.40853e-05	#NUM!	down
BjuA004610	0	0	0	0.0473433	0.046115	0.0470962	0	6.40853e-05	#NUM!	down
BjuB002777	0	0	0	0.163422	0.159182	0.162569	0	6.40853e-05	#NUM!	down
BjuA010890	0	0	0	0.0536788	0.0522861	0.0533986	0	6.40853e-05	#NUM!	down
BjuB045995	0	0	0	1.23712	1.20502	1.23066	0	6.40853e-05	#NUM!	down
novel.2605	0	0	0	0.192962	0.187956	0.191955	0	6.40853e-05	#NUM!	down
BjuA017546	0	0	0	0.0959216	0.0934331	0.095421	0	6.40853e-05	#NUM!	down
BjuO000090	0	0	0	0.0959216	0.0934331	0.095421	0	6.40853e-05	#NUM!	down
BjuB002670	0	0	0	0.0377773	0.0367973	0.0375802	0	6.40853e-05	#NUM!	down
BjuA034177	0	0	0	0.0447504	0.0435895	0.0445169	0	6.40853e-05	#NUM!	down
BjuB004843	0	0	0	0.133709	0.13024	0.133011	0	6.40853e-05	#NUM!	down
BjuA002080	0	0	0	0.0617982	0.060195	0.0614757	0	6.40853e-05	#NUM!	down
BjuO013406	0	0	0	0.0617982	0.060195	0.0614757	0	6.40853e-05	#NUM!	down
BjuA021394	0	0	0	0.131713	0.128296	0.131026	0	6.40853e-05	#NUM!	down
BjuB045453	0	0	0	0.0955064	0.0930286	0.0950079	0	6.40853e-05	#NUM!	down
novel.9096	0	0	0	0.0665185	0.0647928	0.0661713	0	6.40853e-05	#NUM!	down
BjuA009946	0	0	0	0.124644	0.12141	0.123993	0	6.40853e-05	#NUM!	down
novel.11327	0	0	0	0.0659222	0.064212	0.0655782	0	6.40853e-05	#NUM!	down
BjuO006772	0	0	0	0.0643206	0.0626519	0.0639849	0	6.40853e-05	#NUM!	down
BjuA017143	0	0	0	0.09079	0.0884346	0.0903161	0	6.40853e-05	#NUM!	down
BjuO006984	0	0	0	0.168412	0.164043	0.167533	0	6.40853e-05	#NUM!	down
BjuO000910	0	0	0	0.0930885	0.0906734	0.0926026	0	6.40853e-05	#NUM!	down
BjuA032708	0	0	0	0.0984909	0.0959357	0.0979769	0	6.40853e-05	#NUM!	down
BjuA006718	0	0	0	0.232231	0.226206	0.231019	0	6.40853e-05	#NUM!	down
BjuA041242	0	0	0	0.689437	0.67155	0.685838	0	6.40853e-05	#NUM!	down
BjuA017674	0	0	0	0.0963405	0.0938411	0.0958376	0	6.40853e-05	#NUM!	down
BjuA045507	0	0	0	0.0554321	0.053994	0.0551428	0	6.40853e-05	#NUM!	down
novel.7571	0	0	0	0.0680225	0.0662578	0.0676675	0	6.40853e-05	#NUM!	down
BjuA031453	0	0	0	0.0505429	0.0492316	0.0502791	0	6.40853e-05	#NUM!	down
BjuB012930	0	0	0	0.81711	0.795911	0.812845	0	6.40853e-05	#NUM!	down
BjuB003197	0	0	0	0.0559948	0.0545421	0.0557026	0	6.40853e-05	#NUM!	down
BjuA005994	0	0	0	0.239804	0.233583	0.238552	0	6.40853e-05	#NUM!	down
BjuA022623	0	0	0	0.239804	0.233583	0.238552	0	6.40853e-05	#NUM!	down
BjuA033845	0	0	0	0.0785123	0.0764755	0.0781026	0	6.40853e-05	#NUM!	down
BjuA016118	0	0	0	0.0976193	0.0950867	0.0971098	0	6.40853e-05	#NUM!	down
BjuA020918	0	0	0	0.0385699	0.0375692	0.0383686	0	6.40853e-05	#NUM!	down
BjuA013202	0	0	0	0.0331261	0.0322667	0.0329532	0	6.40853e-05	#NUM!	down
BjuB027054	0	0	0	0.0855115	0.083293	0.0850652	0	6.40853e-05	#NUM!	down
BjuO009622	0	0	0	0.104066	0.101366	0.103523	0	6.40853e-05	#NUM!	down
BjuB008179	0	0	0	0.653688	0.636729	0.650276	0	6.40853e-05	#NUM!	down
BjuA031494	0	0	0	0.0552932	0.0538587	0.0550046	0	6.40853e-05	#NUM!	down
novel.4787	0	0	0	0.0498013	0.0485093	0.0495414	0	6.40853e-05	#NUM!	down
BjuA019062	0	0	0	0.0693773	0.0675774	0.0690152	0	6.40853e-05	#NUM!	down
BjuB006009	0	0	0	0.187761	0.18289	0.186781	0	6.40853e-05	#NUM!	down
BjuA047161	0	0	0	0.0340462	0.033163	0.0338686	0	6.40853e-05	#NUM!	down
BjuA012936	0	0	0	0.041784	0.0407	0.0415659	0	6.40853e-05	#NUM!	down
novel.7857	0	0	0	0.0439481	0.042808	0.0437188	0	6.40853e-05	#NUM!	down
BjuO010254	0	0	0	0.223979	0.218169	0.22281	0	6.40853e-05	#NUM!	down
BjuA012797	0	0	0	0.084206	0.0820214	0.0837665	0	6.40853e-05	#NUM!	down
BjuB029293	0	0	0	0.0298135	0.02904	0.0296579	0	6.40853e-05	#NUM!	down
BjuA009324	0	0	0	0.11704	0.114003	0.116429	0	6.40853e-05	#NUM!	down
BjuA028658	0	0	0	0.11704	0.114003	0.116429	0	6.40853e-05	#NUM!	down
BjuA026045	0	0	0	0.0993782	0.0968	0.0988596	0	6.40853e-05	#NUM!	down
BjuB019437	0	0	0	0.0993782	0.0968	0.0988596	0	6.40853e-05	#NUM!	down
BjuB027349	0	0	0	0.139928	0.136298	0.139198	0	6.40853e-05	#NUM!	down
BjuO002547	0	0	0	0.269048	0.262068	0.267644	0	6.40853e-05	#NUM!	down
BjuB021986	0	0	0	0.10868	0.10586	0.108112	0	6.40853e-05	#NUM!	down
BjuA036555	0	0	0	0.0934829	0.0910576	0.092995	0	6.40853e-05	#NUM!	down
BjuB041403	0	0	0	0.0745337	0.0726	0.0741447	0	6.40853e-05	#NUM!	down
novel.5123	0	0	0	0.199355	0.194183	0.198315	0	6.40853e-05	#NUM!	down
novel.10371	0	0	0	0.0898045	0.0874746	0.0893358	0	6.40853e-05	#NUM!	down
BjuA026750	0	0	0	0.0829397	0.080788	0.0825068	0	6.40853e-05	#NUM!	down
BjuO006063	0	0	0	0.0368006	0.0358459	0.0366085	0	6.40853e-05	#NUM!	down
BjuA046737	0	0	0	0.0923095	0.0899147	0.0918277	0	6.40853e-05	#NUM!	down
BjuA000260	0	0	0	0.326039	0.31758	0.324337	0	6.40853e-05	#NUM!	down
BjuB048417	0	0	0	0.0470404	0.04582	0.0467949	0	6.40853e-05	#NUM!	down
BjuA031730	0	0	0	0.059951	0.0583957	0.0596381	0	6.40853e-05	#NUM!	down
novel.1279	0	0	0	0.0281403	0.0274102	0.0279934	0	6.40853e-05	#NUM!	down
BjuO012186	0	0	0	0.0248166	0.0241728	0.0246871	0	6.40853e-05	#NUM!	down
BjuB027951	0	0	0	0.0944164	0.0919669	0.0939236	0	6.40853e-05	#NUM!	down
novel.10628	0	0	0	0.0966218	0.094115	0.0961175	0	6.40853e-05	#NUM!	down
BjuB032346	0	0	0	0.129017	0.12567	0.128344	0	6.40853e-05	#NUM!	down
BjuA000123	0	0	0	0.129017	0.12567	0.128344	0	6.40853e-05	#NUM!	down
BjuA033241	0	0	0	0.0882479	0.0859584	0.0877873	0	6.40853e-05	#NUM!	down
BjuB042840	0	0	0	0.0882479	0.0859584	0.0877873	0	6.40853e-05	#NUM!	down
BjuO008049	0	0	0	0.0616256	0.0600268	0.061304	0	6.40853e-05	#NUM!	down
BjuB015073	0	0	0	0.0889595	0.0866516	0.0884952	0	6.40853e-05	#NUM!	down
BjuA024998	0	0	0	0.29416	0.286528	0.292624	0	6.40853e-05	#NUM!	down
novel.133	0	0	0	0.299484	0.291714	0.297921	0	6.40853e-05	#NUM!	down
BjuB032993	0	0	0	0.111424	0.108533	0.110843	0	6.40853e-05	#NUM!	down
novel.7062	0	0	0	0.0717851	0.0699228	0.0714105	0	6.40853e-05	#NUM!	down
BjuA032956	0	0	0	0.225122	0.219282	0.223947	0	6.40853e-05	#NUM!	down
BjuB026768	0	0	0	0.225122	0.219282	0.223947	0	6.40853e-05	#NUM!	down
BjuB032082	0	0	0	0.126793	0.123503	0.126131	0	6.40853e-05	#NUM!	down
BjuA027577	0	0	0	0.058365	0.0568508	0.0580604	0	6.40853e-05	#NUM!	down
BjuA018339	0	0	0	0.058365	0.0568508	0.0580604	0	6.40853e-05	#NUM!	down
BjuB017353	0	0	0	0.0633965	0.0617517	0.0630656	0	6.40853e-05	#NUM!	down
BjuA029875	0	0	0	0.376056	0.3663	0.374094	0	6.40853e-05	#NUM!	down
BjuO008786	0	0	0	0.0832527	0.0810928	0.0828182	0	6.40853e-05	#NUM!	down
BjuB048753	0	0	0	0.459624	0.4477	0.457225	0	6.40853e-05	#NUM!	down
BjuA008008	0	0	0	0.0328303	0.0319786	0.032659	0	6.40853e-05	#NUM!	down
BjuB031250	0	0	0	0.0577538	0.0562555	0.0574524	0	6.40853e-05	#NUM!	down
BjuB047751	0	0	0	0.393964	0.383743	0.391908	0	6.40853e-05	#NUM!	down
BjuA042851	0	0	0	0.0758143	0.0738474	0.0754186	0	6.40853e-05	#NUM!	down
novel.8701	0	0	0	0.0805181	0.0784292	0.0800979	0	6.40853e-05	#NUM!	down
novel.10515	0	0	0	0.0374567	0.0364849	0.0372612	0	6.40853e-05	#NUM!	down
BjuA037546	0	0	0	0.0565691	0.0551015	0.0562739	0	6.40853e-05	#NUM!	down
BjuA043636	0	0	0	0.0565691	0.0551015	0.0562739	0	6.40853e-05	#NUM!	down
BjuB040020	0	0	0	0.208788	0.203372	0.207699	0	6.40853e-05	#NUM!	down
BjuA034282	0	0	0	0.215765	0.210167	0.214639	0	6.40853e-05	#NUM!	down
BjuB046088	0	0	0	0.0273722	0.026662	0.0272293	0	6.40853e-05	#NUM!	down
BjuB035603	0	0	0	0.210114	0.204663	0.209017	0	6.40853e-05	#NUM!	down
BjuB015702	0	0	0	0.0509514	0.0496296	0.0506855	0	6.40853e-05	#NUM!	down
BjuB045695	0	0	0	0.034418	0.0335251	0.0342384	0	6.40853e-05	#NUM!	down
BjuA008561	0	0	0	0.0364059	0.0354614	0.0362159	0	6.40853e-05	#NUM!	down
BjuB029301	0	0	0	0.242439	0.236149	0.241174	0	6.40853e-05	#NUM!	down
novel.1533	0	0	0	0.107271	0.104488	0.106711	0	6.40853e-05	#NUM!	down
novel.980	0	0	0	0.107271	0.104488	0.106711	0	6.40853e-05	#NUM!	down
BjuB006385	0	0	0	0.106067	0.103315	0.105514	0	6.40853e-05	#NUM!	down
BjuB003160	0	0	0	0.154279	0.150277	0.153474	0	6.40853e-05	#NUM!	down
BjuB004233	0	0	0	0.154279	0.150277	0.153474	0	6.40853e-05	#NUM!	down
BjuA026101	0	0	0	0.247887	0.241456	0.246593	0	6.40853e-05	#NUM!	down
BjuB030279	0	0	0	0.115508	0.112511	0.114905	0	6.40853e-05	#NUM!	down
BjuA012606	0	0	0	0.103577	0.10089	0.103037	0	6.40853e-05	#NUM!	down
BjuB036805	0	0	0	0.0368313	0.0358758	0.0366391	0	6.40853e-05	#NUM!	down
BjuA002600	0	0	0	0.255052	0.248435	0.25372	0	6.40853e-05	#NUM!	down
BjuA036340	0	0	0	0.196982	0.191871	0.195954	0	6.40853e-05	#NUM!	down
BjuB033445	0	0	0	0.196982	0.191871	0.195954	0	6.40853e-05	#NUM!	down
BjuA032782	0	0	0	0.196106	0.191019	0.195083	0	6.40853e-05	#NUM!	down
BjuA016953	0	0	0	0.188564	0.183672	0.18758	0	6.40853e-05	#NUM!	down
BjuA026329	0	0	0	0.14708	0.143264	0.146312	0	6.40853e-05	#NUM!	down
BjuA041882	0	0	0	0.234702	0.228613	0.233477	0	6.40853e-05	#NUM!	down
BjuA024850	0	0	0	0.234702	0.228613	0.233477	0	6.40853e-05	#NUM!	down
novel.2406	0	0	0	0.118401	0.115329	0.117783	0	6.40853e-05	#NUM!	down
BjuA011581	0	0	0	0.164642	0.16037	0.163782	0	6.40853e-05	#NUM!	down
BjuA045216	0	0	0	0.14326	0.139543	0.142512	0	6.40853e-05	#NUM!	down
BjuA042118	0	0	0	0.14326	0.139543	0.142512	0	6.40853e-05	#NUM!	down
BjuB040587	0	0	0	0.14326	0.139543	0.142512	0	6.40853e-05	#NUM!	down
BjuB031944	0	0	0	0.139633	0.13601	0.138904	0	6.40853e-05	#NUM!	down
BjuB000368	0	0	0	24.5528	24.9557	23.5397	0	0.000299105	#NUM!	down
BjuA038087	0	0	0	0.503315	0.490257	0.458964	0	0.000737803	#NUM!	down
BjuA022066	0	0	0	2.73108	2.49396	2.50457	0	0.000899606	#NUM!	down
BjuB002935	0	0	0	2.68703	3.03058	2.8137	0	0.00124186	#NUM!	down
novel.4850	0	0	0	0.510806	0.568633	0.50814	0	0.00138785	#NUM!	down
BjuA032998	0	0	0	2.75775	2.6862	2.35145	0	0.00231438	#NUM!	down
BjuB039675	0	0	0	0.760758	0.741021	0.648675	0	0.00231438	#NUM!	down
BjuO002247	0	0	0	0.470313	0.541405	0.467859	0	0.00238258	#NUM!	down
novel.2495	0	0	0	0.570568	0.679269	0.630656	0	0.00250588	#NUM!	down
BjuB030378	0	0	0	3.82407	3.43834	4.09674	0	0.00253483	#NUM!	down
BjuA045321	0	0	0	1.59101	1.75636	1.89924	0	0.00258319	#NUM!	down
novel.10744	0	0	0	0.646505	0.551015	0.64313	0	0.00258948	#NUM!	down
BjuA030406	0	0	0	0.377773	0.40477	0.338222	0	0.00266496	#NUM!	down
BjuO012815	0	0	0	1.54821	1.44521	1.73264	0	0.00283637	#NUM!	down
BjuA012382	0	0	0	0.301393	0.352289	0.29982	0	0.00292704	#NUM!	down
BjuB016747	0	0	0	0.322543	0.377011	0.32086	0	0.00292704	#NUM!	down
BjuB023408	0	0	0	0.596269	0.69696	0.711789	0	0.00293512	#NUM!	down
BjuB047594	0	0	0	0.402591	0.470575	0.480587	0	0.00293512	#NUM!	down
BjuA016224	0	0	0	0.519105	0.606765	0.619675	0	0.00293512	#NUM!	down
BjuA043145	0	0	0	0.281044	0.273753	0.232981	0	0.00322762	#NUM!	down
BjuO001967	0	0	0	0.300163	0.292376	0.24883	0	0.00322762	#NUM!	down
BjuA046049	0	0	0	1.19254	1.1616	0.988596	0	0.00322762	#NUM!	down
BjuA011592	0	0	0	0.206187	0.172146	0.20511	0	0.00328354	#NUM!	down
novel.4109	0	0	0	1.95023	2.25581	1.8188	0	0.00412926	#NUM!	down
BjuA024131	0	0	0	2.40676	1.9536	2.3942	0	0.00435113	#NUM!	down
BjuO012225	0	0	0	0.339415	0.275508	0.337643	0	0.00435113	#NUM!	down
BjuA011300	0	0	0	1.22566	0.994889	1.21927	0	0.00435113	#NUM!	down
BjuA011455	0	0	0	0.689437	0.839438	0.857298	0	0.00444839	#NUM!	down
BjuA002019	0	0	0	0.474451	0.577677	0.589968	0	0.00444839	#NUM!	down
BjuB003667	0	0	0	0.361672	0.440361	0.44973	0	0.00444839	#NUM!	down
BjuB028161	0	0	0	1.10771	0.899147	0.918277	0	0.00462806	#NUM!	down
BjuO009477	0	0	0	0.477877	0.387899	0.396152	0	0.00462806	#NUM!	down
BjuA027014	0	0	0	0.245816	0.299298	0.244533	0	0.00466708	#NUM!	down
novel.4570	0	0	0	0.7732	0.75314	0.615331	0	0.00479615	#NUM!	down
BjuB046599	0	0	0	0.485946	0.473339	0.386728	0	0.00479615	#NUM!	down
novel.7068	0	0	0	2.49963	2.1172	2.70281	0	0.00491407	#NUM!	down
BjuA015267	0	0	0	0.663811	0.836763	0.699191	0	0.00513588	#NUM!	down
novel.9378	0	0	0	0.879948	0.789894	1.01267	0	0.00519497	#NUM!	down
BjuB048418	0	0	0	0.310335	0.384724	0.39291	0	0.00520524	#NUM!	down
BjuB046619	0	0	0	0.247887	0.27595	0.211366	0	0.00577035	#NUM!	down
BjuA023306	0	0	0	0.478123	0.598781	0.475628	0	0.00611098	#NUM!	down
BjuB025519	0	0	0	0.18602	0.144955	0.185049	0	0.00612984	#NUM!	down
BjuA026982	0	0	0	0.525285	0.409326	0.522543	0	0.00612984	#NUM!	down
BjuA008229	0	0	0	0.20892	0.1628	0.20783	0	0.00612984	#NUM!	down
BjuB000457	0	0	0	1.06067	0.826523	1.05514	0	0.00612984	#NUM!	down
BjuA040417	0	0	0	0.352428	0.274628	0.350588	0	0.00612984	#NUM!	down
BjuB006810	0	0	0	0.321135	0.406645	0.415296	0	0.0061621	#NUM!	down
BjuA011378	0	0	0	0.257282	0.250608	0.319925	0	0.00634055	#NUM!	down
BjuB038814	0	0	0	0.177561	0.172955	0.220793	0	0.00634055	#NUM!	down
BjuA018819	0	0	0	0.588319	0.668565	0.780331	0	0.00665543	#NUM!	down
BjuO012415	0	0	0	0.235705	0.183672	0.18758	0	0.00676938	#NUM!	down
novel.3236	0	0	0	0.562805	0.438563	0.447894	0	0.00676938	#NUM!	down
BjuA015410	0	0	0	0.525285	0.409326	0.418035	0	0.00676938	#NUM!	down
BjuA008764	0	0	0	0.782339	0.609634	0.622605	0	0.00676938	#NUM!	down
BjuB045327	0	0	0	0.229334	0.178708	0.18251	0	0.00676938	#NUM!	down
BjuB048736	0	0	0	0.133224	0.103815	0.106023	0	0.00676938	#NUM!	down
BjuA003843	0	0	0	0.158719	0.206135	0.210521	0	0.00739466	#NUM!	down
BjuA042316	0	0	0	0.229812	0.298467	0.304817	0	0.00739466	#NUM!	down
BjuA004106	0	0	0	0.275775	0.35816	0.36578	0	0.00739466	#NUM!	down
BjuA011544	0	0	0	0.346523	0.450044	0.459619	0	0.00739466	#NUM!	down
BjuB030812	0	0	0	0.919249	1.19387	1.21927	0	0.00739466	#NUM!	down
BjuA005712	0	0	0	0.127772	0.165943	0.169474	0	0.00739466	#NUM!	down
novel.2217	0	0	0	0.184533	0.239661	0.24476	0	0.00739466	#NUM!	down
novel.2242	0	0	0	0.235537	0.178443	0.234308	0	0.00750742	#NUM!	down
BjuA003781	0	0	0	0.41784	0.5698	0.498791	0	0.00775837	#NUM!	down
BjuB048667	0	0	0	0.339415	0.462853	0.405172	0	0.00775837	#NUM!	down
BjuB042549	0	0	0	0.310732	0.30267	0.231833	0	0.00782142	#NUM!	down
novel.1315	0	0	0	0.328874	0.320342	0.245368	0	0.00782142	#NUM!	down
BjuO007563	0	0	0	0.414309	0.403561	0.30911	0	0.00782142	#NUM!	down
BjuA021965	0	0	0	0.576783	0.56182	0.43033	0	0.00782142	#NUM!	down
BjuA016222	0	0	0	0.382025	0.372114	0.285024	0	0.00782142	#NUM!	down
BjuA027731	0	0	0	0.420228	0.409326	0.313526	0	0.00782142	#NUM!	down
BjuB010979	0	0	0	0.176849	0.172261	0.131945	0	0.00782142	#NUM!	down
BjuB037521	0	0	0	2.28691	3.01379	3.07791	0	0.00814802	#NUM!	down
BjuB008386	0	0	0	0.389329	0.505638	0.387297	0	0.00827008	#NUM!	down
BjuA023011	0	0	0	1.03957	1.35013	1.03414	0	0.00827008	#NUM!	down
BjuA006373	0	0	0	0.355838	0.462142	0.353981	0	0.00827008	#NUM!	down
BjuA039163	0	0	0	0.642582	0.834548	0.639228	0	0.00827008	#NUM!	down
BjuA010850	0	0	0	0.590946	0.767486	0.587861	0	0.00827008	#NUM!	down
BjuA038656	0	0	0	0.590946	0.767486	0.587861	0	0.00827008	#NUM!	down
BjuB035529	0	0	0	0.689437	0.8954	0.685838	0	0.00827008	#NUM!	down
BjuA024410	0	0	0	0.384802	0.499758	0.382793	0	0.00827008	#NUM!	down
BjuB044861	0	0	0	0.130287	0.169209	0.129607	0	0.00827008	#NUM!	down
BjuA036566	0	0	0	0.156468	0.203211	0.155651	0	0.00827008	#NUM!	down
BjuA008953	0	0	0	0.371831	0.482912	0.36989	0	0.00827008	#NUM!	down
BjuB048627	0	0	0	0.125115	0.162492	0.124462	0	0.00827008	#NUM!	down
BjuA004269	0	0	0	0.233049	0.30267	0.231833	0	0.00827008	#NUM!	down
BjuB014322	0	0	0	0.580578	0.754021	0.577548	0	0.00827008	#NUM!	down
novel.2805	0	0	0	0.271997	0.353254	0.270577	0	0.00827008	#NUM!	down
novel.4544	0	0	0	0.263689	0.342464	0.262313	0	0.00827008	#NUM!	down
BjuA005669	0	0	0	1.09887	0.988028	1.3454	0	0.00841403	#NUM!	down
novel.4802	0	0	0	0.137945	0.161239	0.192115	0	0.00905283	#NUM!	down
BjuB017400	0	0	0	0.14932	0.109084	0.14854	0	0.00945417	#NUM!	down
BjuB038758	0	0	0	1.14608	0.837257	1.14009	0	0.00945417	#NUM!	down
BjuB014737	0	0	0	0.53322	0.38954	0.530437	0	0.00945417	#NUM!	down
BjuB026208	0	0	0	0.882479	0.644688	0.877873	0	0.00945417	#NUM!	down
BjuA030965	0	0	0	0.69214	0.505638	0.688528	0	0.00945417	#NUM!	down
BjuB027371	0	0	0	0.754255	0.551015	0.750319	0	0.00945417	#NUM!	down
BjuA007310	0	0	0	2.23817	1.86866	1.59035	0	0.00962074	#NUM!	down
BjuA019070	0	0	0	0.520329	0.709562	0.724659	0	0.010028	#NUM!	down
BjuB019183	0	0	0	0.354884	0.288064	0.411871	0	0.0101958	#NUM!	down
BjuO003004	0	0	0	0.434006	0.352289	0.503698	0	0.0101958	#NUM!	down
novel.3683	0	0	0	1.16009	1.30841	0.911077	0	0.0104234	#NUM!	down
BjuB047377	0	0	0	0.269048	0.262068	0.356859	0	0.0104519	#NUM!	down
novel.5476	0	0	0	0.13246	0.129024	0.175692	0	0.0104519	#NUM!	down
BjuB006532	0	0	0	0.501408	0.4884	0.665055	0	0.0104519	#NUM!	down
novel.6175	0	0	0	0.13741	0.133845	0.182257	0	0.0104519	#NUM!	down
BjuA042928	0	0	0	0.556184	0.541755	0.737708	0	0.0104519	#NUM!	down
BjuA028185	0	0	0	0.427006	0.415928	0.56637	0	0.0104519	#NUM!	down
novel.11284	0	0	0	0.0735671	0.0716585	0.0975776	0	0.0104519	#NUM!	down
BjuA038243	0	0	0	0.959216	0.934331	1.27228	0	0.0104519	#NUM!	down
BjuB022891	0	0	0	0.047007	0.0457875	0.0623489	0	0.0104519	#NUM!	down
BjuB001869	0	0	0	0.453328	0.441567	0.601283	0	0.0104519	#NUM!	down
BjuB032265	0	0	0	0.203024	0.197757	0.269286	0	0.0104519	#NUM!	down
novel.3995	0	0	0	1.025	0.998411	0.728324	0	0.0105076	#NUM!	down
BjuB009527	0	0	0	0.289202	0.281699	0.205495	0	0.0105076	#NUM!	down
BjuB027616	0	0	0	1.03517	0.756232	0.772322	0	0.0110095	#NUM!	down
BjuB022349	0	0	0	0.156468	0.114306	0.116738	0	0.0110095	#NUM!	down
BjuB000653	0	0	0	0.824746	0.602512	0.615331	0	0.0110095	#NUM!	down
BjuA015406	0	0	0	0.199656	0.145857	0.14896	0	0.0110095	#NUM!	down
novel.7879	0	0	0	0.336396	0.245751	0.25098	0	0.0110095	#NUM!	down
BjuA034784	0	0	0	0.150081	0.109641	0.111974	0	0.0110095	#NUM!	down
BjuA003560	0	0	0	0.81711	0.596933	0.609634	0	0.0110095	#NUM!	down
BjuA026235	0	0	0	0.464462	0.33931	0.346529	0	0.0110095	#NUM!	down
BjuA043331	0	0	0	0.15958	0.11658	0.119061	0	0.0110095	#NUM!	down
novel.9197	0	0	0	0.959216	1.06781	1.36316	0	0.0112148	#NUM!	down
BjuA026090	0	0	0	0.439982	0.489792	0.625266	0	0.0112148	#NUM!	down
novel.7952	0	0	0	0.870152	0.635683	0.919711	0	0.0115343	#NUM!	down
BjuA041741	0	0	0	0.77683	1.05935	0.772775	0	0.0116887	#NUM!	down
BjuB011041	0	0	0	0.143446	0.167669	0.114158	0	0.0117015	#NUM!	down
BjuB029938	0	0	0	0.401127	0.58608	0.465539	0	0.012299	#NUM!	down
BjuB023263	0	0	0	1.16116	1.45418	0.990082	0	0.0124759	#NUM!	down
novel.4689	0	0	0	1.19502	1.3431	1.73746	0	0.0126567	#NUM!	down
BjuA030646	0	0	0	0.314049	0.382377	0.468615	0	0.013002	#NUM!	down
BjuA019478	0	0	0	0.132504	0.161333	0.197719	0	0.013002	#NUM!	down
BjuA008214	0	0	0	0.943828	1.37901	1.05626	0	0.0131442	#NUM!	down
BjuA003268	0	0	0	0.232721	0.226684	0.324109	0	0.0142522	#NUM!	down
BjuO002344	0	0	0	0.14708	0.214896	0.219468	0	0.0142711	#NUM!	down
BjuA026468	0	0	0	0.262642	0.383743	0.391908	0	0.0142711	#NUM!	down
BjuO003656	0	0	0	0.13832	0.202097	0.206396	0	0.0142711	#NUM!	down
BjuA021865	0	0	0	0.137031	0.200214	0.204473	0	0.0142711	#NUM!	down
novel.3795	0	0	0	0.188564	0.275508	0.28137	0	0.0142711	#NUM!	down
BjuB026240	0	0	0	0.0592268	0.0865353	0.0883765	0	0.0142711	#NUM!	down
BjuB043741	0	0	0	0.0481702	0.0703808	0.0718782	0	0.0142711	#NUM!	down
BjuA012761	0	0	0	0.0598697	0.0874746	0.0893358	0	0.0142711	#NUM!	down
BjuA030473	0	0	0	0.380379	0.555766	0.56759	0	0.0142711	#NUM!	down
BjuB043140	0	0	0	0.159869	0.233583	0.238552	0	0.0142711	#NUM!	down
BjuB025918	0	0	0	0.339415	0.495914	0.506465	0	0.0142711	#NUM!	down
novel.4124	0	0	0	0.0775465	0.113302	0.115713	0	0.0142711	#NUM!	down
BjuB012035	0	0	0	0.334272	0.4884	0.498791	0	0.0142711	#NUM!	down
BjuA010392	0	0	0	0.108413	0.1584	0.16177	0	0.0142711	#NUM!	down
BjuB034090	0	0	0	0.131713	0.192444	0.196539	0	0.0142711	#NUM!	down
novel.4515	0	0	0	0.104312	0.152409	0.155651	0	0.0142711	#NUM!	down
BjuA011323	0	0	0	0.303049	0.236149	0.361761	0	0.0142869	#NUM!	down
BjuB012592	0	0	0	0.727318	0.472299	0.602935	0	0.0146848	#NUM!	down
BjuB044921	0	0	0	0.945513	0.613989	0.783815	0	0.0146848	#NUM!	down
novel.1008	0	0	0	1.65465	1.07448	1.37168	0	0.0146848	#NUM!	down
BjuB000701	0	0	0	1.00698	1.4267	1.00172	0	0.0147815	#NUM!	down
BjuA040498	0	0	0	0.227443	0.221542	0.150837	0	0.0148154	#NUM!	down
BjuB016515	0	0	0	0.105224	0.102494	0.0697832	0	0.0148154	#NUM!	down
BjuB001526	0	0	0	0.126068	0.122798	0.0836069	0	0.0148154	#NUM!	down
novel.9976	0	0	0	0.108265	0.105456	0.0717999	0	0.0148154	#NUM!	down
BjuA033399	0	0	0	0.312198	0.304098	0.207045	0	0.0148154	#NUM!	down
BjuB031004	0	0	0	0.196982	0.191871	0.130636	0	0.0148154	#NUM!	down
BjuA017710	0	0	0	0.306416	0.298467	0.203211	0	0.0148154	#NUM!	down
BjuO009289	0	0	0	0.127526	0.124217	0.0845735	0	0.0148154	#NUM!	down
BjuA035704	0	0	0	1.18189	1.15123	0.783815	0	0.0148154	#NUM!	down
BjuB037515	0	0	0	0.0819132	0.0797881	0.0543238	0	0.0148154	#NUM!	down
BjuB042909	0	0	0	0.0752113	0.07326	0.0498791	0	0.0148154	#NUM!	down
novel.2768	0	0	0	0.362332	0.352931	0.240294	0	0.0148154	#NUM!	down
BjuB048232	0	0	0	0.244228	0.237892	0.161969	0	0.0148154	#NUM!	down
BjuA012589	0	0	0	0.149067	0.1452	0.0988596	0	0.0148154	#NUM!	down
novel.10822	0	0	0	0.242439	0.236149	0.160783	0	0.0148154	#NUM!	down
BjuA034760	0	0	0	0.190424	0.132488	0.135307	0	0.0149062	#NUM!	down
BjuA007827	0	0	0	1.5464	2.41005	2.0511	0	0.0152896	#NUM!	down
BjuA046008	0	0	0	2.39226	1.55347	1.85094	0	0.0157659	#NUM!	down
novel.10566	0	0	0	0.622438	0.404193	0.481592	0	0.0157659	#NUM!	down
BjuA042371	0	0	0	0.32581	0.362694	0.231507	0	0.015839	#NUM!	down
BjuA029416	0	0	0	0.469404	0.522544	0.333538	0	0.015839	#NUM!	down
BjuB024169	0	0	0	1.14395	1.11428	1.62569	0	0.0159982	#NUM!	down
BjuA035910	0	0	0	0.305809	0.382983	0.47805	0	0.016008	#NUM!	down
novel.5080	0	0	0	1.25709	0.826523	0.937898	0	0.0160193	#NUM!	down
BjuO003174	0	0	0	1.11103	1.70062	1.26313	0	0.0165099	#NUM!	down
BjuA025740	0	0	0	0.283573	0.386702	0.451349	0	0.0166503	#NUM!	down
BjuB015529	0	0	0	0.790752	0.539166	0.550637	0	0.0166916	#NUM!	down
BjuB031860	0	0	0	0.32636	0.50863	0.389589	0	0.0167067	#NUM!	down
novel.10475	0	0	0	1.98558	3.00854	3.07255	0	0.016722	#NUM!	down
BjuB003582	0	0	0	0.223224	0.144955	0.222059	0	0.0168887	#NUM!	down
BjuA041618	0	0	0	0.236378	0.153497	0.235145	0	0.0168887	#NUM!	down
BjuA046944	0	0	0	0.180836	0.11743	0.179892	0	0.0168887	#NUM!	down
BjuA021622	0	0	0	0.289021	0.187682	0.287513	0	0.0168887	#NUM!	down
BjuB027001	0	0	0	0.261604	0.169878	0.260239	0	0.0168887	#NUM!	down
BjuA025461	0	0	0	0.239804	0.155722	0.238552	0	0.0168887	#NUM!	down
BjuB042653	0	0	0	0.371831	0.241456	0.36989	0	0.0168887	#NUM!	down
novel.4775	0	0	0	0.395533	0.256848	0.393469	0	0.0168887	#NUM!	down
BjuB045037	0	0	0	0.25118	0.163109	0.249869	0	0.0168887	#NUM!	down
BjuA039882	0	0	0	0.306416	0.198978	0.304817	0	0.0168887	#NUM!	down
BjuB048382	0	0	0	0.245588	0.318955	0.203588	0	0.0168969	#NUM!	down
BjuA028754	0	0	0	0.132108	0.19302	0.131418	0	0.0175328	#NUM!	down
BjuA044114	0	0	0	0.0840456	0.122798	0.0836069	0	0.0175328	#NUM!	down
BjuA015608	0	0	0	0.186966	0.273173	0.18599	0	0.0175328	#NUM!	down
BjuA047407	0	0	0	0.10051	0.146854	0.0999855	0	0.0175328	#NUM!	down
BjuB033559	0	0	0	0.136185	0.198978	0.135474	0	0.0175328	#NUM!	down
BjuA018458	0	0	0	0.12643	0.184724	0.12577	0	0.0175328	#NUM!	down
BjuA001641	0	0	0	0.247887	0.362184	0.246593	0	0.0175328	#NUM!	down
BjuB002400	0	0	0	0.247887	0.362184	0.246593	0	0.0175328	#NUM!	down
BjuB046674	0	0	0	0.428388	0.625911	0.426152	0	0.0175328	#NUM!	down
BjuA021938	0	0	0	0.198756	0.2904	0.197719	0	0.0175328	#NUM!	down
BjuA028554	0	0	0	0.059951	0.0875935	0.0596381	0	0.0175328	#NUM!	down
BjuB016286	0	0	0	0.216294	0.316024	0.215165	0	0.0175328	#NUM!	down
BjuB048162	0	0	0	0.23346	0.341105	0.232241	0	0.0175328	#NUM!	down
BjuO003154	0	0	0	0.167772	0.245129	0.166896	0	0.0175328	#NUM!	down
BjuA015650	0	0	0	0.441239	0.644688	0.438936	0	0.0175328	#NUM!	down
BjuA019876	0	0	0	0.342046	0.499758	0.340261	0	0.0175328	#NUM!	down
BjuA026002	0	0	0	0.580578	0.848274	0.577548	0	0.0175328	#NUM!	down
BjuA044534	0	0	0	0.231015	0.337533	0.22981	0	0.0175328	#NUM!	down
novel.2699	0	0	0	0.113042	0.165163	0.112452	0	0.0175328	#NUM!	down
novel.4506	0	0	0	0.058365	0.0852762	0.0580604	0	0.0175328	#NUM!	down
BjuO006730	0	0	0	0.420228	0.613989	0.418035	0	0.0175328	#NUM!	down
BjuO007254	0	0	0	0.155915	0.227805	0.155101	0	0.0175328	#NUM!	down
BjuB045936	0	0	0	0.187761	0.274335	0.186781	0	0.0175328	#NUM!	down
BjuA036320	0	0	0	0.223979	0.327253	0.22281	0	0.0175328	#NUM!	down
BjuB017902	0	0	0	0.370789	0.541755	0.368854	0	0.0175328	#NUM!	down
BjuB017615	0	0	0	0.197865	0.289098	0.196832	0	0.0175328	#NUM!	down
BjuA036287	0	0	0	0.191843	0.280299	0.190842	0	0.0175328	#NUM!	down
BjuA040390	0	0	0	0.0858442	0.125426	0.0853962	0	0.0175328	#NUM!	down
BjuB025729	0	0	0	0.318584	0.465479	0.514998	0	0.0180492	#NUM!	down
BjuB005543	0	0	0	0.57553	0.934331	0.763368	0	0.0181897	#NUM!	down
BjuA008682	0	0	0	0.203649	0.330609	0.270115	0	0.0181897	#NUM!	down
BjuA007257	0	0	0	0.243331	0.395029	0.322747	0	0.0181897	#NUM!	down
novel.11215	0	0	0	0.461762	0.749637	0.612469	0	0.0181897	#NUM!	down
BjuA008001	0	0	0	0.727318	1.18075	0.964695	0	0.0181897	#NUM!	down
BjuA023564	0	0	0	0.0752113	0.1221	0.0997583	0	0.0181897	#NUM!	down
BjuA034399	0	0	0	0.10556	0.128526	0.0787565	0	0.0184936	#NUM!	down
BjuB010435	0	0	0	0.342046	0.416465	0.255196	0	0.0184936	#NUM!	down
BjuA043888	0	0	0	0.559543	0.389304	0.63614	0	0.018534	#NUM!	down
BjuA018834	0	0	0	0.304829	0.185575	0.265333	0	0.0188386	#NUM!	down
BjuA016277	0	0	0	0.855852	0.926276	0.56759	0	0.0190659	#NUM!	down
BjuA002574	0	0	0	0.312492	0.365262	0.497378	0	0.0191408	#NUM!	down
BjuA010595	0	0	0	1.80836	2.11373	2.87827	0	0.0191408	#NUM!	down
BjuB034113	0	0	0	1.63422	1.98978	2.64175	0	0.0193739	#NUM!	down
BjuB034970	0	0	0	0.260703	0.190454	0.162089	0	0.0199471	#NUM!	down
BjuA019920	0	0	0	0.376056	0.30525	0.498791	0	0.0200384	#NUM!	down
BjuA000280	0	0	0	0.329283	0.427654	0.545941	0	0.020171	#NUM!	down
BjuB035765	0	0	0	0.352053	0.457226	0.583692	0	0.020171	#NUM!	down
BjuA013205	0	0	0	0.335969	0.436337	0.557026	0	0.020171	#NUM!	down
BjuB039685	0	0	0	0.343069	0.257053	0.210017	0	0.0201804	#NUM!	down
BjuB022566	0	0	0	0.823891	1.15919	0.728525	0	0.0202441	#NUM!	down
BjuA047099	0	0	0	0.142796	0.139091	0.213076	0	0.020624	#NUM!	down
BjuA012952	0	0	0	0.084206	0.0820214	0.12565	0	0.020624	#NUM!	down
BjuO009341	0	0	0	0.108147	0.105341	0.161374	0	0.020624	#NUM!	down
BjuO010472	0	0	0	0.0913539	0.0889839	0.136316	0	0.020624	#NUM!	down
BjuA041487	0	0	0	0.137887	0.13431	0.205751	0	0.020624	#NUM!	down
BjuA016722	0	0	0	0.170363	0.165943	0.25421	0	0.020624	#NUM!	down
novel.7838	0	0	0	0.0998279	0.097238	0.14896	0	0.020624	#NUM!	down
BjuA005699	0	0	0	0.218435	0.212768	0.325943	0	0.020624	#NUM!	down
BjuO008480	0	0	0	0.412373	0.401675	0.615331	0	0.020624	#NUM!	down
BjuA035246	0	0	0	0.342046	0.333172	0.510391	0	0.020624	#NUM!	down
BjuA017611	0	0	0	0.408555	0.397956	0.609634	0	0.020624	#NUM!	down
BjuA025969	0	0	0	0.117664	0.114611	0.175575	0	0.020624	#NUM!	down
BjuA043163	0	0	0	0.277509	0.270309	0.414091	0	0.020624	#NUM!	down
BjuB026573	0	0	0	0.106067	0.103315	0.15827	0	0.020624	#NUM!	down
BjuA009621	0	0	0	0.551549	0.53724	0.823006	0	0.020624	#NUM!	down
novel.10148	0	0	0	0.0610008	0.0594183	0.0910237	0	0.020624	#NUM!	down
novel.1607	0	0	0	0.184619	0.179829	0.275483	0	0.020624	#NUM!	down
BjuB046553	0	0	0	0.184619	0.179829	0.275483	0	0.020624	#NUM!	down
BjuO000631	0	0	0	0.219522	0.213827	0.327564	0	0.020624	#NUM!	down
BjuB035088	0	0	0	0.501408	0.4884	0.748187	0	0.020624	#NUM!	down
BjuO004736	0	0	0	0.092503	0.0901032	0.13803	0	0.020624	#NUM!	down
BjuA043122	0	0	0	0.0585198	0.0570016	0.0873216	0	0.020624	#NUM!	down
BjuA018081	0	0	0	0.102376	0.0997197	0.152762	0	0.020624	#NUM!	down
BjuA047010	0	0	0	0.264215	0.257361	0.394254	0	0.020624	#NUM!	down
BjuA010436	0	0	0	0.689437	0.67155	1.02876	0	0.020624	#NUM!	down
BjuA040800	0	0	0	0.249288	0.24282	0.37198	0	0.020624	#NUM!	down
BjuB033473	0	0	0	0.11704	0.114003	0.174643	0	0.020624	#NUM!	down
BjuB025364	0	0	0	0.172359	0.167888	0.257189	0	0.020624	#NUM!	down
BjuA036671	0	0	0	0.139633	0.13601	0.208356	0	0.020624	#NUM!	down
BjuB033379	0	0	0	0.774104	0.754021	1.1551	0	0.020624	#NUM!	down
BjuO012833	0	0	0	0.0971893	0.0946679	0.145023	0	0.020624	#NUM!	down
BjuA007375	0	0	0	0.0911652	0.0888	0.136034	0	0.020624	#NUM!	down
BjuB043723	0	0	0	0.16222	0.158012	0.242061	0	0.020624	#NUM!	down
BjuA045727	0	0	0	0.0915434	0.0891685	0.136598	0	0.020624	#NUM!	down
BjuA010901	0	0	0	0.186177	0.181347	0.277808	0	0.020624	#NUM!	down
novel.3534	0	0	0	0.146429	0.14263	0.218497	0	0.020624	#NUM!	down
BjuB014677	0	0	0	0.340462	0.265304	0.203211	0	0.0209748	#NUM!	down
novel.4719	0	0	0	0.138988	0.108305	0.0829573	0	0.0209748	#NUM!	down
BjuB011795	0	0	0	0.904179	0.704577	0.539676	0	0.0209748	#NUM!	down
novel.7729	0	0	0	1.33439	1.03982	0.796457	0	0.0209748	#NUM!	down
BjuA033225	0	0	0	0.31842	0.531702	0.497763	0	0.0210069	#NUM!	down
BjuB043700	0	0	0	0.196397	0.127535	0.130248	0	0.0214106	#NUM!	down
BjuB001292	0	0	0	0.10556	0.0685474	0.0700058	0	0.0214106	#NUM!	down
BjuB029334	0	0	0	0.219887	0.142788	0.145826	0	0.0214106	#NUM!	down
BjuB043988	0	0	0	0.227443	0.147695	0.150837	0	0.0214106	#NUM!	down
BjuO009302	0	0	0	0.421566	0.273753	0.279577	0	0.0214106	#NUM!	down
BjuB037757	0	0	0	0.319739	0.207629	0.212047	0	0.0214106	#NUM!	down
BjuA008294	0	0	0	0.752113	0.4884	0.498791	0	0.0214106	#NUM!	down
BjuA023312	0	0	0	0.131844	0.0856159	0.0874375	0	0.0214106	#NUM!	down
BjuB025844	0	0	0	0.173262	0.112511	0.114905	0	0.0214106	#NUM!	down
BjuA032767	0	0	0	0.157585	0.102331	0.104509	0	0.0214106	#NUM!	down
BjuA001581	0	0	0	0.273495	0.1776	0.181379	0	0.0214106	#NUM!	down
BjuB040504	0	0	0	0.580578	0.377011	0.385032	0	0.0214106	#NUM!	down
novel.6871	0	0	0	0.517077	0.335775	0.342919	0	0.0214106	#NUM!	down
BjuA015055	0	0	0	0.322858	0.209655	0.214115	0	0.0214106	#NUM!	down
BjuA039592	0	0	0	0.0736217	0.0478078	0.048825	0	0.0214106	#NUM!	down
BjuB008038	0	0	0	0.685864	0.44538	0.454856	0	0.0214106	#NUM!	down
BjuA042440	0	0	0	0.894404	0.5808	0.593157	0	0.0214106	#NUM!	down
BjuA046418	0	0	0	0.509122	0.330609	0.337643	0	0.0214106	#NUM!	down
BjuA010160	0	0	0	0.246962	0.16037	0.163782	0	0.0214106	#NUM!	down
BjuA019960	0	0	0	0.102455	0.0665313	0.0679468	0	0.0214106	#NUM!	down
BjuA038718	0	0	0	0.292858	0.190173	0.19422	0	0.0214106	#NUM!	down
BjuA005747	0	0	0	0.229017	0.148717	0.151881	0	0.0214106	#NUM!	down
BjuA012072	0	0	0	0.556184	0.36117	0.368854	0	0.0214106	#NUM!	down
BjuB005671	0	0	0	0.472756	0.306994	0.313526	0	0.0214106	#NUM!	down
BjuA034491	0	0	0	0.225122	0.146188	0.149298	0	0.0214106	#NUM!	down
novel.4009	0	0	0	0.137983	0.0896022	0.0915086	0	0.0214106	#NUM!	down
BjuA013817	0	0	0	0.264744	0.171917	0.175575	0	0.0214106	#NUM!	down
novel.8821	0	0	0	0.201581	0.130901	0.133686	0	0.0214106	#NUM!	down
BjuA046136	0	0	0	0.162619	0.1056	0.107847	0	0.0214106	#NUM!	down
BjuA003625	0	0	0	0.563884	0.343284	0.560941	0	0.0215631	#NUM!	down
BjuA004543	0	0	0	0.298135	0.2178	0.370723	0	0.0216078	#NUM!	down
BjuB042729	0	0	0	0.222848	0.361778	0.369475	0	0.0217147	#NUM!	down
BjuA023168	0	0	0	0.668544	1.08533	1.10843	0	0.0217147	#NUM!	down
novel.4594	0	0	0	0.403983	0.655837	0.669791	0	0.0217147	#NUM!	down
BjuA042899	0	0	0	0.155002	0.251635	0.256989	0	0.0217147	#NUM!	down
novel.9035	0	0	0	1.47627	1.67763	0.97904	0	0.0219639	#NUM!	down
BjuB042809	0	0	0	0.568119	0.64561	0.376769	0	0.0219639	#NUM!	down
BjuB000722	0	0	0	0.668544	0.39072	0.59855	0	0.0220409	#NUM!	down
BjuO012402	0	0	0	0.290289	0.169655	0.231019	0	0.0221078	#NUM!	down
BjuA007042	0	0	0	0.501408	0.29304	0.399033	0	0.0221078	#NUM!	down
BjuA023852	0	0	0	0.829397	0.484728	0.660055	0	0.0221078	#NUM!	down
BjuB037826	0	0	0	0.461547	0.269744	0.367311	0	0.0221078	#NUM!	down
BjuB043009	0	0	0	0.316074	0.184724	0.251539	0	0.0221078	#NUM!	down
BjuO010196	0	0	0	0.312492	0.182631	0.248689	0	0.0221078	#NUM!	down
BjuB048403	0	0	0	0.467415	0.455288	0.278985	0	0.0223358	#NUM!	down
BjuA044745	0	0	0	0.267742	0.260796	0.159807	0	0.0223358	#NUM!	down
BjuB042137	0	0	0	0.196982	0.191871	0.117572	0	0.0223358	#NUM!	down
BjuA004545	0	0	0	0.488908	0.714336	0.851123	0	0.0229646	#NUM!	down
novel.7793	0	0	0	1.12916	1.35368	0.777643	0	0.0229723	#NUM!	down
BjuB021316	0	0	0	0.426613	0.356181	0.242506	0	0.023753	#NUM!	down
BjuO011761	0	0	0	0.121386	0.206915	0.150941	0	0.0237721	#NUM!	down
BjuA014469	0	0	0	1.19902	1.63508	0.95421	0	0.0239735	#NUM!	down
BjuA043727	0	0	0	0.84206	1.31234	0.837665	0	0.0240418	#NUM!	down
BjuB043885	0	0	0	0.63553	0.795911	0.451581	0	0.0242093	#NUM!	down
BjuA030307	0	0	0	1.8385	2.01465	1.14306	0	0.0245876	#NUM!	down
BjuA042233	0	0	0	0.176496	0.10315	0.175575	0	0.0246924	#NUM!	down
BjuA014095	0	0	0	0.226509	0.132379	0.225327	0	0.0246924	#NUM!	down
BjuA000423	0	0	0	0.959216	0.800855	1.36316	0	0.0248947	#NUM!	down
BjuA018271	0	0	0	0.623975	1.04192	0.709392	0	0.0249595	#NUM!	down
BjuA022382	0	0	0	0.835681	1.3024	1.49637	0	0.0252064	#NUM!	down
BjuB039804	0	0	0	0.910815	1.08434	0.604041	0	0.0252751	#NUM!	down
BjuA030439	0	0	0	0.261309	0.145446	0.22281	0	0.025357	#NUM!	down
novel.2072	0	0	0	0.335119	0.571243	0.583397	0	0.0254738	#NUM!	down
BjuB003377	0	0	0	0.394971	0.384724	0.61743	0	0.02556	#NUM!	down
novel.6865	0	0	0	0.655306	1.08512	0.717074	0	0.0257919	#NUM!	down
BjuA040892	0	0	0	0.478123	0.864907	0.747415	0	0.0259478	#NUM!	down
BjuB033753	0	0	0	1.00282	1.7908	1.66264	0	0.025962	#NUM!	down
BjuA012346	0	0	0	3.1338	2.9304	1.74577	0	0.0265407	#NUM!	down
BjuA040298	0	0	0	5.65691	4.68363	3.09506	0	0.0266849	#NUM!	down
BjuO003907	0	0	0	0.865175	1.58012	1.29099	0	0.0266884	#NUM!	down
BjuA039219	0	0	0	0.40522	0.306994	0.223947	0	0.027048	#NUM!	down
BjuB030319	0	0	0	1.14821	1.75751	2.12125	0	0.0275182	#NUM!	down
BjuA022792	0	0	0	0.316463	0.22018	0.179892	0	0.0275875	#NUM!	down
BjuB048022	0	0	0	0.456169	0.363546	0.247521	0	0.0276002	#NUM!	down
BjuA033343	0	0	0	1.14906	0.8954	1.60029	0	0.0276006	#NUM!	down
BjuB044618	0	0	0	0.422643	0.741021	0.756787	0	0.027716	#NUM!	down
BjuO013231	0	0	0	1.53208	2.6862	1.8289	0	0.0282245	#NUM!	down
novel.1311	0	0	0	0.288601	0.468523	0.287095	0	0.0286581	#NUM!	down
BjuA030341	0	0	0	0.194094	0.315097	0.193081	0	0.0286581	#NUM!	down
BjuA032337	0	0	0	0.0595733	0.0967129	0.0592623	0	0.0286581	#NUM!	down
[truncated: 2,426 more rows]

## Sheet: BI
Table S2. List of all DEGs identified in 09-05A and 09-05B of B.juncea from two stages
Gene IDs	A-BI_1_fpkm	A-BI_2_fpkm	A-BI_3_fpkm	B-BI_1_fpkm	B-BI_2_fpkm	B-BI_3_fpkm	A-BI/B-BI	t test p value	A-TE/B-TE_log2FC	Regulation
BjuO013084	2.01407	2.21815	2.19843	1.17663	1.54678	1.56565	1.49931	0.00764682	0.584303	up
BjuA033451	4.14955	3.86396	3.45097	2.81325	2.74322	2.08983	1.49935	0.00357773	0.584337	up
BjuA013723	9.46798	8.81636	10.2253	6.41896	6.81555	5.77981	1.49938	0.0465826	0.584365	up
BjuB044583	2.12171	2.26306	2.18961	1.07883	1.80303	1.50215	1.49962	0.0499511	0.5846	up
novel.6734	8.33972	9.46157	8.04318	5.28613	6.34407	5.6019	1.49979	0.00558999	0.584757	up
BjuA019713	9.317	9.94288	10.9819	5.98035	7.54113	6.64188	1.49984	0.0266475	0.584808	up
BjuB040680	23.5048	25.3297	24.272	14.9292	17.9329	15.8791	1.49989	0.00202787	0.584858	up
BjuA029623	18.8529	16.8569	18.8424	12.9407	10.9085	12.5106	1.50035	0.000489937	0.585295	up
BjuB001028	2.49226	3.3041	4.05755	1.50352	2.46304	2.59931	1.50078	0.0276305	0.585712	up
BjuA003313	9.10432	9.07615	9.67273	5.30827	6.1231	7.11955	1.50145	0.0136703	0.586352	up
BjuB018535	3.14543	3.80366	3.5214	2.05047	3.06046	1.86107	1.50179	0.0486754	0.586682	up
BjuA013726	3.65886	3.42569	3.15789	2.42289	2.67759	1.71804	1.50215	0.0308455	0.587027	up
BjuA022806	4.67994	6.66495	4.71914	2.81023	4.62016	3.25688	1.5031	0.00914332	0.587941	up
BjuA034503	3.94541	5.01246	4.30657	3.05412	3.05206	2.71766	1.50325	0.042017	0.588086	up
novel.2328	3.67766	5.15753	4.56423	2.6641	3.73016	2.51877	1.50335	0.0379234	0.588181	up
BjuB028352	31.9573	38.8746	33.0583	22.3345	24.1321	22.6267	1.50362	0.0182555	0.588441	up
BjuA014234	12.6573	11.2718	11.1914	8.6735	7.17996	7.50244	1.50371	0.000941126	0.58853	up
BjuB035723	11.366	10.5558	10.8679	6.43502	7.5774	7.7852	1.50428	0.0286751	0.589077	up
BjuA039196	278.521	265.617	257.429	194.485	156.49	181.771	1.50459	0.0123587	0.589374	up
BjuO012147	14.4148	14.0399	13.9861	8.76176	10.6832	8.7617	1.50463	0.0213715	0.589412	up
BjuB023966	6.56306	5.72288	5.66175	3.83951	4.04952	4.03717	1.5049	0.030447	0.589664	up
BjuA033903	5.37904	6.31366	5.6917	2.95838	4.31803	4.27465	1.50501	0.0216495	0.589769	up
BjuA004126	1.05052	0.863133	1.14668	0.686778	0.625038	0.72146	1.50513	0.0249101	0.589883	up
novel.8813	27.7253	25.6956	25.2914	18.9713	17.7057	15.6134	1.50529	0.00305653	0.590043	up
BjuA042347	23.6848	26.8721	23.8235	17.3453	14.8882	17.1763	1.50537	0.0452019	0.590122	up
BjuA034679	6.5016	4.61915	4.38329	5.445	2.83171	2.02241	1.50537	0.0442088	0.590123	up
BjuB029937	8.837	10.6701	8.44769	5.63766	8.12806	4.80238	1.50553	0.0103259	0.590268	up
BjuA011552	7.49173	10.5837	9.01116	5.21474	7.06842	5.69953	1.50626	0.0155863	0.59097	up
BjuB042783	0.237117	0.151528	0.115032	0.160757	0.0975368	0.0759938	1.50672	0.0349647	0.59141	up
BjuB030510	1814.66	2307.84	2277.64	1392.38	1464.71	1388.61	1.50744	0.0402091	0.592101	up
BjuB036268	8.23051	6.93146	6.57752	5.53017	3.9448	4.94587	1.5075	0.0273976	0.592162	up
BjuB005248	3.64706	4.9942	4.58753	2.47258	3.72907	2.57147	1.50788	0.0307657	0.592521	up
BjuA010793	3.05165	4.59963	4.13504	1.6587	2.97047	3.18702	1.50794	0.0220179	0.592577	up
BjuB033330	1.94607	1.85749	1.69485	1.11585	1.49456	1.03507	1.50828	0.04555	0.592907	up
BjuB031341	0.822737	1.12837	0.759889	0.51488	0.70289	0.578066	1.5096	0.0492874	0.594167	up
BjuB016056	1.70529	1.98958	1.91458	1.23871	1.35282	1.12429	1.50961	0.0212393	0.594179	up
BjuB038341	49.8087	65.9327	53.9042	36.1703	39.345	36.8539	1.50972	0.0388125	0.594277	up
BjuA032506	18.2457	17.2683	21.0504	13.1528	11.7567	12.5464	1.51016	0.0272776	0.5947	up
BjuB026264	12.8276	12.0725	11.6152	9.4873	7.82493	6.86747	1.51017	0.00988635	0.594708	up
BjuA034532	4.25175	5.54905	5.39958	2.95183	3.06484	4.04863	1.51018	0.0473997	0.594717	up
BjuB008973	7.84077	8.23479	7.00806	5.20021	5.04823	5.02579	1.51128	0.0174211	0.59577	up
BjuA047364	26.8403	28.6009	28.3986	15.4059	20.2694	19.79	1.51157	0.0108086	0.59605	up
BjuA013697	1.5055	2.38115	1.72035	1.14826	1.63287	0.927305	1.51196	0.0446546	0.596418	up
BjuA029430	24.4946	27.3072	26.4622	15.27	19.7978	16.6953	1.51196	0.00587982	0.596424	up
BjuA027143	7.35291	7.6711	7.27939	5.73856	5.06441	3.94583	1.51222	0.0369918	0.596666	up
BjuO008892	1.05996	0.722517	0.942732	0.798462	0.399675	0.603924	1.51227	0.00581302	0.596719	up
BjuB034940	3.42327	2.7242	2.89061	2.16759	2.13214	1.67674	1.51228	0.0414782	0.596721	up
BjuA009107	0.80077	0.652451	0.837653	0.475032	0.494089	0.545359	1.51265	0.036897	0.597076	up
BjuB047283	4.49122	4.70785	4.70467	3.315	2.91642	2.96004	1.51268	0.0154797	0.597107	up
BjuA014054	13.4307	10.564	12.4003	7.93588	8.00857	8.11545	1.51268	0.0404407	0.59711	up
BjuA045430	3.14299	3.98142	3.82154	2.42754	2.35659	2.44812	1.51349	0.0447703	0.597881	up
BjuA011258	51.4459	67.4569	55.462	33.3714	41.9321	39.8967	1.51358	0.0222324	0.597965	up
BjuA027427	31.2841	37.3106	34.567	23.5528	23.8961	20.7058	1.51364	0.0274197	0.598023	up
BjuA017236	32.4597	33.9614	32.4157	20.5433	23.1709	21.5808	1.5137	0.00108228	0.598075	up
novel.4376	12.5556	12.4378	11.9756	8.78077	7.18492	8.45409	1.51389	0.016252	0.598264	up
novel.7883	9.1761	10.5551	10.8138	6.52387	6.31317	7.33912	1.51391	0.0171821	0.598284	up
BjuB007034	29.1922	24.7019	27.6322	20.8529	14.3545	18.64	1.51403	0.00408344	0.59839	up
BjuB033031	164.761	211.482	201.254	119.149	118.846	143.326	1.51446	0.0433579	0.598804	up
BjuB022553	1.49154	1.05581	2.00379	0.933428	0.637135	1.43408	1.5147	0.00874649	0.599036	up
BjuB006625	8.60298	9.37886	10.5818	5.68018	7.18982	5.98759	1.5147	0.0451369	0.599036	up
BjuA004066	2.28547	2.21815	2.4557	1.56157	1.48729	1.54505	1.5149	0.00595575	0.599221	up
BjuB004322	3.90376	4.01918	3.99807	3.11222	2.25256	2.50223	1.51532	0.043268	0.599619	up
novel.1417	98.009	83.4742	98.0408	59.6997	65.0045	59.6544	1.5162	0.0409689	0.600457	up
BjuB014217	9.26357	10.0637	6.24171	6.33853	6.45671	4.06848	1.51621	0.0197589	0.600471	up
BjuB025858	40.881	45.2782	39.2969	27.0175	26.3951	29.297	1.51683	0.031062	0.601055	up
BjuB042496	0.440314	0.393931	0.320413	0.34827	0.271681	0.141116	1.51716	0.0359816	0.601369	up
BjuA028542	14.1065	13.4526	12.1076	7.84712	9.65242	8.63624	1.51772	0.035996	0.601901	up
BjuA019486	46.1953	46.2099	51.0427	29.9738	33.1154	31.4042	1.51807	0.0131466	0.602242	up
BjuA028613	114.923	124.86	109.694	69.4402	93.166	67.5878	1.51819	0.010717	0.602352	up
BjuB015024	32.1228	31.6502	32.8072	18.5231	22.8358	22.2323	1.51877	0.0157674	0.6029	up
novel.9997	35.7997	35.7317	36.9481	21.1781	25.3336	24.9113	1.51883	0.00976115	0.602963	up
BjuA023554	94.3114	102.369	91.5899	56.3946	74.5094	58.8706	1.51901	0.00773149	0.603136	up
BjuA009628	2.79755	2.73039	2.38534	1.7338	1.69127	1.78412	1.5191	0.0266769	0.603217	up
BjuB013114	22.7686	24.1756	24.5587	14.6599	16.0853	16.3214	1.51919	3.22512e-05	0.6033	up
BjuB012965	2.24455	2.38325	2.07309	1.31688	1.59799	1.49405	1.51985	0.0170979	0.603928	up
BjuA024926	14.8779	13.6375	15.7324	10.6383	7.85314	10.6168	1.52011	0.00776381	0.604177	up
BjuB020146	4.39814	3.44604	3.58316	3.17625	1.88781	2.45141	1.52051	0.00975961	0.604555	up
BjuA030309	28.091	27.1098	28.4795	18.179	18.5666	18.2819	1.5207	0.00284511	0.604735	up
BjuB008062	1.58736	1.79495	2.08507	0.87553	1.24503	1.47446	1.52082	0.00567664	0.604847	up
BjuB014798	17.3637	17.9596	16.1255	11.3922	10.8541	11.5786	1.52103	0.0155076	0.605052	up
BjuB047856	25.7056	23.8036	27.7058	17.9208	15.4119	17.4095	1.52171	0.00727068	0.605698	up
BjuO002006	1.02096	1.11977	1.01076	0.79681	0.703202	0.570714	1.52192	0.034197	0.605897	up
BjuB013215	11.1388	9.51326	10.0189	7.34102	6.23862	6.57285	1.52194	0.00192272	0.605916	up
BjuA009971	16.8704	17.5516	17.0072	10.3266	11.8348	11.6229	1.52228	0.00341753	0.606236	up
BjuB023916	1.25018	0.970683	1.19404	0.858171	0.723169	0.661106	1.52285	0.0416894	0.606771	up
BjuB007314	4.03099	3.62368	4.54789	2.34246	2.47674	3.19174	1.52324	0.0124985	0.607141	up
BjuB035601	4.05595	4.42621	6.24353	3.06707	2.69509	3.89968	1.52411	0.0498678	0.607964	up
BjuA037675	7.90923	8.8221	8.42395	4.9722	6.87654	4.65487	1.52423	0.0318172	0.608079	up
BjuB020880	2.46997	2.46233	2.69607	1.74632	1.71996	1.53797	1.52438	0.0252875	0.608222	up
BjuB047944	3.29039	4.0552	3.42056	2.36355	2.48944	2.20951	1.52441	0.0216845	0.608252	up
BjuB037081	58.5187	62.4881	62.557	40.4698	40.7757	39.1655	1.52448	0.0055677	0.608315	up
BjuB040442	13.5543	17.2982	14.336	9.70914	10.3701	9.55999	1.52462	0.0296532	0.608449	up
BjuA040562	109.843	96.7919	85.7499	60.8093	70.3674	60.4726	1.52563	0.0491796	0.609401	up
BjuA045206	1.37104	1.11995	0.932629	1.01034	0.735612	0.496719	1.52658	0.00316709	0.610302	up
novel.3246	8.35878	8.12234	7.34527	4.97137	5.6416	4.99031	1.52701	0.0137871	0.610709	up
BjuB025431	6.69093	7.19007	5.47756	4.29746	4.56298	3.80909	1.52796	0.0163433	0.611607	up
BjuA027664	30.929	33.1825	28.7329	22.3023	19.2809	19.163	1.5284	0.0222734	0.612021	up
BjuB022602	3.87506	4.53699	3.47447	2.04074	3.13816	2.59473	1.52908	0.0381988	0.612667	up
BjuB018531	759.712	898.197	856.591	532.128	559.113	553.174	1.52911	0.0126067	0.612696	up
BjuA007885	53.1787	59.7799	44.4773	37.3994	35.4754	30.047	1.52966	0.0277403	0.613214	up
BjuB020751	4.80718	4.28303	4.45863	3.27794	2.93182	2.64494	1.53013	0.00732713	0.613654	up
BjuA016454	63.4116	74.171	72.3291	42.5344	49.8912	44.7077	1.53071	0.00637904	0.614205	up
BjuA007516	2.56941	1.92608	2.39495	1.82026	1.04207	1.63769	1.5312	0.00298943	0.614664	up
BjuB042254	6.71395	5.87694	5.43385	4.09664	4.27397	3.40083	1.53123	0.0193118	0.614688	up
BjuB034801	3.02176	3.81774	2.48729	1.81355	2.70502	1.57174	1.53142	0.00631835	0.614866	up
BjuA001037	22.2159	24.9808	28.3012	16.0569	16.6132	16.6192	1.53173	0.0321334	0.615163	up
BjuB020338	22.3544	25.4269	25.3305	15.7189	16.9785	15.0212	1.53215	0.0153389	0.615553	up
BjuB019934	73.4787	94.6696	98.4128	46.9654	64.689	62.2972	1.53239	0.00816925	0.615781	up
BjuO002001	2.29963	2.43359	1.97464	1.37198	1.5608	1.44454	1.53241	0.0246911	0.615806	up
BjuB044058	66.099	67.222	55.7729	39.798	44.2314	39.3419	1.53272	0.0170782	0.616095	up
BjuB018542	10.4962	10.8224	10.8634	7.63227	7.34881	6.01327	1.53289	0.0239265	0.616257	up
BjuB017930	92.9429	103.14	90.7533	44.9489	78.9027	63.2149	1.53334	0.0464644	0.616676	up
BjuA008317	9.16852	10.8645	10.8706	6.59104	6.98607	6.57346	1.53364	0.0202327	0.616955	up
BjuB035943	3.07574	2.76652	2.57476	2.06956	1.88351	1.5342	1.53391	0.0023901	0.617218	up
BjuB015942	0.547193	0.494547	0.298642	0.397476	0.325569	0.150317	1.53474	0.00182774	0.617991	up
BjuA040289	7.43021	8.54679	8.50924	4.58323	5.86223	5.50434	1.53521	0.00105452	0.618433	up
BjuA000721	0.789467	1.14708	1.13386	0.507061	0.653758	0.83895	1.53538	0.0347456	0.618597	up
BjuB042385	151.65	159.037	121.609	97.1634	95.5609	88.8121	1.53549	0.0313007	0.618698	up
BjuB023350	1.48745	1.81162	1.69524	1.00102	1.07299	1.17776	1.53587	0.0181783	0.619057	up
BjuB031417	9.17328	12.1702	10.5659	7.15394	7.44837	6.16848	1.53626	0.0488244	0.619422	up
BjuB030167	0.897104	0.424907	0.74882	0.697647	0.244204	0.405901	1.53651	0.0423337	0.619655	up
BjuA004152	8.37305	9.3432	8.24119	5.02164	6.19295	5.6766	1.53674	0.00604322	0.619878	up
BjuA008394	254.948	311.453	275.677	167.985	203.042	176.933	1.53675	0.00397736	0.619882	up
BjuA026827	5.80233	6.50093	5.75771	4.21476	3.83586	3.69504	1.53767	0.0212378	0.620748	up
BjuA013772	175.052	155.887	164.298	94.13	118.289	109.596	1.53793	0.0444584	0.620991	up
BjuO008599	3.22659	3.27991	2.86671	2.13664	2.15291	1.80365	1.53831	0.000287278	0.621342	up
BjuA016629	0.558653	0.642605	0.457344	0.378747	0.430873	0.268564	1.53833	0.00239355	0.621364	up
BjuB006841	86.8136	85.9354	71.66	56.4246	50.3266	52.0682	1.53891	0.0262551	0.621911	up
BjuA006563	10.9216	9.22755	8.54537	6.1922	7.15623	5.29685	1.53897	0.0488685	0.621963	up
BjuB010699	5.70423	6.85092	7.5083	3.32699	5.43468	4.27465	1.53904	0.04673	0.622033	up
BjuA011201	3.28948	2.24664	3.5906	1.98623	1.66496	2.27322	1.54053	0.0480823	0.623425	up
BjuA026526	4.51038	5.38583	4.12616	2.79577	3.69739	2.60196	1.54175	0.0013137	0.624565	up
BjuB015012	4.09495	3.4991	4.08667	2.43912	2.43641	2.69978	1.54195	0.0153407	0.624752	up
BjuB048822	36.1971	28.9646	34.1852	20.8059	22.2856	21.3354	1.54201	0.0460036	0.624809	up
BjuB014760	3.71948	4.74639	3.67934	2.06856	3.01216	2.79389	1.54232	0.0341693	0.625106	up
novel.9701	3.0142	3.13971	2.85144	1.61779	2.41775	1.80324	1.54233	0.0323922	0.625113	up
BjuB016107	0.595154	0.635692	0.587765	0.389083	0.36722	0.422356	1.54295	0.0191749	0.625691	up
novel.7679	1.76558	1.41281	1.67583	1.32711	0.710475	1.1071	1.54362	0.0174031	0.626321	up
BjuB029738	5.73196	6.08616	5.18715	4.23482	3.67274	3.10884	1.54363	0.0175071	0.626329	up
BjuA013036	1.86059	1.89133	2.36152	1.14407	1.40165	1.41448	1.54372	0.0322107	0.626411	up
BjuA016035	3.4264	3.57717	3.47581	2.51867	2.10266	2.16642	1.54387	0.0181958	0.62655	up
BjuB029103	96.5944	114.102	98.7067	73.4923	63.1976	63.7165	1.54388	0.0457884	0.626557	up
BjuA047402	0.581486	0.445913	0.581822	0.443505	0.179393	0.419312	1.54405	0.0408135	0.626716	up
BjuO004585	2.61022	3.16928	2.70526	1.67579	2.28161	1.53368	1.54519	0.00766808	0.627784	up
BjuB007812	5.32343	5.5851	4.98064	4.22384	3.41098	2.64353	1.54589	0.0404843	0.628435	up
BjuB002864	9.02975	8.80095	9.4049	5.53771	6.50718	5.56698	1.54643	0.0206144	0.628945	up
novel.2895	1.03326	1.40616	1.1755	0.517988	1.07753	0.741592	1.54675	0.015712	0.629238	up
BjuA021409	1.10509	0.8239	0.982871	0.686778	0.625038	0.570609	1.54687	0.0414923	0.629349	up
BjuB048705	90.8812	97.9784	90.4987	63.1734	58.5158	58.9017	1.54691	0.0108494	0.629392	up
BjuO002448	2.25777	3.1307	2.86956	1.69843	2.00374	1.63552	1.54711	0.0432712	0.629579	up
BjuA018696	2.45009	1.96329	2.97486	1.59575	1.27394	1.90573	1.54714	0.0155654	0.629604	up
BjuA022083	1.65381	1.50704	1.45353	0.939205	1.09331	0.949922	1.54718	0.0258325	0.629644	up
BjuA035551	11.1749	11.7485	10.8863	6.23205	8.34088	7.27846	1.54726	0.0143003	0.629715	up
BjuA014987	50.8108	53.4785	62.1175	35.912	36.4457	35.1743	1.54751	0.0339404	0.629949	up
BjuA023822	7.39909	9.85484	8.64317	4.6203	6.24734	5.86594	1.54761	0.00809474	0.630045	up
BjuO006599	0.842129	1.36755	1.02736	0.604518	0.962802	0.523912	1.54791	0.0388729	0.630321	up
BjuB025198	49.0277	49.1265	51.8927	30.2812	35.182	31.4697	1.54794	0.0118113	0.630354	up
BjuB029207	1.58208	2.32534	1.59899	1.13218	1.41002	1.01408	1.54836	0.0423756	0.630737	up
BjuO006255	0.77161	0.633975	0.802137	0.523125	0.408083	0.494587	1.54841	0.00861062	0.630792	up
BjuA005091	4.67001	5.48032	5.45793	3.54987	3.53635	2.99339	1.5485	0.0422627	0.63087	up
BjuB031329	193.156	181.828	188.558	126.103	119.181	118.602	1.54868	0.00101755	0.63104	up
BjuB027094	4.67022	5.22029	4.86733	3.32724	3.02813	3.1711	1.54914	0.0193705	0.631467	up
BjuB022979	10.694	9.11192	10.4192	6.52516	6.19516	6.77851	1.5501	0.0101466	0.632362	up
BjuB040464	3.29329	4.65407	4.72454	1.33964	3.48346	3.34734	1.55094	0.0235253	0.633147	up
BjuA046464	21.3062	23.4209	20.537	14.5904	13.4378	14.0423	1.5513	0.0206232	0.633478	up
BjuB015996	8.0495	7.53651	9.39935	5.33036	5.37094	5.39956	1.5518	0.0320334	0.633946	up
BjuB040783	13.7915	17.2556	14.2617	9.5347	10.413	9.2472	1.55194	0.0198112	0.634072	up
BjuB044604	3.33376	3.38586	3.09127	2.02962	2.19802	2.09042	1.55283	0.00570829	0.634902	up
BjuA032914	25.387	27.2256	23.3034	16.9494	15.7039	16.2313	1.55296	0.0206724	0.635024	up
BjuB047719	9.66816	10.5934	10.7843	6.92547	6.13959	6.92086	1.55339	0.0180277	0.635417	up
BjuA042594	5.27829	4.9506	4.69781	3.22065	3.38205	3.00592	1.55347	0.00679324	0.635495	up
BjuB048124	9.79213	8.32057	8.0681	5.36452	6.05165	5.43632	1.55353	0.043107	0.635548	up
BjuB024127	1.91641	1.8036	1.57985	1.06303	1.25274	1.09524	1.55375	0.0309958	0.635756	up
BjuA024357	14.8762	16.1783	15.2046	9.69585	10.3888	9.68704	1.5538	0.00102641	0.635797	up
BjuB035164	3.55676	3.14076	2.98038	2.22868	1.96182	2.03801	1.55381	0.00940402	0.635806	up
BjuA001811	6.24408	4.9095	7.16076	3.93855	3.51132	4.33164	1.5545	0.0349272	0.636449	up
BjuB048890	2.80796	2.15329	2.09199	1.76772	1.5263	1.24276	1.55468	0.019669	0.636618	up
BjuB046084	6.52822	7.63873	5.86651	4.66437	4.32318	3.89588	1.55498	0.036333	0.636895	up
BjuA007243	21.7414	19.6877	16.9993	12.3355	13.177	12.058	1.55517	0.0335999	0.637069	up
BjuA046771	3.74792	2.92232	3.62425	2.55801	1.93228	2.12826	1.5554	0.0141128	0.637286	up
BjuA019877	27.6008	26.9597	28.0516	17.2489	18.5524	17.2963	1.55586	0.0053849	0.637708	up
BjuB027077	0.86329	0.968197	1.03655	0.460908	0.739072	0.643272	1.55596	0.0261016	0.637808	up
BjuA002999	5.14062	4.07527	4.54962	3.53226	2.50748	2.80524	1.55631	0.00105833	0.638129	up
BjuB025589	3.7039	4.37723	4.70755	2.42511	2.86453	2.92701	1.55643	0.00892589	0.638243	up
novel.2429	0.15774	0.161285	0.286967	0.0891187	0.0811071	0.219069	1.55664	0.00301925	0.638436	up
BjuA001290	140.92	127.787	115.733	105.077	63.9622	77.9176	1.55671	0.0365988	0.638497	up
BjuA036698	2.26243	2.42086	2.5844	1.49818	1.75306	1.41645	1.55702	0.0298526	0.638786	up
BjuB047431	19.8511	17.835	18.3347	11.4436	11.6976	12.8296	1.5574	0.0169439	0.639137	up
novel.3621	2.72836	2.6949	2.94575	1.62857	1.94877	1.79635	1.5574	0.0157881	0.639144	up
BjuB040965	1.19427	1.27383	1.351	0.817034	0.944552	0.688954	1.55847	0.0481187	0.640133	up
BjuA047209	129.553	129.992	128.546	82.3997	81.4992	85.0953	1.55864	0.00105601	0.640284	up
BjuA010371	15.0332	15.1376	14.1576	8.92201	10.0292	9.48402	1.55893	0.00639401	0.640552	up
BjuB027128	8.47246	7.71934	8.24082	5.28906	5.20177	5.16184	1.56092	0.00495344	0.6424	up
BjuB006533	50.9186	43.9038	50.4521	27.2984	32.3752	33.3907	1.56101	0.0380382	0.642483	up
BjuB014793	5.16886	5.03091	5.28693	3.19799	3.27848	3.44057	1.56162	0.00115928	0.643048	up
BjuA041051	6.73124	6.97807	7.25671	4.56355	4.46094	4.3945	1.56241	0.00629168	0.643778	up
BjuA031736	32.5717	33.8005	30.3351	23.3357	22.3587	16.1793	1.56298	0.0146843	0.644298	up
BjuA045030	0.428922	0.759045	0.792315	0.268425	0.427515	0.571011	1.56303	0.041572	0.644345	up
BjuA036780	0.972973	0.559594	0.531019	0.659641	0.400227	0.259857	1.56365	0.0326494	0.644916	up
BjuA018702	4.00799	4.12178	3.99823	2.45634	2.92337	2.37339	1.56428	0.00805175	0.645496	up
BjuA008864	7.88353	8.57616	6.87081	4.03964	6.10862	4.7594	1.565	0.0336234	0.646163	up
BjuB043847	22.7997	25.072	22.6968	11.6858	18.9071	14.468	1.56607	0.0273299	0.647146	up
BjuA006232	1.48198	2.10579	2.28373	0.620569	1.45229	1.67633	1.56607	0.0119785	0.647148	up
BjuO010620	47.9911	44.0818	41.3934	31.3306	27.6331	26.25	1.56625	0.00086857	0.647318	up
BjuA009409	0.870534	0.786779	0.610858	0.632348	0.575501	0.239141	1.56751	0.0313091	0.648474	up
novel.5713	15.7176	19.6802	20.2287	10.6453	12.6738	12.1626	1.56775	0.0166115	0.648699	up
BjuA006854	257.611	321.397	333.659	180.542	207.293	194.045	1.56848	0.0260618	0.649368	up
BjuA035204	224.448	207.504	214.417	136.289	135.87	139.806	1.56899	0.00420915	0.649834	up
BjuB031915	25.9265	29.1483	26.0245	16.4953	16.5196	18.6644	1.56928	0.0235595	0.650104	up
BjuA010714	19.4398	14.3277	14.9321	11.349	10.1288	9.55306	1.56939	0.0362032	0.650203	up
BjuB001019	7.60016	7.39466	6.82033	4.18525	5.17134	4.53459	1.57043	0.0208223	0.651161	up
BjuB012331	31.5192	38.9168	31.4059	20.5112	21.745	22.5896	1.57052	0.0387606	0.651245	up
novel.6791	4.61441	5.33312	3.93351	3.03902	2.98952	2.80986	1.57054	0.0420691	0.651257	up
BjuA045153	0.169101	0.162094	0.18458	0.114644	0.0782535	0.135488	1.57064	0.0286194	0.651349	up
BjuA023158	23.1122	21.1458	22.8287	12.3277	16.336	14.0247	1.57154	0.0436462	0.652183	up
BjuB034941	6.77477	5.84464	7.90847	4.78444	3.65763	4.61391	1.5723	0.0255524	0.652876	up
BjuA020561	0.873466	1.04492	0.610191	0.4619	0.776078	0.369518	1.57299	0.0284256	0.653509	up
BjuA005272	2.02873	1.73779	1.31924	1.36078	0.958796	0.913032	1.57327	0.0305439	0.653767	up
novel.6067	1.61671	1.52944	1.61627	1.18314	0.81108	1.03144	1.57401	0.0196015	0.654444	up
BjuB020031	0.956117	0.824849	0.78273	0.729241	0.530946	0.367712	1.57485	0.0297671	0.655215	up
BjuO013276	30.4152	26.8289	20.7421	19.6063	14.4596	15.4473	1.57506	0.0475081	0.655405	up
BjuB043286	112.16	97.6288	87.5279	68.1621	64.1736	56.4192	1.57515	0.0117849	0.655485	up
BjuA017863	19.9978	16.9236	17.6187	14.1631	10.7085	9.75101	1.57528	0.00871753	0.655605	up
BjuA028496	9.18042	10.3186	8.64651	4.90807	8.20539	4.7412	1.57637	0.0357902	0.656607	up
BjuB038236	5.62162	4.22804	4.83818	3.40815	3.10176	2.80646	1.57656	0.0335005	0.656783	up
BjuB030853	1.05456	0.937349	0.99413	0.584965	0.709836	0.599142	1.57663	0.0365544	0.656842	up
BjuB022951	84.041	93.5143	80.309	57.2525	51.4472	54.7644	1.5775	0.027338	0.65764	up
BjuA007517	6.70312	8.65457	8.06332	4.79952	4.8956	5.1515	1.57753	0.0334492	0.657669	up
BjuA041354	2.51683	2.5451	2.44533	1.37819	1.99662	1.38278	1.57796	0.038544	0.658058	up
BjuB041706	1.41001	1.27725	1.30822	0.824497	0.978751	0.728681	1.57804	0.0356715	0.658133	up
BjuB041869	5.05918	4.05598	4.30906	3.42995	2.30573	2.76378	1.57942	0.00131082	0.659397	up
novel.6432	2.81652	2.67904	3.54732	1.2118	1.85481	2.65592	1.58022	0.0473238	0.660129	up
BjuB037645	10.3261	12.5377	9.0014	6.70901	7.03504	6.41197	1.58093	0.0445975	0.660769	up
BjuA036758	5.88369	7.88736	6.95345	3.734	5.03606	4.33845	1.58099	0.00652669	0.660833	up
BjuB034774	66.9334	80.0267	77.0069	39.9464	54.0807	47.6318	1.58103	0.00136589	0.660866	up
BjuA036568	4.55994	4.98293	7.21717	1.97082	3.58729	5.04189	1.58114	0.0278282	0.660962	up
BjuA045876	25.7326	28.7472	26.9852	15.0025	18.7038	17.811	1.58131	0.00202762	0.661124	up
BjuB041416	2.62018	2.18029	2.12981	1.81419	1.4963	1.07201	1.58135	0.0163824	0.66116	up
BjuB008222	0.087318	0.15066	0.111196	0.0295993	0.121223	0.0699615	1.58152	0.0348178	0.661316	up
BjuB019256	9.71323	10.5157	12.9411	6.7547	7.13899	7.07291	1.58204	0.0464111	0.661787	up
BjuA044303	7.38239	7.81353	7.9552	4.96503	4.62782	5.03433	1.58275	0.00623109	0.66243	up
BjuO001341	170.553	189.282	192.246	103.499	128.7	116.6	1.5828	0.00412023	0.662481	up
BjuB015049	10.2391	10.6069	9.21566	6.39375	6.2623	6.33281	1.58313	0.0132411	0.662776	up
BjuA043853	28.2682	31.1932	30.2765	18.715	17.9742	19.9909	1.58323	0.0101733	0.662875	up
BjuA020177	7.47166	6.74772	6.47057	5.58882	3.20043	4.27465	1.58375	0.0380721	0.663345	up
BjuA012009	3.5455	3.62516	3.25576	2.1748	2.13555	2.2726	1.58385	0.0139462	0.663439	up
BjuB013144	20.1161	21.5741	23.3365	11.1673	15.0203	14.8562	1.58432	0.00829852	0.663868	up
novel.8414	9.56756	7.92758	8.3488	5.60695	5.37805	5.32707	1.58434	0.0166125	0.663886	up
BjuB046622	4.27481	5.07791	4.39165	2.72769	3.21946	2.72664	1.58459	0.00287045	0.664106	up
BjuB045625	20.7477	20.9212	19.8529	15.756	13.0926	9.97418	1.58468	0.0333216	0.664192	up
BjuA022274	39.2585	36.2809	37.3584	22.6918	24.9995	23.5509	1.5847	0.0118677	0.664213	up
novel.8993	9.70024	11.6698	10.9282	4.57031	8.23653	7.57244	1.58486	0.0205785	0.664352	up
BjuA044017	6.50811	7.57317	8.2603	4.2327	4.55258	5.31148	1.58487	0.00737548	0.664367	up
BjuA010164	8.45601	8.82427	7.42212	5.76243	6.05122	3.77175	1.58497	0.0100222	0.664456	up
BjuB012433	3.64795	5.10716	4.11287	2.44064	2.95424	2.72285	1.58517	0.03186	0.664637	up
BjuA010963	11.2775	10.3529	12.665	5.62405	7.97876	8.028	1.58549	0.0488771	0.664925	up
BjuO008555	4.38999	4.03976	4.50998	2.94125	2.53343	2.68148	1.5865	0.00544658	0.665846	up
BjuO010430	28.1098	25.4053	24.5255	15.5571	16.9903	16.639	1.58663	0.0227258	0.665969	up
BjuB043676	23.2933	26.553	21.2387	14.6809	15.4266	14.6847	1.587	0.0220085	0.666298	up
novel.7889	10.009	11.2047	10.5675	5.18017	7.88504	6.95973	1.58708	0.0136487	0.666373	up
BjuA023095	3.07016	3.4649	3.03506	1.94401	2.35899	1.72657	1.5872	0.00296594	0.666483	up
BjuA042284	184.29	182.679	174.073	120.96	106.871	113.01	1.58737	0.00468571	0.666642	up
BjuA020146	1.6477	1.92799	1.20936	1.01115	1.18318	0.819421	1.58774	0.0302039	0.66697	up
BjuB007825	16.4238	14.6202	15.8719	9.52131	8.81058	11.2147	1.58787	0.0123043	0.667089	up
BjuB022128	0.885165	0.740498	0.61485	0.654667	0.44686	0.309477	1.58789	0.00699661	0.667108	up
BjuB029146	13.0645	14.1009	13.3181	7.66717	9.80102	8.02361	1.5881	0.00486749	0.667298	up
BjuA003413	9.55055	11.2888	10.1372	5.55951	6.21797	7.72603	1.58826	0.0384432	0.667444	up
BjuA014723	9.15972	8.74936	9.64738	4.95708	5.80043	6.59223	1.58829	0.0136335	0.667477	up
BjuB026332	76.5476	71.9781	58.4763	48.8636	41.0461	40.3569	1.58906	0.0218651	0.668176	up
BjuA036456	9.99538	12.9691	12.2021	7.56259	8.18526	6.38122	1.58916	0.0492911	0.668265	up
BjuA026007	6.77477	7.59804	7.51818	4.88012	4.44141	4.45106	1.58946	0.021835	0.668537	up
BjuA024822	3.01989	2.44446	1.46503	2.16112	1.55277	0.64523	1.58963	0.000587545	0.66869	up
BjuB036856	4.85012	4.42297	4.57868	3.46595	2.30511	2.94079	1.58999	0.0154029	0.669019	up
BjuA003577	17.1531	18.2801	20.3754	10.7741	12.4904	11.8235	1.59053	0.0144687	0.669508	up
BjuB027743	12.5333	14.222	12.8487	6.28675	9.24858	9.36352	1.5906	0.0254917	0.669567	up
BjuA040346	10.0836	11.0717	12.4075	6.80524	6.36314	7.93234	1.5906	0.0111819	0.669569	up
BjuA021637	252.888	285.631	258.812	170.122	170.596	160.554	1.59061	0.0087972	0.669584	up
BjuA038340	1.47762	1.80496	1.52724	0.771279	1.24655	1.0058	1.59075	0.00888163	0.669704	up
novel.11309	1.30443	1.42544	1.51283	0.895415	0.830009	0.940632	1.59138	0.0122259	0.670276	up
novel.10400	2.32756	2.78233	3.3875	1.06747	1.85854	2.4134	1.59145	0.00975307	0.670338	up
BjuB011052	0.891214	1.35132	1.28232	0.453159	0.787348	0.973724	1.59191	0.0273157	0.67076	up
BjuB041274	12.6158	11.8891	13.826	8.24395	8.81582	7.01481	1.59218	0.049264	0.670999	up
BjuB020714	2.45077	2.96363	3.97837	1.46982	1.91929	2.50739	1.59294	0.0169889	0.671692	up
BjuB013406	157.09	169.276	163.22	100.222	111.786	95.3247	1.59301	0.00344844	0.671759	up
BjuB038786	117.571	152.285	129.771	78.704	89.3071	82.8015	1.59333	0.0197915	0.672044	up
BjuO004814	14.7646	14.3151	14.1066	9.58551	8.41709	9.09801	1.59356	0.00257369	0.672251	up
BjuA029504	0.366137	0.120331	0.570933	0.212767	0.0484098	0.40232	1.59368	0.0484852	0.672361	up
BjuA008818	169.716	172.509	172.871	104.025	107.828	111.343	1.59376	0.000383806	0.672432	up
BjuB006843	13.2186	12.2267	13.7593	7.65675	7.53598	9.40095	1.59409	0.00538494	0.672735	up
BjuA039548	62.9931	78.8675	75.7758	35.5166	49.378	51.6048	1.59441	0.00326987	0.673025	up
BjuA008205	92.7516	113.744	96.2218	70.9375	65.4116	53.5068	1.59446	0.0430425	0.673066	up
BjuB013445	5.14157	5.21843	4.55581	3.01419	3.13511	3.19872	1.59561	0.0176302	0.674109	up
BjuB038247	5.91685	7.45602	6.49476	4.42833	4.18405	3.8352	1.5961	0.0419498	0.674554	up
BjuA038412	2.26773	1.85342	2.6056	1.33515	1.27035	1.60658	1.59701	0.0228785	0.675377	up
BjuB018675	9.21484	9.65852	10.2934	4.94824	5.81855	7.49357	1.59727	0.0140548	0.675608	up
BjuB045243	3.57023	4.72663	4.04411	2.26065	2.74322	2.72023	1.59772	0.0202283	0.676017	up
BjuB022507	9.0426	8.6679	13.4895	5.51751	5.02149	8.98401	1.59811	0.00622616	0.676371	up
BjuA014472	1.39223	1.17843	1.20427	0.828124	0.826613	0.70718	1.59825	0.0172403	0.67649	up
novel.2823	13.7759	14.9426	13.8498	8.11067	9.22692	9.29482	1.59836	0.00504578	0.676595	up
BjuB045986	109.582	139.416	112.5	70.6452	83.1851	72.329	1.59842	0.0149069	0.67665	up
BjuA020527	2.3911	3.03692	3.53434	1.41844	1.9825	2.20318	1.59925	0.00925998	0.677391	up
BjuA019958	2.05831	1.51528	1.79738	1.25591	0.914407	1.1874	1.59959	0.00945165	0.677698	up
BjuB029265	4.03654	4.09786	4.42173	2.54186	2.76538	2.54131	1.5998	0.010555	0.677895	up
BjuB045929	17.4787	19.7543	18.698	10.0178	13.9178	11.0219	1.59997	0.00682803	0.678048	up
BjuA011311	243.099	243.286	252.886	160.333	149.745	151.796	1.60059	0.00329022	0.678606	up
BjuB020804	19.3421	21.5634	18.6112	12.3054	11.9203	12.9562	1.6007	0.023787	0.6787	up
BjuA004655	3.78872	3.37973	3.29155	2.43757	1.7175	2.37893	1.60086	0.0265132	0.678845	up
BjuA016366	4.75593	4.33743	4.17157	2.62554	3.14409	2.51498	1.60115	0.0255388	0.67911	up
BjuA045739	6.96475	8.08917	7.71302	5.05422	4.25564	4.90853	1.60123	0.0359754	0.679181	up
BjuA041322	81.9765	98.3432	78.062	43.6172	63.2848	54.4046	1.60181	0.0184214	0.679699	up
BjuB019128	0.368958	0.254642	0.362459	0.300169	0.102444	0.212846	1.60215	0.0457848	0.680014	up
BjuB030007	0.885165	0.814548	0.948626	0.572833	0.491546	0.588006	1.60274	0.00194042	0.680538	up
BjuO013113	7.48367	5.46117	6.80727	4.82817	3.23973	4.25531	1.60284	0.00278221	0.68063	up
BjuB013134	22.6896	20.6914	22.6098	14.6206	13.117	13.4299	1.60298	0.00327519	0.680759	up
BjuA030978	541.607	638.602	605.371	332.721	411.061	370.031	1.60312	0.00122608	0.680887	up
novel.6928	6.07855	6.79081	5.77578	4.46941	3.52122	3.63696	1.60353	0.0411381	0.681249	up
BjuA034578	25.9146	28.6131	22.3701	15.9708	16.8373	15.1353	1.60393	0.0181697	0.681609	up
BjuA022855	122.78	157.25	140.651	89.6622	84.5397	88.0528	1.60409	0.0437922	0.681758	up
BjuB043137	4.12377	5.63288	5.62658	1.83473	4.53228	3.22147	1.60435	0.0435508	0.681985	up
BjuA028503	19.3058	21.4699	23.1716	14.0119	11.1212	14.711	1.60494	0.0320767	0.682519	up
BjuA013054	42.5355	55.507	54.9431	31.9399	32.2449	31.0974	1.6056	0.0469768	0.683117	up
novel.4674	5.81903	5.87149	6.39628	3.88281	4.04397	3.33727	1.60571	0.0286753	0.683212	up
BjuB009990	5.00606	4.55031	4.43259	3.20406	2.91602	2.59172	1.60575	0.00129593	0.683246	up
BjuB028880	1.0238	0.959568	0.620843	0.6941	0.526418	0.401033	1.606	0.0335901	0.683472	up
BjuB028269	2.63702	2.44143	2.56249	1.53708	1.51795	1.70058	1.60672	0.00545592	0.684119	up
novel.4838	11.1469	11.1419	12.9644	6.7233	7.86206	7.35437	1.60682	0.0222162	0.684209	up
BjuB039574	0.810895	0.868426	1.22086	0.483408	0.595227	0.725884	1.60718	0.0318127	0.684529	up
BjuB019369	4.53818	4.96552	4.10787	3.07673	2.73184	2.66057	1.6072	0.0222089	0.684547	up
BjuO009748	0.332407	0.229416	0.326552	0.236628	0.0922953	0.22372	1.6075	0.012769	0.68482	up
BjuA003524	1.20734	1.61398	1.63842	0.895962	0.936219	0.941207	1.60805	0.0464013	0.685309	up
novel.6783	2.66245	2.70918	2.45906	1.87447	1.51641	1.47685	1.6087	0.0137184	0.685892	up
BjuB023963	202.668	174.071	160.788	123.013	103.259	107.753	1.60924	0.0130558	0.686377	up
BjuB043701	4.4833	4.81324	4.94808	2.12767	3.22732	3.49635	1.60932	0.0236707	0.68645	up
BjuA013098	8.2079	8.97854	6.1485	4.58267	5.66022	4.25531	1.60951	0.0312843	0.686618	up
BjuB038052	121.044	149.353	114.383	76.4244	91.8537	70.7845	1.60954	0.00837398	0.686646	up
BjuB024451	0.269766	0.358044	0.271809	0.168823	0.230469	0.159613	1.60961	0.00458747	0.68671	up
novel.3941	525.5	596.887	640.697	339.406	376.578	379.306	1.6097	0.00942663	0.686789	up
BjuO002239	16.3206	18.2553	18.5517	11.1029	10.1048	11.7959	1.60975	0.0155713	0.686837	up
BjuB006907	4.06734	5.47491	4.29797	2.72818	3.16372	2.70416	1.61007	0.0266126	0.687121	up
BjuB017792	4.93296	5.99954	5.556	3.35502	3.19881	3.68556	1.6103	0.029922	0.687329	up
BjuA012101	1.88644	2.00138	1.93917	1.28515	1.15266	1.17982	1.61072	0.00951101	0.687707	up
BjuA026432	7.99242	9.01612	8.72405	5.22693	5.75601	4.99121	1.61089	0.00729067	0.687858	up
BjuB018679	10.305	8.95274	10.6313	6.45583	6.07667	6.02004	1.61105	0.0172041	0.688003	up
BjuA039226	1.61422	1.82533	1.82171	1.22423	0.962238	1.07853	1.61142	0.0426458	0.68833	up
BjuA047203	3.25507	3.85838	3.89967	2.01843	2.27785	2.53807	1.61143	0.00516548	0.688345	up
BjuB008574	0.660405	0.271303	0.411919	0.431741	0.174635	0.226772	1.61271	0.0483387	0.689489	up
BjuB033781	2.26029	3.09051	2.18789	1.30109	1.85513	1.51714	1.61312	0.0279146	0.689854	up
BjuO003220	5.43393	5.82435	5.84149	4.01893	2.81942	3.76011	1.61342	0.04239	0.690123	up
BjuB040480	4.78644	3.67049	4.58745	3.0076	2.30503	2.7687	1.61414	0.00758474	0.690765	up
novel.3816	6.34307	6.74657	7.04228	3.84383	4.86542	3.75946	1.61459	0.0242935	0.691171	up
BjuA037215	2.21027	2.45475	2.66218	1.47265	1.57539	1.49002	1.61461	0.0184161	0.691185	up
BjuA025856	6.46683	7.43864	6.07841	4.93232	3.99014	3.45426	1.61463	0.0446093	0.691208	up
novel.5600	44.109	43.907	43.7331	28.9958	25.662	26.9031	1.61535	0.00291657	0.691843	up
BjuA018467	12.251	9.09167	8.41174	7.03312	5.30356	6.0795	1.61567	0.0453062	0.692132	up
BjuB006894	16.6074	20.5359	18.1277	11.7518	11.0796	11.3769	1.61571	0.0343034	0.692172	up
BjuA043142	1.82903	1.68311	1.29002	1.14463	1.01569	0.811642	1.61582	0.0115116	0.692268	up
BjuA002996	0.465544	0.267752	0.304896	0.378747	0.129262	0.134282	1.61639	0.0325645	0.692774	up
BjuB001620	5.90852	5.39027	5.65513	2.87113	3.74443	3.86188	1.61814	0.0393432	0.694333	up
BjuA023475	6.92683	6.61155	7.18555	4.04668	4.41037	4.3455	1.61873	0.00686716	0.694866	up
BjuB043020	70.1267	71.0697	70.5425	44.607	45.0086	41.16	1.6191	0.00199597	0.695193	up
BjuB043692	3.58795	2.51217	3.23528	2.22099	1.4438	2.09983	1.61943	0.00572509	0.69549	up
BjuB015568	18.3352	19.7427	19.186	11.3558	11.9298	12.0618	1.62003	0.00123624	0.69602	up
BjuA031208	109.583	142.906	130.277	70.4303	88.0922	77.6662	1.62059	0.00988698	0.696523	up
BjuB039122	12.0761	11.3339	10.7551	6.47644	7.72921	6.8741	1.62076	0.0198631	0.696667	up
BjuB029347	29.8185	25.4821	22.8422	18.0072	17.3816	12.8239	1.62079	0.011337	0.696698	up
BjuO011707	2.03972	1.833	2.05249	1.36125	0.88491	1.40956	1.6208	0.0158352	0.696709	up
BjuA026084	7.23693	7.48557	6.12357	3.42306	5.60759	3.82965	1.62096	0.0455419	0.69685	up
BjuA029863	1.40788	1.40637	1.25367	0.828903	0.754386	0.926174	1.62103	0.0339779	0.696913	up
BjuA010619	16.7106	15.6949	17.5709	11.8489	8.79723	10.1707	1.62172	0.0144478	0.697529	up
BjuA010357	1.25042	0.852344	0.75827	0.800645	0.428628	0.534331	1.62227	0.0359856	0.69801	up
BjuB015585	68.8736	76.2675	85.6135	39.2019	57.7504	45.2668	1.62253	0.0427023	0.698244	up
BjuA015260	5.35141	5.21939	5.55255	2.64863	3.82293	3.46276	1.62299	0.0318651	0.698658	up
novel.4243	102.799	125.263	112.12	69.9697	67.5936	72.0174	1.62316	0.027507	0.698803	up
BjuB022302	1.91557	2.44165	1.86488	1.13197	1.6052	1.09511	1.6236	0.000649697	0.6992	up
BjuB026859	3.68761	4.99434	4.54455	1.81457	3.35792	2.97367	1.62365	0.0029238	0.699239	up
BjuA015224	37.6294	34.9832	37.1354	29.3556	17.652	20.5679	1.62408	0.0400265	0.699622	up
BjuA011219	18.212	19.6025	19.5052	10.973	12.787	11.5271	1.62438	0.0021325	0.699886	up
BjuB043976	30.5707	31.3805	27.6778	16.8227	18.9009	19.4262	1.62519	0.0202679	0.700611	up
BjuA015983	4.26018	3.81774	4.0013	3.2241	2.06315	2.14328	1.62562	0.0267132	0.700992	up
BjuA036438	7.51685	9.91179	8.30501	5.63996	5.51472	4.67127	1.62604	0.0474378	0.701364	up
BjuB040558	9.83407	10.2281	9.89868	5.98847	6.32213	6.11473	1.62607	8.39439e-05	0.701391	up
BjuB020902	4.21816	4.42507	3.94128	2.43652	2.99828	2.30361	1.62624	0.00404437	0.70154	up
BjuB035713	366.037	316.379	364.509	203.593	227.977	212.18	1.62629	0.0284839	0.701585	up
BjuA028253	10.1622	11.8431	12.26	6.391	6.06396	8.61358	1.62637	0.0238013	0.701657	up
BjuB046239	51.5206	48.1324	48.1011	26.5958	33.0397	31.1798	1.62697	0.0243822	0.702191	up
BjuA044581	10.5522	12.0248	11.4645	7.45419	6.55641	6.90566	1.62751	0.0240089	0.702666	up
BjuA008123	20.258	25.9705	21.9999	13.3673	16.1254	12.3903	1.62903	0.0114533	0.704012	up
BjuA016085	8.94746	7.22362	6.7941	6.21678	3.49761	4.38151	1.62921	0.0174379	0.704172	up
BjuB015299	4.23012	3.97209	3.86349	2.37039	2.87639	2.15808	1.62943	0.0218059	0.70437	up
BjuA001961	9.81974	9.42767	10.2122	5.42555	7.29935	5.3526	1.62963	0.0460543	0.704544	up
BjuB027096	2.18605	2.58252	2.12819	1.50209	1.42174	1.30654	1.6303	0.0244819	0.705136	up
BjuB015388	5.38499	5.16186	5.11598	3.17758	3.19957	3.22796	1.63068	0.00227599	0.705471	up
BjuA004604	22.1245	24.4813	24.5849	15.0222	13.1798	15.4164	1.63213	0.0169558	0.706754	up
BjuA012367	2.23414	2.2615	1.75583	1.72672	1.15794	0.945148	1.63232	0.0425721	0.706921	up
BjuB001816	0.310182	0.594659	0.225718	0.210293	0.382775	0.0994104	1.63263	0.0496217	0.707195	up
BjuO005672	4.85896	4.24775	4.6673	2.56948	2.96808	2.89648	1.63314	0.0257934	0.707652	up
BjuB011130	3.28316	4.77313	4.28053	2.13312	2.65881	2.76208	1.63315	0.029676	0.707654	up
BjuB043040	11.2775	8.98079	10.7317	5.44025	6.02171	7.5067	1.63375	0.0487114	0.708184	up
BjuB032294	16.6047	17.1222	15.2291	10.941	10.1848	8.8327	1.63413	0.0033797	0.708521	up
BjuB030186	22.5156	26.6702	23.5006	14.8772	14.1966	15.3546	1.63604	0.0255159	0.710205	up
novel.1444	16.7799	17.0969	16.5227	9.94419	9.95524	10.906	1.63606	0.00504685	0.710223	up
novel.4777	11.8578	13.2706	15.3373	7.01767	8.23517	9.48081	1.63606	0.00350737	0.710226	up
BjuA006872	93.3844	101.741	83.5473	62.0632	50.4656	57.7737	1.63634	0.0430063	0.71047	up
BjuA027707	1.65101	1.46504	1.59619	0.959425	0.785857	1.13386	1.63668	0.0145185	0.710774	up
BjuB036814	17.0579	21.0825	19.0155	11.0725	11.5887	12.2133	1.6389	0.0197628	0.712729	up
BjuA022165	8.51521	8.3243	9.54388	4.61996	5.49349	5.97024	1.64038	0.00832332	0.714032	up
BjuB042725	1.11559	1.20775	1.00282	0.667349	0.728826	0.630944	1.64083	0.00535883	0.714424	up
BjuB005315	17.3915	19.441	15.9147	10.3724	10.3173	11.441	1.64165	0.0362005	0.715143	up
BjuB016104	17.7838	24.0361	16.9852	11.5293	13.1675	11.1141	1.6421	0.0411965	0.715545	up
BjuB038778	28.3895	22.2653	28.2592	15.5836	15.9741	16.4782	1.64281	0.0365108	0.716167	up
BjuB036820	0.79343	0.629423	0.71674	0.528643	0.405153	0.368277	1.64322	0.0167261	0.716526	up
BjuA020485	19.1659	22.2581	19.8643	12.4628	13.1334	11.6944	1.64354	0.00766216	0.716802	up
BjuO005863	0.488565	0.299725	0.462183	0.298107	0.180872	0.281845	1.64358	0.0182763	0.716841	up
BjuO012269	0.970024	0.836847	0.88235	0.493232	0.598521	0.544046	1.64398	0.0366498	0.717193	up
BjuA047030	39.2827	41.1227	42.2803	26.0129	24.1253	24.4768	1.64425	0.00750943	0.717429	up
BjuA021005	3.1419	2.98247	2.53051	1.70615	2.08918	1.46643	1.64487	0.0194618	0.717971	up
BjuB032390	2.45103	2.43779	2.53459	1.6867	1.60329	1.22259	1.64504	0.0300354	0.718127	up
BjuO002244	4.71041	3.99482	3.76905	2.5169	2.60468	2.45636	1.64613	0.0284993	0.719079	up
BjuA006815	21.4553	22.3039	24.6717	12.2512	15.1851	14.1201	1.6467	0.0121977	0.719575	up
BjuB015900	1.16762	1.18812	1.12745	0.822053	0.623459	0.669263	1.64707	0.0186925	0.719903	up
BjuA006293	4.20612	4.01769	4.05417	2.90163	2.16271	2.3886	1.6474	0.00992909	0.720193	up
BjuA005546	53.7881	60.5792	51.2878	31.7284	35.633	33.1773	1.64768	0.008229	0.720433	up
BjuA043327	94.5732	86.7555	71.3753	50.5457	57.1434	45.5963	1.64859	0.0269691	0.721229	up
BjuB041804	5.11849	5.44952	5.06731	3.31682	3.28305	2.8841	1.6486	0.00366564	0.721245	up
BjuB025600	57.8508	69.2555	58.9367	39.7293	36.2898	36.8066	1.64894	0.0314525	0.721541	up
BjuB031390	37.4223	44.05	41.5625	23.4109	26.759	24.4416	1.64901	0.00433298	0.721597	up
BjuB041997	1.38826	1.25325	1.34271	0.625475	0.878265	0.912376	1.64902	0.0497087	0.721606	up
BjuB020479	28.8664	30.2397	23.069	16.4252	18.6062	14.7857	1.64954	0.0136433	0.72206	up
BjuB015521	1.15981	1.52469	1.50712	0.617816	1.12455	0.796518	1.65097	0.0255193	0.723313	up
BjuB020588	2.4359	3.23303	2.56592	1.33387	1.78152	1.86709	1.65276	0.0379605	0.724879	up
BjuA042240	62.7372	60.9899	47.361	34.4958	37.1097	31.9015	1.65291	0.0266287	0.725011	up
novel.8110	8.12787	9.08751	7.4169	5.68674	5.05515	4.15743	1.65325	0.0194684	0.725304	up
BjuA033117	9.9081	9.9359	10.2605	6.20063	5.40807	6.59517	1.65374	0.00497141	0.725733	up
novel.9252	2.70171	2.08319	2.52773	1.44923	1.3739	1.59853	1.65382	0.0257659	0.725802	up
BjuO014082	4.19015	4.9039	5.21191	3.04723	2.41253	3.18549	1.65478	0.0412277	0.726636	up
BjuB025562	2.59434	2.69541	2.60345	1.57447	1.6653	1.52882	1.65525	0.000260419	0.72705	up
BjuB003953	15.8715	17.2668	19.3073	11.1817	9.99949	10.4798	1.65648	0.0290088	0.72812	up
BjuA005559	0.459925	0.440868	0.334685	0.311813	0.212836	0.221103	1.65669	0.0405083	0.728301	up
BjuB042827	4.18235	3.75975	3.5294	2.10874	2.65106	2.16267	1.65714	0.0343263	0.728695	up
BjuB030580	151.577	148.069	119.186	85.7405	91.507	75.4819	1.65723	0.0131672	0.728778	up
BjuB043616	26.7046	29.1185	27.2523	16.9659	16.8882	16.2632	1.65762	0.00425884	0.729113	up
BjuO007848	3.05214	3.32356	3.24269	1.73816	2.14687	1.91723	1.65769	0.00140853	0.729178	up
BjuB024320	10.9372	11.4416	9.96436	5.1234	7.37282	6.99676	1.65922	0.0354442	0.730509	up
BjuB043857	8.10117	7.60245	8.28906	4.1875	5.52326	4.74802	1.65938	0.0296577	0.730648	up
BjuA025805	0.945946	1.95858	1.23905	0.192395	1.57589	0.7276	1.66016	0.0370181	0.73132	up
BjuB046458	2.35828	2.80162	1.94117	1.80852	1.53859	0.929271	1.66053	0.0458568	0.731648	up
BjuB014797	23.3241	20.9283	19.337	15.7202	11.5215	11.0483	1.66073	0.00385948	0.731819	up
BjuB047647	13.8772	10.0605	8.65571	8.65716	6.36787	4.597	1.66106	0.0111498	0.732103	up
novel.8630	1.80033	1.91935	2.061	1.07171	1.05665	1.351	1.66142	0.00390868	0.732417	up
BjuB033444	4.64544	4.42563	3.98189	2.8403	2.84873	2.16473	1.662	0.00202779	0.732923	up
BjuB023992	5.5045	6.62393	6.0546	3.44479	4.11483	3.37901	1.66228	0.00575194	0.733161	up
BjuA030947	70.0573	95.6692	90.1958	48.5925	49.0455	56.3045	1.66245	0.0427439	0.733315	up
BjuB045123	2.52466	2.44744	2.8251	1.32409	1.7782	1.58773	1.66251	0.0299994	0.733364	up
BjuA031500	2.97094	3.56179	2.5121	1.78724	2.28494	1.36789	1.66263	0.00106911	0.733469	up
BjuB021287	3.57031	3.97688	3.52716	1.99925	2.48877	2.17263	1.66265	0.00183299	0.733489	up
novel.5350	1.82398	1.62782	1.57902	1.03938	1.0187	0.96756	1.66273	0.00747316	0.733553	up
BjuB040298	1.87198	2.15329	1.88616	1.24473	1.19947	1.1076	1.66435	0.0140886	0.734958	up
BjuA025871	19.935	20.1263	21.1337	10.6469	12.7427	13.3755	1.66449	0.00507832	0.735077	up
BjuB021687	2.86213	4.291	3.75597	1.84776	2.27692	2.4272	1.66503	0.0388995	0.735551	up
BjuA011551	8.82453	8.7559	6.91174	4.45279	6.1099	4.14511	1.66525	0.027876	0.735739	up
BjuA007681	30.34	36.7859	34.5159	21.6292	19.6374	19.7595	1.66555	0.0327131	0.735997	up
BjuA037683	7.11049	7.76226	7.44829	4.03769	5.21166	4.15127	1.66567	0.00548459	0.736105	up
novel.10548	12.6242	10.7997	12.3256	6.64485	6.5759	8.23416	1.66626	0.0159163	0.736616	up
BjuO009448	47.5673	59.482	53.6178	30.9028	31.5604	33.9482	1.66647	0.0238085	0.736799	up
BjuA044301	2.67593	2.75743	2.73833	1.6819	1.70269	1.51868	1.66658	0.00380607	0.736888	up
BjuA016377	18.9963	22.6259	19.9999	9.86464	15.8359	11.2695	1.66681	0.00765302	0.737092	up
BjuB032121	2.15845	1.78115	1.53655	1.33611	0.955423	0.992531	1.66749	0.0159308	0.737682	up
BjuA040194	2.87867	3.28674	3.58442	1.56131	2.09195	2.1937	1.6675	0.00192432	0.737687	up
novel.3876	12.8975	10.8163	13.644	6.87583	7.51976	8.00302	1.66786	0.0279777	0.738002	up
BjuA034233	3.10354	3.05994	3.01123	2.05399	1.50459	1.94195	1.66797	0.017756	0.738092	up
BjuA032542	232.981	273.554	249.88	160.841	149.918	142.477	1.66892	0.0218829	0.738914	up
BjuB001541	1.63773	1.95033	1.80867	0.960101	1.12344	1.14855	1.66973	0.00533439	0.739615	up
BjuB045211	10.7864	11.2826	10.3396	7.42673	6.16518	5.81705	1.66977	0.0138946	0.739651	up
novel.1334	57.0872	66.7283	58.6933	36.711	37.8396	34.7084	1.67042	0.0100534	0.740213	up
BjuA031216	6.53674	5.63929	6.97772	3.226	3.24738	4.99094	1.67073	0.0225627	0.740476	up
BjuB025687	7.11351	8.08509	8.41174	3.53091	5.95671	4.64105	1.67109	0.0259154	0.740793	up
BjuA037540	14.227	8.1825	12.2732	8.28417	5.62803	6.83944	1.67132	0.0479257	0.740992	up
BjuA009910	1.20375	1.01889	1.1652	0.808405	0.672667	0.545932	1.67136	0.0326456	0.74102	up
BjuA012926	0.738867	0.879209	0.917745	0.33683	0.518775	0.661407	1.67159	0.0158923	0.741221	up
BjuB044707	1.21859	1.1827	0.748203	0.735799	0.634407	0.512592	1.67277	0.0472671	0.742239	up
BjuA012647	5.84396	6.25857	6.4889	3.2789	4.10318	3.72972	1.67313	0.00505623	0.742546	up
BjuB022433	0.355676	0.81825	0.776468	0.206688	0.470267	0.488531	1.67346	0.0471724	0.742835	up
BjuA019512	1.34386	1.59734	0.97792	0.911091	0.870645	0.559904	1.67367	0.0346584	0.743011	up
BjuA030044	36.3678	43.8787	40.2793	24.1437	22.6316	25.2204	1.67407	0.0260642	0.743359	up
BjuA034458	9.82342	10.8126	13.126	6.02839	7.054	7.0837	1.6742	0.0266653	0.74347	up
BjuB019528	2.15803	2.43636	2.74817	1.30051	1.70141	1.38326	1.67441	0.0361993	0.74365	up
BjuB009247	0.106916	0.122983	0.116704	0.0724856	0.0659693	0.0685314	1.67452	0.0193539	0.743751	up
BjuB035398	0.75581	0.997242	0.99485	0.406916	0.699522	0.534331	1.67477	0.0165422	0.743959	up
BjuB015610	5.19306	6.8751	6.631	3.33803	3.71809	4.09801	1.67643	0.0216241	0.745396	up
BjuB008751	9.84459	8.21903	8.92592	5.73235	4.33527	6.03031	1.67658	0.0104096	0.745525	up
BjuA019655	2.81232	2.28349	2.48289	1.38793	1.26316	1.86892	1.6767	0.0488263	0.745626	up
BjuB038771	29.6396	28.3446	32.4797	16.9622	19.095	17.8809	1.67718	0.0161128	0.746039	up
BjuA004710	65.3427	58.0958	69.9931	36.7904	40.8191	37.7146	1.67729	0.0287167	0.746128	up
BjuB016763	5.61593	4.73724	7.35601	3.8074	2.42559	4.31965	1.67818	0.0215964	0.746894	up
BjuB019145	25.7829	30.9719	28.6888	16.7052	17.8475	16.3432	1.67879	0.0113903	0.747424	up
BjuB029884	10.1695	12.2855	11.9371	5.87248	7.09454	7.51749	1.67893	0.00362327	0.747542	up
BjuB043356	12.2151	13.3423	11.5406	6.91568	7.52902	7.64872	1.67914	0.0129307	0.747725	up
BjuO006955	7.14435	6.08958	7.23731	4.70423	3.18721	4.29936	1.67924	0.00335778	0.747805	up
BjuB019954	1.55998	1.93796	1.63467	0.761481	1.15504	1.13991	1.67928	0.0197594	0.747847	up
BjuA039933	1.29837	1.85555	1.46017	0.680194	1.34733	0.718746	1.68013	0.0115036	0.74857	up
BjuB037873	1.21983	1.73546	1.54172	0.620249	1.09927	0.956781	1.68031	0.000629988	0.748726	up
BjuB017807	3.45111	3.88871	3.88234	1.89805	2.54223	2.23467	1.68124	0.00342439	0.749522	up
BjuA044812	0.73205	0.972725	0.743955	0.385064	0.560715	0.509681	1.68244	0.0237197	0.750558	up
BjuA031270	11.1416	8.70829	10.7193	6.39154	6.21356	5.56219	1.68265	0.0378541	0.750737	up
BjuB005725	9.93372	8.19365	9.09758	5.22351	5.87513	5.07833	1.68295	0.0352781	0.750988	up
BjuA011460	44.9866	56.4366	47.1866	27.6639	29.6008	31.0208	1.68329	0.0271171	0.751282	up
BjuA005577	0.0686191	0.131551	0.0374502	0.034891	0.095263	0.0109959	1.68346	0.00828625	0.751433	up
BjuA019378	3.57023	4.49418	4.04411	1.98663	2.74322	2.46116	1.68384	0.00116076	0.751755	up
BjuB024156	3.09925	3.22547	2.73858	1.4258	2.25377	1.70276	1.6839	0.0317485	0.751804	up
BjuB014103	6.76027	7.95132	7.81122	3.96387	4.96035	4.45032	1.68401	0.00293456	0.751898	up
novel.6816	1.04968	0.629962	1.19559	0.789002	0.084479	0.833721	1.68418	0.0429064	0.752045	up
BjuA007464	1.85248	2.26199	1.95984	0.98541	1.71451	0.904253	1.68535	0.0309409	0.753049	up
BjuA010405	18.0098	19.8062	17.0675	9.77059	11.9609	10.8315	1.68545	0.0067143	0.753138	up
BjuA021567	4.32459	5.83739	4.38329	2.69258	3.51241	2.41841	1.68672	0.0101196	0.754221	up
BjuB032956	27.3208	28.9743	24.1881	18.3704	14.019	15.3186	1.687	0.0323827	0.754456	up
BjuB040648	6.18095	5.11406	7.22021	4.30074	2.91049	3.75335	1.68864	0.0350577	0.755861	up
BjuB000520	42.7177	41.4046	38.5566	27.0345	23.8123	21.7992	1.68872	0.00109586	0.755931	up
BjuA035701	63.8124	59.5638	64.0872	33.3778	39.0909	38.4718	1.68976	0.012477	0.756822	up
BjuA019941	270.549	241.82	294.756	140.772	172.942	163.94	1.68977	0.0330444	0.756828	up
BjuB022670	40.8414	52.4103	45.5171	26.1299	29.4565	26.5323	1.68985	0.0155155	0.756899	up
BjuA026866	0.955139	1.67417	1.19151	0.601297	1.17867	0.481035	1.68988	0.0375351	0.756918	up
BjuO010215	17.5026	14.8773	13.6572	8.3635	10.0187	8.85342	1.69033	0.0487017	0.757302	up
BjuO004913	4.42083	4.9696	5.22763	2.69064	3.40965	2.54386	1.69109	0.0294842	0.757956	up
BjuB020828	2.91103	4.56613	3.75524	1.7224	3.08612	1.83199	1.6915	0.018918	0.7583	up
BjuA035196	20.4167	26.8854	24.252	13.7165	15.3478	13.2348	1.69162	0.023837	0.758408	up
BjuA006870	60.682	76.2035	73.6459	37.1367	40.5829	46.7275	1.69173	0.0153541	0.758503	up
BjuB042289	15.1143	16.9964	19.6169	9.40582	10.9613	10.1941	1.69259	0.0271744	0.759235	up
BjuB045341	4.26506	4.29275	3.24221	2.47848	2.18518	2.30666	1.69289	0.0440813	0.759492	up
BjuA034788	0.878211	1.16171	1.10239	0.491202	0.731526	0.633281	1.69305	0.0030443	0.759625	up
BjuA014531	5.59257	5.99052	4.74795	3.18973	3.72457	2.73122	1.69312	0.00256222	0.759685	up
BjuB003006	210.617	208.116	213.2	114.412	136.208	122.516	1.69358	0.00718814	0.760073	up
BjuB041175	33.5197	38.495	35.7058	20.1677	20.8984	22.4872	1.69496	0.00940102	0.761253	up
BjuA024209	0.108659	0.16665	0.0790701	0.0736667	0.100566	0.034824	1.69513	0.0343511	0.761395	up
BjuB033759	5.16654	4.56669	4.95681	2.98654	3.27173	2.40531	1.69561	0.0327402	0.761803	up
BjuB012942	20.534	25.6767	24.2041	14.8118	13.172	13.5176	1.69668	0.0414969	0.762717	up
BjuA035020	2.04304	2.56371	2.48348	0.849956	1.71899	1.60718	1.6978	0.0128606	0.763669	up
BjuA025426	8.20544	9.18144	7.8065	4.31836	5.85089	4.66604	1.69821	0.00418323	0.764011	up
BjuB038635	58.2419	60.6017	65.5145	34.5879	44.2344	29.7088	1.69866	0.046812	0.764401	up
BjuB018390	5.3399	6.80047	6.45322	2.42428	5.11872	3.39221	1.70034	0.0281423	0.765824	up
novel.6082	25.7409	27.3761	21.897	14.3316	16.3706	13.4116	1.70047	0.00779539	0.765931	up
BjuA037170	2.01549	2.11381	1.81176	1.20568	1.26188	1.02592	1.70062	0.000560055	0.766059	up
BjuB041072	5.15268	6.50357	6.21525	3.5681	3.58134	3.35418	1.70146	0.0301062	0.766774	up
BjuB027735	20.5833	19.1988	18.8879	12.6081	11.8448	10.0233	1.70175	0.00294116	0.767022	up
BjuA003616	7.25868	7.79286	6.20646	4.18296	4.70267	3.60583	1.7018	0.00301535	0.767065	up
BjuB027052	13.36	14.757	15.7901	8.05285	8.51627	9.22984	1.70189	0.00385709	0.767141	up
BjuA016499	11.0593	10.9313	9.58453	5.5951	7.561	5.39674	1.7019	0.0191374	0.767148	up
BjuA005090	2.73966	2.93022	2.15103	1.66188	1.82387	1.1091	1.7021	0.000300199	0.767319	up
BjuB040561	1.7526	1.8381	1.63171	0.838732	1.33583	0.892101	1.70296	0.0264665	0.768047	up
BjuB036271	0.860505	0.769859	0.417456	0.48616	0.530946	0.183856	1.70515	0.0256002	0.769898	up
BjuA022167	34.7834	41.0092	35.3996	19.3098	25.3759	20.4914	1.706	0.000205567	0.770618	up
BjuB023534	2.33524	2.20404	2.94117	1.21786	1.4963	1.66956	1.70642	0.0255532	0.77097	up
BjuB019174	12.9405	15.8427	13.5882	7.31102	8.78998	8.69482	1.70881	0.0115017	0.772995	up
BjuB005479	7.61574	7.24492	6.75515	4.64688	4.06403	3.93162	1.70977	0.00120116	0.773801	up
BjuB016548	18.2919	20.0179	18.3025	11.7554	10.8161	10.5034	1.71164	0.0094887	0.775377	up
novel.10120	14.212	15.0503	14.0971	6.7676	9.44759	9.10961	1.71213	0.0147434	0.775792	up
novel.6721	1.23082	1.79696	1.65353	0.722123	0.9639	1.04685	1.71296	0.0211781	0.77649	up
BjuA022839	2.12193	2.034	2.04044	1.23308	1.16899	1.21439	1.71338	0.000452728	0.776846	up
BjuB037802	15.516	20.0901	18.4129	11.3285	10.6047	9.56297	1.7151	0.0460944	0.778293	up
BjuB023968	3.3027	2.77621	1.90651	1.9054	1.52837	1.22133	1.71541	0.0360888	0.778556	up
BjuA036076	0.722184	1.09031	0.936097	0.413113	0.668399	0.520769	1.71542	0.0090336	0.778564	up
novel.8894	3.89127	4.12266	4.02392	1.6662	2.93804	2.41218	1.71567	0.031036	0.778772	up
BjuB039981	28.6835	39.2262	31.7962	16.7887	22.6537	18.5694	1.71872	0.00987495	0.78133	up
BjuA000658	1.30985	1.27489	1.70471	0.92219	0.652778	0.920321	1.71902	0.0351329	0.781589	up
BjuA002633	6.03745	9.5431	8.0247	3.88434	5.77787	4.06733	1.7193	0.0288994	0.781824	up
BjuB002021	6.23778	6.55613	5.92765	4.45288	3.39601	3.034	1.72027	0.0250014	0.782638	up
BjuA002567	15.3828	15.3327	14.8209	8.65528	8.04576	9.74333	1.72197	0.0106859	0.784057	up
BjuA043980	0.89817	0.661212	0.745096	0.657642	0.266009	0.414511	1.72212	0.0188429	0.784186	up
BjuA046566	16.7989	15.9572	18.091	10.13	10.0787	9.30683	1.72272	0.0145562	0.784689	up
BjuA020192	4.16923	4.15916	3.38295	2.17622	2.4928	2.12846	1.72289	0.0165933	0.784833	up
BjuA008686	15.4485	11.158	9.41174	8.22053	6.98275	5.69953	1.72313	0.0447248	0.78503	up
BjuB029232	11.0406	11.1484	11.6271	6.67152	7.2988	5.64825	1.72367	0.0178533	0.785487	up
BjuB048813	3.52609	2.9979	3.1795	1.76694	1.89188	1.96536	1.72532	0.021387	0.786863	up
novel.5155	9.34739	8.69149	9.12509	5.18498	5.63287	4.92422	1.72556	0.00953757	0.787068	up
BjuB019620	3.8365	3.49365	3.75148	1.62563	2.29321	2.49755	1.72708	0.0417849	0.788336	up
BjuB034142	4.83167	4.76379	4.03303	2.9729	2.06681	2.84977	1.72742	0.0485918	0.788622	up
BjuA038272	88.9189	118.521	106.838	57.1546	61.8167	62.9124	1.72791	0.0256024	0.789028	up
BjuB000680	4.10395	5.02328	4.9965	2.40779	2.67829	3.08584	1.72832	0.00912749	0.789374	up
BjuO001944	14.7678	20.0974	19.4117	9.73003	10.9729	10.6991	1.72845	0.0278193	0.78948	up
novel.5325	4.51211	5.3461	5.36905	2.38291	3.31576	3.1094	1.72878	0.000961739	0.789758	up
BjuB030544	10.8892	10.1771	11.1109	7.55304	4.65572	6.4013	1.72902	0.0193102	0.789955	up
BjuO006743	34.7376	32.73	30.5411	17.4823	18.6539	20.5183	1.72994	0.0222846	0.790719	up
BjuA018755	3.01633	2.96363	2.4922	1.34201	1.80297	1.75215	1.73003	0.0477407	0.790793	up
BjuA001644	31.9357	32.7012	36.9096	20.7597	21.5594	16.3761	1.73006	0.0446782	0.790824	up
novel.4681	1.73148	2.19915	2.36248	0.953782	1.50237	1.17921	1.73108	0.0276672	0.791673	up
BjuB018357	66.3516	71.9297	80.847	41.3095	43.8439	41.4298	1.7311	0.0195143	0.79169	up
BjuB044350	256.246	257.382	269.098	117.419	184.885	149.804	1.73128	0.0304387	0.791842	up
BjuB014213	2.4381	2.47455	2.81783	1.78664	1.19463	1.48234	1.73189	0.0382565	0.792347	up
BjuB011372	9.89473	11.2279	10.8005	6.79893	5.84739	5.78524	1.73198	0.0239375	0.792422	up
BjuB025921	299.222	309.302	312.318	202.442	152.026	177.083	1.73237	0.018055	0.792747	up
novel.10996	0.842389	1.06588	0.919502	0.57111	0.49378	0.566953	1.73287	0.0472262	0.793162	up
BjuA020915	4.59925	5.20224	5.60597	1.94883	3.47632	3.46394	1.7333	0.0148019	0.79352	up
BjuA033288	0.233997	0.448602	0.340556	0.0793209	0.36095	0.149988	1.7334	0.0410144	0.793606	up
BjuA027359	1626.47	1877.5	2034.19	944.196	1135.01	1114.08	1.73431	0.0082388	0.794366	up
BjuA011756	47.535	52.9456	51.1556	28.298	27.884	31.22	1.73493	0.00727431	0.794875	up
BjuB021009	11.7789	11.2908	16.0084	8.10309	6.09209	8.32724	1.73507	0.0419438	0.794995	up
BjuB046545	12.4295	16.7719	13.776	8.16749	8.18542	8.41141	1.73546	0.0427593	0.795319	up
novel.7936	1.40593	0.978836	0.807699	0.827754	0.513641	0.498017	1.73559	0.0285121	0.795426	up
BjuA038381	6.5006	6.35586	8.61616	4.0609	3.26608	5.04476	1.73562	0.0114823	0.79545	up
BjuB029105	0.841619	1.22064	0.918661	0.409335	0.745073	0.562917	1.73579	0.00684642	0.795596	up
BjuA037612	9.88973	11.529	11.5212	5.45712	7.67555	5.84166	1.73602	0.0131312	0.795785	up
BjuA041633	0.327812	0.282805	0.626184	0.166684	0.151699	0.393977	1.7362	0.0281682	0.795936	up
BjuA025171	17.8949	14.2555	14.2555	9.55123	9.1555	8.01497	1.73664	0.0203276	0.796295	up
BjuB039794	0.464328	0.427285	0.329441	0.354148	0.214874	0.133932	1.73703	0.0319615	0.796627	up
BjuB047720	4.55866	4.55224	5.30404	2.95476	2.55004	2.79357	1.73708	0.0161566	0.796665	up
BjuA009273	1.96145	2.2562	1.7128	1.19681	1.21024	1.0058	1.73768	0.0152146	0.797161	up
BjuA006476	6.62908	6.59879	7.72294	3.63	4.07059	4.35126	1.73839	0.00670049	0.797752	up
BjuA043593	3.10653	3.4698	3.48919	1.51091	2.41681	1.86137	1.7387	0.0166864	0.798013	up
BjuB018221	3.08899	4.26383	3.85344	2.15406	2.12378	2.16384	1.73965	0.0456701	0.798795	up
BjuA042750	37.2539	35.2694	31.4604	19.956	19.1553	20.6362	1.74038	0.0177339	0.799406	up
BjuA036653	4.89398	6.22409	4.96579	3.50488	3.31738	2.41899	1.74044	0.0380081	0.799454	up
BjuA045480	6.00803	5.25228	4.98409	3.66591	2.8915	2.77275	1.74106	0.000415817	0.799969	up
BjuB033769	2.88686	3.59741	3.25212	1.86309	1.60997	2.11731	1.74164	0.0452499	0.800443	up
BjuA037633	5.75734	7.43195	6.49384	2.99251	4.7957	3.50583	1.74279	0.00134779	0.801398	up
BjuA037127	4.59567	6.01737	5.89689	2.84639	3.40499	3.21994	1.74315	0.0158603	0.801696	up
BjuA018257	0.861498	0.849395	0.873191	0.500627	0.62648	0.354988	1.74353	0.0499248	0.802015	up
novel.11020	26.4484	19.5502	17.7582	13.4946	11.3561	11.7098	1.74388	0.0471109	0.802298	up
BjuA009879	3.72546	5.09385	4.45011	2.5019	2.53721	2.56817	1.74431	0.0391503	0.802653	up
BjuO012272	3.03941	2.15721	3.10587	1.64411	1.43645	1.67877	1.74447	0.035993	0.802786	up
BjuB032393	6.54919	7.20584	7.54429	4.52787	3.56978	4.10665	1.74523	0.0269901	0.803418	up
BjuO002408	79.6902	107.705	101.985	48.9807	62.8447	53.9512	1.7456	0.0162982	0.803727	up
BjuB013806	6.12887	5.83639	6.41573	2.86093	3.48715	4.17805	1.74623	0.015189	0.804241	up
BjuA034775	2.92755	3.64393	3.86326	1.95515	1.96137	2.05855	1.74638	0.0291441	0.804366	up
BjuA035613	3.01131	3.65991	2.97688	1.67562	2.2086	1.63884	1.74687	0.000769086	0.804774	up
BjuB042158	27.6047	22.6952	20.0877	16.4656	12.9382	10.8887	1.74692	0.00328762	0.804813	up
BjuA006364	5.45296	6.02025	5.38383	2.75875	3.80416	3.08249	1.74768	0.00373039	0.805438	up
BjuA027431	6.69282	9.45827	7.93166	4.66714	4.69002	4.41254	1.74897	0.0492819	0.806503	up
BjuO010225	9.35988	11.3048	10.2805	4.87824	6.60539	6.18699	1.75122	0.00159949	0.808363	up
BjuB000551	12.7969	12.4741	11.4339	6.65448	7.35053	6.95106	1.75152	0.00836672	0.808604	up
BjuB030456	8.75509	11.1408	9.4968	4.61867	6.73566	5.41894	1.75235	0.000573243	0.809293	up
BjuB023958	20.9809	17.5832	17.8849	13.0051	7.76732	11.4311	1.75289	0.0141576	0.809732	up
novel.9921	4.83333	4.63895	3.86442	2.44197	2.67832	2.48635	1.7533	0.0228235	0.810071	up
BjuA047358	5.4597	5.48752	4.88909	3.47688	2.67372	2.8795	1.75373	0.014136	0.810423	up
BjuB039792	2.76637	2.81842	2.76078	1.84871	1.46305	1.44388	1.75488	0.0134001	0.81137	up
BjuO003805	26.5443	30.634	23.8104	16.4816	14.9188	14.7402	1.75526	0.0303051	0.811686	up
BjuO008934	4.62317	6.34605	5.92107	3.22837	3.28046	3.11153	1.75568	0.0430205	0.812031	up
BjuB040647	37.0359	39.7865	41.3167	23.8923	19.1774	24.1576	1.75731	0.0157761	0.813366	up
BjuA041964	0.879319	1.09403	1.09693	0.565732	0.680961	0.500363	1.7574	0.0335423	0.813442	up
BjuA033604	434.335	487.803	401.051	207.052	309.668	236.092	1.75766	0.00980283	0.813658	up
BjuA013056	24.174	30.5989	26.2788	16.3724	14.6254	15.0982	1.75833	0.0389921	0.814202	up
BjuO012517	135.19	157.154	134.962	62.8267	94.3876	85.7361	1.75882	0.011719	0.814611	up
BjuA007489	2.48146	3.01294	1.95622	1.26176	1.91388	1.06038	1.75888	0.00768785	0.814653	up
novel.4373	1.67235	1.13157	1.71806	0.76698	0.637331	1.16653	1.75895	0.0369249	0.814715	up
BjuA001301	6.49315	7.51648	6.99724	4.16379	4.47847	3.30043	1.75897	0.0166523	0.814734	up
BjuA020998	12.2457	10.9997	10.2878	6.36654	6.87663	5.8208	1.75898	0.0121836	0.814743	up
novel.10098	351.661	405.901	446.42	179.05	273.789	231.446	1.75947	0.0185417	0.815145	up
BjuA015109	13.2294	15.4669	14.4404	5.51377	10.4376	8.5493	1.76063	0.0158651	0.816095	up
BjuB029234	33.2467	36.0236	35.7407	16.8909	21.3505	21.4001	1.7607	0.00169689	0.816152	up
BjuA015222	0.80274	0.81683	0.842522	0.345376	0.457204	0.593701	1.76332	0.0275681	0.818295	up
novel.6502	36.3169	38.2933	39.547	24.094	17.5264	23.1122	1.76352	0.0216877	0.818459	up
BjuA036324	9.81695	8.9469	10.1386	4.79967	5.41655	6.17147	1.76367	0.0110038	0.818579	up
BjuB030588	5.40161	6.88248	5.66931	3.04236	3.46107	3.6754	1.7638	0.0262242	0.818684	up
BjuA041270	9.49884	11.9386	9.97086	6.20327	5.89839	5.70439	1.76391	0.0300012	0.818779	up
BjuB040365	1.56916	1.74766	1.38655	0.78521	0.899039	0.981852	1.76414	0.0391467	0.818963	up
BjuA014500	13.9759	13.1871	14.2824	7.99208	7.12363	8.37403	1.7644	5.593e-05	0.81918	up
novel.4994	28.2448	33.8431	30.4022	18.7501	17.1855	16.47	1.76489	0.023546	0.81958	up
BjuA026085	1.55437	1.5776	1.44715	0.743863	1.01549	0.83515	1.76493	0.0128963	0.819613	up
BjuB007551	117.184	143.787	134.241	81.3396	66.1156	76.4068	1.76543	0.0419353	0.820016	up
BjuA007378	9.37778	11.2342	9.4937	5.28719	6.34089	5.41923	1.76601	0.00383374	0.820491	up
BjuO002126	3.77515	3.80415	3.98451	2.57	1.84807	2.12983	1.76604	0.0192259	0.820515	up
BjuA031402	0.443012	0.436788	0.414485	0.25744	0.292871	0.182547	1.76608	0.0179567	0.82055	up
BjuB015953	41.1872	76.2609	68.7951	23.0767	42.9259	39.3952	1.76705	0.0274892	0.821344	up
BjuB036934	9.99089	10.389	9.5968	5.48651	6.25085	5.22564	1.76718	0.000608022	0.821451	up
BjuO000103	0.405328	0.23312	0.193564	0.257623	0.164124	0.0487139	1.7685	0.0428204	0.822527	up
BjuB047814	0.922122	0.909167	0.862742	0.401893	0.487684	0.633281	1.76906	0.0446374	0.822985	up
BjuB017220	2.61884	3.57284	3.12449	1.48645	2.19834	1.58103	1.76918	0.00771616	0.823078	up
BjuA032504	7.93782	7.81376	6.41503	3.95856	4.6623	3.88938	1.77188	0.0166782	0.825279	up
BjuA007571	0.667488	1.04201	0.884716	0.387886	0.617776	0.458407	1.77192	0.0162131	0.825312	up
BjuB041126	13.2582	16.0571	16.3504	7.32482	9.61602	8.82508	1.77232	0.00497233	0.825643	up
BjuA010464	0.933333	1.33473	1.18398	0.590012	0.653704	0.703346	1.77295	0.0361455	0.826151	up
BjuB025922	89.4925	85.7843	90.6401	59.6519	42.4757	47.8485	1.77306	0.0127476	0.826244	up
novel.120	7.2166	8.74579	7.45522	3.99708	5.36717	3.84099	1.77336	0.00113249	0.826483	up
novel.10088	2.87134	3.62246	3.23528	0.941936	2.22887	2.31543	1.77336	0.0399834	0.826487	up
BjuB037765	50.4398	42.9038	38.2222	23.9268	28.6946	21.5624	1.77351	0.0365374	0.826609	up
BjuA013013	1.06217	0.663257	0.795019	0.60181	0.337051	0.481445	1.77458	0.0160094	0.827478	up
BjuA041652	43.4335	56.4795	45.3295	26.5812	26.9499	28.2784	1.77537	0.0371478	0.828122	up
BjuB043283	1.79955	2.6788	1.96428	0.538249	1.66553	1.42488	1.77548	0.047378	0.828212	up
BjuB039796	1.25295	1.39474	0.88235	0.698745	0.822966	0.466325	1.77564	0.00905652	0.828341	up
BjuB033422	12.8859	13.2127	14.8929	6.40393	9.33595	7.34399	1.77577	0.0317982	0.828443	up
BjuA000284	193.697	238.567	216.716	129.43	112.175	123.55	1.77727	0.0341581	0.829662	up
novel.9135	129.278	137.3	125.833	76.3764	73.1302	71.1873	1.77808	0.00372193	0.83032	up
BjuA008977	29.1422	29.6335	26.0928	18.271	14.261	15.1955	1.77819	0.0142912	0.830411	up
BjuA046430	3.35057	4.00231	3.93861	1.83473	1.90833	2.60196	1.77958	0.0186712	0.83154	up
novel.9200	28.2737	27.4321	35.8267	14.8765	15.0182	21.5111	1.78059	0.00168077	0.832353	up
BjuA018465	4.19515	3.88144	3.03619	1.99401	2.40559	1.84139	1.78061	0.0324316	0.832374	up
BjuB023204	0.401138	0.307613	0.291905	0.226631	0.206257	0.128561	1.78227	0.0233116	0.833719	up
BjuB015077	3.23942	2.28137	3.24731	2.21863	0.856619	1.84334	1.78265	0.0103124	0.83402	up
BjuA037150	1.83068	1.95538	2.71193	0.930854	1.33127	1.38297	1.78267	0.043492	0.834036	up
BjuB032092	5.12685	4.97585	5.59617	2.7698	3.26221	2.77275	1.783	0.0190418	0.834306	up
BjuB008670	3.03398	4.1342	3.9231	2.04111	2.24642	1.92976	1.78394	0.0361043	0.835069	up
novel.422	9.40858	10.2834	10.1124	5.0223	6.23898	5.44151	1.7844	0.00171528	0.835439	up
BjuA014701	20.4966	27.8529	23.2502	13.0785	14.9715	12.0753	1.7844	0.0228511	0.835439	up
BjuA037668	2.27565	2.71457	2.39196	1.19996	1.71614	1.21554	1.78674	0.00225411	0.837333	up
BjuA017550	28.1389	27.9655	26.0461	13.5066	16.6677	15.8	1.78688	0.0118079	0.837442	up
BjuA045967	0.666059	0.651229	0.581624	0.372541	0.369873	0.320198	1.78702	0.00112412	0.837559	up
novel.405	13.9409	19.2791	16.8242	8.09213	10.873	9.03625	1.7872	0.0108147	0.837705	up
BjuB018591	14.8943	20.575	18.1351	8.99011	11.8749	9.12807	1.78723	0.0153679	0.837721	up
BjuA007562	49.7946	44.1855	40.894	25.0781	30.0657	20.2903	1.78797	0.0233875	0.838324	up
BjuA006825	1.56829	1.63378	1.45346	0.962937	0.985917	0.654356	1.78838	0.00730523	0.838651	up
BjuA005376	0.659636	0.515959	0.576015	0.482987	0.293044	0.202951	1.78922	0.0491181	0.839327	up
BjuO003868	8.31748	10.5717	8.47695	5.65453	5.74163	3.88805	1.79048	0.0277888	0.840349	up
BjuO009490	46.5575	57.6912	50.2741	30.379	29.3124	26.6085	1.79053	0.0235403	0.84039	up
novel.2474	2.31049	2.5067	2.92322	1.30833	1.72531	1.28744	1.79131	0.0469456	0.841016	up
BjuB047494	6.34392	5.98136	6.69761	3.17284	4.3314	3.09975	1.79394	0.0416232	0.84313	up
BjuA005645	1.17355	1.5922	1.60943	0.397812	1.08615	0.954744	1.79406	0.0142855	0.843226	up
BjuA016513	5.62778	4.72565	5.09864	3.2622	2.96893	2.38082	1.79426	0.0148228	0.84339	up
novel.8498	24.8973	23.682	25.9818	11.651	15.0666	14.8297	1.79461	0.0144809	0.843667	up
BjuB003930	2.39397	2.75373	3.73302	1.39117	1.58263	1.97291	1.79528	0.0293108	0.844207	up
BjuA029351	0.467994	0.538322	0.482455	0.237963	0.240633	0.349971	1.7968	0.0443415	0.845431	up
novel.7222	322.89	312.727	335.075	173.418	184.259	182.446	1.79717	0.00277953	0.845726	up
novel.8610	1.77225	1.58556	1.76253	1.02797	0.886957	0.934028	1.79727	0.00251538	0.845807	up
BjuA042725	0.362195	0.16665	0.23721	0.221	0.100566	0.104472	1.79809	0.0412263	0.846465	up
BjuA037202	10.4318	12.9709	12.7423	7.12293	5.42514	7.54631	1.79876	0.048668	0.847005	up
novel.8896	4.63165	5.72976	5.58027	2.31064	3.31613	3.23487	1.79895	0.000137909	0.847159	up
BjuB008422	2.96396	3.82807	3.68936	1.95658	2.06945	1.79985	1.79911	0.0299635	0.847282	up
novel.1243	36.5302	39.8052	42.5841	23.8044	23.8684	18.3652	1.80078	0.0357167	0.848618	up
BjuA041669	0.388553	0.790746	0.456746	0.151976	0.525592	0.229897	1.80287	0.00223292	0.850298	up
BjuB010045	21.0131	24.661	19.9502	13.9345	10.8345	11.6219	1.80332	0.0423849	0.850655	up
BjuB048560	2.46582	1.93389	2.36529	1.13982	1.21024	1.40094	1.80352	0.0290419	0.850814	up
BjuA035817	12.8903	13.729	15.2427	7.16124	9.38955	6.65583	1.80388	0.0381298	0.851106	up
BjuB020491	8.13428	10.06	9.37217	5.54179	4.84677	4.88166	1.80524	0.0344833	0.85219	up
BjuA038778	4.42917	2.85616	3.22308	2.5251	1.55277	1.74212	1.80557	0.0127488	0.852455	up
BjuO001397	0.399228	0.751454	0.713083	0.0369085	0.436676	0.558321	1.80614	0.0476295	0.852908	up
novel.7439	1.52534	1.59134	1.39393	0.793631	0.919271	0.784444	1.80616	0.00275336	0.852926	up
BjuB007969	5.37465	6.0005	6.55684	2.33098	4.316	3.26773	1.80863	0.033144	0.854894	up
BjuA026278	211.584	275.007	239.963	146.934	123.67	131.099	1.80869	0.0494836	0.854943	up
BjuA032746	8.67763	8.5029	7.71791	3.75866	4.95763	5.04718	1.80902	0.0296998	0.855211	up
BjuB025625	39.7086	40.0642	40.5572	20.4215	24.6759	21.4073	1.80934	0.00503005	0.855467	up
BjuB026817	28.5296	29.3812	27.1689	16.4442	16.7135	13.8637	1.80938	0.00077012	0.855494	up
BjuB025923	104.4	76.6742	73.5969	55.2964	42.6285	42.808	1.8096	0.0213559	0.855674	up
BjuB000634	1.96843	1.63962	2.63021	1.06992	1.00515	1.3705	1.81052	0.0358692	0.856402	up
BjuA002573	0.771442	1.12089	1.15229	0.495484	0.638832	0.54653	1.81136	0.0419753	0.857077	up
BjuB012705	6.03473	5.34443	6.1791	3.04135	3.41049	3.23487	1.81261	0.0168766	0.858071	up
novel.910	1.95137	2.19686	2.58319	0.928888	1.3065	1.477	1.81323	0.00387487	0.858564	up
BjuA016516	8.13443	8.90226	8.33984	4.58827	4.02339	5.38289	1.81331	0.0217222	0.858629	up
novel.6394	1.51896	2.08096	2.04922	0.86781	1.31106	0.935336	1.81399	0.0259212	0.859168	up
BjuB006420	3.65787	3.89969	3.14872	2.20772	2.22944	1.45824	1.81604	0.0022953	0.860794	up
BjuB027358	8.59137	9.35375	9.0305	4.09882	5.23557	5.5069	1.8176	0.0048294	0.862038	up
BjuA015105	0.851113	1.00478	1.07571	0.455546	0.704808	0.45223	1.81795	0.0444787	0.862316	up
BjuB000738	0.375185	0.25894	0.819059	0.152617	0.0694486	0.577168	1.81822	0.00488993	0.862528	up
BjuB025423	2.24527	2.91525	2.27623	1.15104	1.6169	1.31892	1.81967	0.00778223	0.863679	up
BjuA010416	3.07796	4.45841	4.23076	1.15931	3.05975	2.24693	1.81985	0.0108011	0.863821	up
BjuB044928	5.11097	5.94779	4.27384	3.13071	2.8216	2.47139	1.82017	0.0309438	0.864075	up
BjuO010401	3.17737	4.364	3.41646	1.73618	2.41404	1.86945	1.82034	0.00875011	0.864209	up
BjuA046236	14.2752	16.5391	14.418	8.43042	7.386	9.02885	1.82056	0.0291354	0.864381	up
BjuA014414	6.4578	6.85685	5.89219	2.89632	3.86197	3.78907	1.82101	0.0209473	0.864738	up
novel.2469	6.03807	4.90674	6.45964	2.90218	2.69688	3.95694	1.82131	0.010736	0.864977	up
BjuA017476	130.367	117.623	103.633	65.7046	67.3638	59.983	1.8214	0.0134937	0.865047	up
BjuA046735	7.6759	6.18496	7.86008	4.01893	3.95657	3.94583	1.82202	0.0248133	0.865542	up
BjuA011158	1.87198	1.43553	1.36222	0.84609	0.866281	0.84993	1.82247	0.0495884	0.865899	up
BjuB016365	200.837	251.894	219.278	133.862	116.374	118.186	1.82402	0.0361726	0.867122	up
BjuB044147	18.7718	23.4868	22.7668	11.2753	11.5825	12.7712	1.82507	0.0165439	0.867952	up
BjuA035280	21.3839	17.0635	15.1979	9.92479	10.1165	9.34167	1.82573	0.0421443	0.868476	up
BjuB047041	16.0249	20.5687	21.6515	9.9369	11.5758	10.3343	1.8289	0.0283018	0.870979	up
BjuB012544	9.84259	16.5966	12.0051	6.36962	8.69549	5.95045	1.82933	0.0455464	0.871312	up
BjuB015921	253.177	332.351	288.048	169.576	151.91	155.924	1.82983	0.0420104	0.871706	up
BjuA039552	132.267	120.994	131.25	71.8269	72.7577	65.4798	1.83044	0.00787077	0.872191	up
BjuA035006	28.6069	22.5852	25.2528	15.3847	11.5066	14.8549	1.83118	0.00537	0.872776	up
BjuA024063	0.333185	0.287442	0.272764	0.21177	0.115639	0.160174	1.83228	0.0180873	0.873642	up
BjuB039494	17.3447	14.5214	13.72	7.53549	9.34727	7.96879	1.83434	0.0417553	0.875258	up
BjuB047874	51.4459	49.8621	55.1154	33.5867	25.5707	26.1059	1.83459	0.0180584	0.875459	up
BjuA004044	1.64245	1.82412	1.73098	0.748749	1.04836	1.03463	1.83546	0.00524364	0.876143	up
BjuB040971	674.884	661.955	680.664	378.823	353.552	366.803	1.83546	0.000295684	0.876145	up
BjuA042631	76.5791	70.8315	79.4956	36.2934	39.9727	47.341	1.83571	0.00726087	0.876335	up
BjuA046256	1.02599	0.786779	0.933255	0.521687	0.316526	0.657638	1.83576	0.0279989	0.876376	up
BjuA001410	2.651	3.55761	3.01424	1.68495	1.53348	1.80544	1.8358	0.0485004	0.876412	up
BjuA023614	43.4432	64.5833	59.3444	28.1612	31.9781	31.0217	1.83599	0.039574	0.876559	up
BjuO008896	20.9116	24.4653	26.0449	14.45	10.0906	14.3491	1.83652	0.0429774	0.876975	up
BjuA005174	6.02055	4.58135	6.36947	3.20258	2.74322	3.29504	1.83656	0.0207093	0.877006	up
BjuB023814	4.94853	5.60324	4.30433	2.98798	2.64781	2.45328	1.83657	0.0234069	0.87701	up
BjuB047044	0.280375	0.276436	0.568361	0.0407324	0.148282	0.423614	1.83663	0.0389247	0.877061	up
BjuB001011	11.5556	13.9243	12.4302	6.81492	7.55858	6.26704	1.83668	0.0077958	0.877101	up
BjuA007373	4.03032	6.02677	4.67421	2.56164	2.98413	2.47034	1.83771	0.0388729	0.877912	up
BjuB010654	1.02296	0.995658	1.2025	0.480137	0.364144	0.90789	1.83836	0.0398819	0.878416	up
BjuA037073	39.6139	42.8662	35.2791	23.4701	18.6786	21.9016	1.83855	0.0312664	0.878565	up
BjuO002135	7.5855	9.84033	7.58989	4.58557	4.68038	4.33543	1.8392	0.0306222	0.879082	up
BjuA035013	3.19382	2.12912	1.2677	1.99306	1.31003	0.279161	1.83981	0.0119061	0.879554	up
BjuA027142	5.6188	5.80431	5.86519	3.3563	3.30701	2.72738	1.841	0.00972873	0.880493	up
BjuA026327	43.7101	38.3842	41.8769	21.5396	22.8859	22.9102	1.84109	0.0102546	0.880562	up
novel.1571	6.88404	5.80694	5.00947	4.3171	3.07949	2.20627	1.84325	0.000665201	0.88225	up
BjuA017819	0.665379	0.834949	0.660262	0.430599	0.391889	0.348951	1.84439	0.0323878	0.883144	up
BjuA040878	3.6179	3.22377	3.67098	1.86552	2.26375	1.56778	1.84528	0.0416178	0.883841	up
BjuB007368	113.673	104.646	62.3321	57.5726	56.946	37.5482	1.84558	0.044514	0.884071	up
BjuA015340	15.1387	16.3132	13.2073	9.55767	6.51081	8.11642	1.84658	0.0448147	0.884853	up
BjuB040116	157.455	142.25	166.642	64.8979	100.212	87.4001	1.84684	0.0421573	0.885062	up
BjuO010190	24.0189	20.581	22.7259	11.0275	13.7997	11.625	1.84696	0.0304442	0.885153	up
BjuB031297	1.31944	1.25377	1.56546	0.933428	0.424757	0.882508	1.84705	0.039915	0.885223	up
BjuA040459	4.68379	4.29329	3.75453	2.08389	3.04802	1.75911	1.84756	0.0381958	0.885624	up
BjuO001756	0.459134	0.246461	0.233876	0.249021	0.141647	0.117718	1.84795	0.0499254	0.885923	up
BjuA009464	13.973	14.9769	16.292	5.16719	9.84621	9.46529	1.84821	0.0227432	0.886131	up
BjuA035690	6.51784	7.84487	9.56451	4.08233	3.75528	5.10468	1.84876	0.0276905	0.88656	up
BjuA045454	6.88137	9.39366	9.0045	4.59507	4.37381	4.70311	1.849	0.0419223	0.886747	up
BjuB007736	93.9599	97.6639	90.3842	48.1322	56.506	47.8402	1.84949	0.00102695	0.887131	up
BjuB046519	0.315688	0.181564	0.172293	0.214026	0.0973925	0.0505876	1.84955	0.0110041	0.887171	up
BjuA020972	87.0547	100.375	69.4752	44.1747	52.1714	42.5047	1.85022	0.0252803	0.8877	up
BjuB025440	128.175	120.413	135.551	64.1201	70.2327	73.1062	1.85164	0.00548862	0.8888	up
BjuA043730	1.46742	1.66785	1.63989	0.639554	1.11561	0.823017	1.85214	0.0148022	0.889194	up
BjuA046635	0.557754	0.542868	0.72589	0.174525	0.35738	0.453762	1.85307	0.0392518	0.889919	up
BjuB023364	6.06398	5.23144	4.77337	4.20999	2.05067	2.41062	1.8531	0.0236936	0.889943	up
BjuA010553	48.6309	41.5439	49.8473	22.5506	27.0258	25.9645	1.85359	0.0261413	0.890324	up
BjuB048078	38.8832	41.9527	35.2591	24.0625	18.2262	20.3348	1.85386	0.0263419	0.890532	up
BjuA019312	0.378378	1.01556	0.82603	0.128264	0.583664	0.485067	1.85462	0.022873	0.891122	up
BjuB026470	1.84582	1.34742	1.89855	0.902453	0.88703	0.95561	1.85487	0.0398111	0.891318	up
BjuA021923	8.26317	9.09167	9.41174	4.93232	4.48891	5.00868	1.85494	0.00909702	0.891371	up
novel.3092	8.82187	9.42276	9.8587	3.84488	5.44324	5.85661	1.85565	0.00574405	0.891926	up
novel.8095	3.08876	3.44526	4.39318	1.71333	1.47268	2.69978	1.85654	0.010374	0.892617	up
BjuB043582	1.21598	1.22388	0.82956	0.618296	0.70339	0.438426	1.85751	0.0140436	0.893369	up
novel.3055	3.58842	4.00627	2.82247	2.03928	2.19783	1.36992	1.85788	0.00436272	0.893654	up
BjuB021554	17.6766	23.2906	20.2887	12.1476	10.6093	10.1974	1.85882	0.0457663	0.894385	up
BjuB043844	3.93575	3.35348	4.45515	1.63063	2.02369	2.6629	1.85911	0.0233964	0.894611	up
BjuB006965	3.01348	3.05135	2.77972	1.35962	1.82663	1.57111	1.85913	0.0112604	0.894625	up
BjuA024986	1.34877	1.26415	1.25413	0.762015	0.693511	0.624387	1.85923	0.000875592	0.894709	up
BjuA009354	0.795339	0.695293	0.590338	0.549996	0.323887	0.244703	1.86036	0.0140656	0.895581	up
BjuB042199	75.4747	76.3439	72.6314	32.2764	48.3542	40.0058	1.86055	0.0164967	0.895729	up
BjuA040735	45.9483	59.5777	51.1682	29.4474	27.2047	27.5521	1.86088	0.0342422	0.895987	up
novel.11216	1.39524	1.14637	1.45044	1.01349	0.491935	0.638802	1.86176	0.0391447	0.89667	up
BjuB039670	254.956	298.289	273.676	161.22	135.285	147.34	1.86308	0.0236819	0.897693	up
BjuA025001	554.441	537.958	526.077	298.953	296.019	273.578	1.86342	0.000270146	0.897956	up
BjuB016178	6.89121	7.50063	7.60292	2.56207	4.52632	4.70211	1.86547	0.0181313	0.899536	up
BjuA014741	4.89054	3.85879	4.14705	2.05513	2.02001	2.83681	1.86581	0.0467483	0.899801	up
BjuB047334	0.398144	0.610634	0.579454	0.22494	0.327549	0.297737	1.86801	0.0212015	0.901505	up
BjuB016555	66.6702	58.4091	53.4441	29.7058	35.23	30.632	1.86803	0.0272162	0.901518	up
BjuB000454	4.41441	5.912	4.85293	2.02015	2.83077	3.2742	1.8682	0.0324564	0.901648	up
BjuB036154	3.11541	4.28038	3.58951	1.76011	2.12249	1.99692	1.8684	0.0190081	0.901804	up
BjuB041751	93.9774	101.554	96.3683	45.2531	56.8396	54.1076	1.86875	0.00172991	0.902076	up
BjuA035200	347.772	319.936	334.744	167.107	186.832	182.233	1.86965	0.00779878	0.902766	up
BjuB000698	8.65286	7.58861	7.14893	4.61852	4.02634	3.86097	1.87036	0.00358967	0.903315	up
BjuA039198	241.225	232.108	246.586	122.836	132.652	129.34	1.87076	0.00299818	0.903621	up
BjuB023092	1.17554	1.94161	1.41475	0.490445	1.0043	0.927381	1.87104	0.032611	0.903843	up
novel.2807	2.75955	3.40938	2.9006	1.76694	1.65539	1.42488	1.87108	0.024077	0.903871	up
BjuB036007	28.401	36.0274	27.8862	17.2754	15.7223	16.333	1.87134	0.0409242	0.904073	up
novel.10850	4.63079	4.61049	4.69364	2.80973	2.97132	1.66496	1.87146	0.0383173	0.904164	up
BjuB016440	16.8185	22.0791	18.1149	11.0248	9.79313	9.63804	1.87196	0.0424139	0.904553	up
novel.350	3.23191	3.77478	3.6363	1.82031	1.42658	2.4381	1.87212	0.0427617	0.904672	up
BjuB031418	1.85731	1.28185	1.41913	0.944395	0.730571	0.758945	1.87283	0.0221232	0.905219	up
BjuB001702	26.8414	26.3433	28.2937	15.3518	12.5745	15.5764	1.87295	0.00269597	0.905311	up
BjuO004917	6.16778	7.25231	5.72253	4.25123	3.23478	2.73446	1.87297	0.0391661	0.905327	up
BjuA032848	69.8178	90.5379	94.5422	31.8165	51.5116	52.7207	1.87358	0.000829343	0.905795	up
BjuB034050	1.99614	2.71358	2.17886	1.2918	1.51157	0.872377	1.87407	0.0287955	0.906171	up
BjuB010016	226.743	264.358	248.992	135.291	137.847	121.499	1.87538	0.0104305	0.907183	up
BjuB001044	63.4569	66.839	62.8312	41.5102	28.7465	32.6731	1.8763	0.0232015	0.907889	up
BjuA038711	1.59496	1.65118	1.21867	0.729895	0.959512	0.690078	1.87638	0.0189775	0.907949	up
novel.7253	0.39765	0.68611	0.940443	0.134796	0.306696	0.637215	1.87651	0.0115539	0.908051	up
BjuB019579	13.0297	15.1903	13.3896	7.40119	7.71361	7.05388	1.87695	0.00683194	0.908393	up
BjuA017464	0.877489	1.21123	1.46865	0.297453	0.866281	0.73119	1.87731	0.0398415	0.908669	up
BjuA043366	0.32571	0.224794	0.284421	0.198738	0.120581	0.125264	1.87799	0.0146757	0.909191	up
BjuB029879	2.93947	2.36684	2.72726	1.71884	1.4963	1.05983	1.87921	0.0322498	0.910127	up
BjuB031328	21.45	18.8198	22.0398	11.2406	10.9898	10.8905	1.88127	0.0101502	0.91171	up
novel.3250	5.38126	7.07421	5.87386	2.18898	3.55749	3.99131	1.88229	0.0291006	0.912488	up
BjuB006871	3.76529	4.0646	3.88866	1.82619	2.17134	2.22783	1.88239	0.00220569	0.912565	up
BjuB047093	3.97795	3.28377	3.62692	1.99889	2.1657	1.61987	1.8824	0.0281728	0.912571	up
BjuO012096	20.0227	22.443	24.509	10.8641	12.0189	12.6702	1.88379	0.00541813	0.91364	up
novel.719	9.64952	9.38181	10.3	4.97328	5.51345	5.08067	1.88415	0.00723831	0.913914	up
BjuA042513	12.2896	10.3113	9.46912	5.44025	6.15552	5.42151	1.88456	0.0317765	0.914224	up
BjuB022221	0.822371	0.945954	1.00986	0.313616	0.665984	0.494179	1.88507	0.0302886	0.914621	up
BjuO013388	4.44594	5.25612	4.44852	2.26065	2.51462	2.73103	1.88516	0.0173941	0.914689	up
novel.6805	1.72658	1.85364	1.31924	0.760865	1.1186	0.719358	1.88527	0.018848	0.914768	up
BjuO002223	0.835479	0.961032	1.04224	0.485508	0.331396	0.688534	1.88566	0.040779	0.915073	up
BjuB048083	5.02702	6.46641	7.67028	3.29821	2.6515	4.20968	1.88631	0.0431442	0.915563	up
BjuO011718	1.00758	1.15899	0.769869	0.614793	0.699405	0.24219	1.8867	0.00708965	0.915868	up
BjuA034452	5.65847	7.90355	7.94115	3.01419	4.36422	4.01558	1.88724	0.0124454	0.916277	up
BjuO003205	0.864489	0.710287	1.34804	0.251183	0.228602	1.06866	1.88758	0.0421195	0.916535	up
BjuB033500	4.44594	4.5822	4.8141	2.20639	2.76517	2.35961	1.88814	0.00736095	0.916964	up
BjuA007636	2.24375	2.19857	2.26772	1.43667	1.07678	1.0387	1.88901	0.0141627	0.917629	up
BjuA037085	8.64489	12.7852	9.43625	4.01893	6.85805	5.46205	1.88911	0.0137638	0.91771	up
BjuB030563	10.236	10.9417	9.48014	4.57386	5.78947	5.86522	1.88913	0.0159738	0.917723	up
BjuA000814	4.53427	4.13189	4.04946	2.75469	2.61605	1.35883	1.88951	0.0303688	0.918015	up
BjuA007080	44.5582	58.5731	50.5783	24.5556	31.4556	25.2869	1.89069	0.00772199	0.918913	up
BjuA046265	15.8295	22.4794	19.625	9.24132	10.4001	10.992	1.8912	0.0296292	0.919303	up
BjuO006037	2.80321	2.63504	2.6321	1.0422	1.42276	1.7968	1.89367	0.0420127	0.921183	up
BjuB048511	9.24059	10.8298	11.609	5.14186	4.51825	7.0406	1.89689	0.0176946	0.923633	up
BjuB005301	21.1588	18.5898	18.6324	9.3726	12.2544	9.11093	1.89932	0.0281996	0.925479	up
BjuB004171	0.437754	0.629423	1.13484	0.16694	0.202576	0.789166	1.90045	0.0163724	0.92634	up
BjuB018332	25.7815	28.1702	30.0393	14.8015	13.5169	15.8568	1.90132	0.00747596	0.926998	up
BjuB040914	5.47933	5.86044	4.30205	2.44394	3.4698	2.31062	1.90189	0.0147954	0.927432	up
BjuA021184	46.8435	56.0324	53.5932	29.3556	24.2715	28.6216	1.90239	0.0266531	0.927812	up
BjuA041335	2.00785	0.659879	1.4611	1.16678	0.265473	0.735423	1.90472	0.039467	0.929577	up
BjuA028771	2.08607	1.79967	1.87855	1.00768	0.965357	1.05299	1.90491	0.00814016	0.92972	up
novel.11286	3.07925	3.31099	2.63044	1.90609	1.73473	1.09414	1.90512	0.00796052	0.929883	up
BjuB012514	17.412	20.7057	20.4601	11.6577	9.95015	9.11528	1.90664	0.0346008	0.931029	up
BjuA033780	19.9544	20.5439	21.4069	11.8502	10.2915	10.3251	1.90672	0.00807633	0.931095	up
BjuA045249	91.2677	96.8777	81.6757	61.8763	38.4051	41.1872	1.90729	0.037055	0.931522	up
BjuA043315	3.19469	1.5924	2.78971	2.05759	0.788471	1.12625	1.9074	0.0407338	0.931607	up
BjuB018032	3.46835	2.69882	2.89505	1.8673	1.54208	1.34043	1.90791	0.0094853	0.931996	up
BjuA012557	56.0189	65.46	50.8344	23.7368	38.6794	27.7852	1.91032	0.00946276	0.933812	up
BjuA010892	16.2738	17.0597	17.8734	8.12126	8.72655	9.90428	1.91413	0.000166174	0.936689	up
BjuB037992	4.6872	4.49298	4.81531	2.24312	2.6369	2.43003	1.91455	0.00696582	0.937008	up
BjuB017399	5.6728	6.4735	5.35665	2.33505	3.3752	3.41972	1.91709	0.0231911	0.938916	up
novel.5161	2.76432	4.18664	3.92257	1.45244	2.00412	2.21484	1.91726	0.0204223	0.939045	up
BjuA003406	66.1995	55.8717	62.0405	27.4066	35.9277	32.6907	1.91733	0.0326678	0.939099	up
BjuA006321	10.461	12.735	14.7967	6.47165	5.20405	8.13021	1.91825	0.0295596	0.939792	up
BjuA031749	9.35988	8.76697	8.46526	4.21534	4.8883	4.75675	1.91857	0.0112021	0.94003	up
BjuB044175	5.54094	5.888	5.41454	3.38091	2.10015	3.29795	1.91861	0.0394024	0.940061	up
BjuA028053	2.3488	2.18715	1.95338	1.36492	0.724625	1.29046	1.91992	0.0467475	0.941044	up
BjuO000055	14.392	15.8167	12.4075	6.6188	8.05998	7.49165	1.92221	0.0188713	0.942765	up
BjuA046025	16.5512	18.1878	14.4531	8.59493	8.89782	8.09221	1.9227	0.0113802	0.943133	up
BjuA023201	116.505	95.3551	84.9835	68.3534	39.5283	46.4489	1.92343	0.0109075	0.943678	up
BjuA002826	2.40146	2.46371	2.23164	1.41909	1.0212	1.24807	1.92411	0.0176968	0.944189	up
BjuA035536	24.8232	27.1329	25.2083	11.8684	14.4591	13.7739	1.92424	0.00142629	0.944286	up
BjuB007674	1.23071	1.41566	1.00753	0.625784	0.740385	0.532482	1.92447	0.00989825	0.944461	up
BjuB047179	16.9369	16.5598	16.4537	7.40631	9.01344	9.52636	1.92516	0.00949267	0.944981	up
BjuA046660	86.1339	90.9777	93.4975	44.9499	52.1764	43.4159	1.92546	0.00621014	0.945207	up
BjuB041617	3.78378	4.13477	2.27158	1.92395	2.27629	1.0914	1.9257	0.0186759	0.945386	up
novel.9407	3.70879	3.41821	3.97286	1.56957	2.11072	2.08195	1.92631	0.0186607	0.945841	up
BjuA007140	0.561324	0.557631	0.835511	0.311366	0.212531	0.490634	1.92647	0.0100677	0.945962	up
BjuA014448	57.599	67.8183	54.6495	34.0393	27.5196	31.8557	1.92761	0.0369483	0.946814	up
BjuA004961	0.99629	0.687605	0.761243	0.582575	0.253575	0.431057	1.92955	0.00648517	0.948263	up
novel.7506	8.84356	9.0052	9.60035	4.8653	4.33846	5.01807	1.93007	0.00240889	0.948652	up
BjuA020248	104.899	96.8453	104.117	52.4849	53.0036	52.9698	1.93024	0.00294337	0.948778	up
BjuO013118	110.01	125.455	101.372	72.428	51.0478	51.0067	1.9305	0.0375598	0.948971	up
BjuO010426	556.043	485.227	533.641	265.543	290.223	259.889	1.93085	0.0132629	0.94924	up
novel.8741	3.5375	3.52933	3.27031	1.90885	1.58691	1.85678	1.93126	0.00843372	0.949539	up
BjuA032707	112.512	148.496	110.635	59.7476	69.725	62.9134	1.93176	0.0249548	0.949915	up
BjuB028760	44.036	50.2639	55.2771	21.7022	28.9998	26.7064	1.93231	0.00885039	0.950328	up
BjuB034966	8.25103	11.3799	10.4928	4.76569	5.15281	5.66102	1.93355	0.0256352	0.951253	up
BjuO010211	12.3948	13.0176	13.6764	6.71343	5.98521	7.51302	1.93397	0.00392378	0.951567	up
BjuB012959	14.8347	17.7836	18.924	7.54306	10.5042	8.59226	1.9348	0.0146356	0.952188	up
BjuB005974	0.290976	0.236261	0.747323	0.0174063	0.0158415	0.625358	1.93524	0.0437405	0.952512	up
BjuB025774	0.225111	0.143856	0.109208	0.152617	0.0462991	0.0480973	1.93582	0.0189656	0.952945	up
BjuB027305	2.20375	2.71178	2.34954	1.09449	1.37556	1.28116	1.93673	0.0050204	0.953619	up
BjuB040984	34.9113	40.988	33.8093	19.0862	16.763	20.7581	1.93807	0.0341789	0.954618	up
BjuO002532	2.64115	3.34186	2.97902	1.07437	2.36297	1.18505	1.93883	0.0270469	0.955188	up
novel.1433	1.0871	0.72142	0.867137	0.51024	0.386975	0.482406	1.93941	0.0280101	0.95562	up
BjuA009974	273.186	299.545	313.868	120.143	174.021	162.477	1.94157	0.00384297	0.957221	up
BjuA003035	5.96023	4.23617	5.2364	2.80887	2.10787	3.02836	1.94243	0.016889	0.957863	up
BjuA008701	1.0461	1.35372	1.35596	0.398937	0.968196	0.565762	1.94309	0.0359805	0.958353	up
BjuA040563	0.487834	0.714183	0.290449	0.270601	0.369411	0.12792	1.94349	0.0465174	0.958649	up
BjuA012953	11.9636	16.458	12.1764	5.58996	8.45411	6.83944	1.94402	0.0136657	0.959046	up
BjuB045742	25.554	25.991	27.077	16.5974	11.4343	12.4098	1.9441	0.021249	0.959102	up
BjuB042849	6.3019	6.89197	7.42595	3.08297	3.68954	3.83284	1.94428	0.00145719	0.95924	up
BjuB040766	39.808	56.6045	49.7313	22.8655	26.2254	26.0746	1.94429	0.0258401	0.959246	up
BjuA044861	16.0214	17.784	17.2257	9.04258	9.26764	7.93313	1.94454	0.00670238	0.959426	up
BjuB043693	26.859	33.0042	28.0169	15.8478	13.7444	15.6003	1.94457	0.0305967	0.959453	up
BjuA013144	5.44401	5.94901	4.35773	2.76814	2.43531	2.87885	1.9488	0.0494331	0.962585	up
BjuB043067	2.18082	1.68098	1.96326	0.845956	1.04041	1.10244	1.94896	0.0438776	0.962702	up
BjuA045394	6.05966	6.5157	5.32025	3.08118	2.9261	3.16641	1.95075	0.0198653	0.964031	up
BjuA044660	0.597439	0.412332	0.586916	0.324034	0.0921575	0.402095	1.95126	0.0226082	0.964404	up
novel.2408	64.7182	74.808	68.085	31.5551	37.4218	37.414	1.9514	0.00335712	0.96451	up
BjuB036826	0.465638	0.556212	0.449617	0.182127	0.381233	0.18941	1.95474	0.0184367	0.966973	up
BjuO005867	44.1498	42.948	39.9823	22.494	21.2907	21.1818	1.95609	0.00210759	0.96797	up
BjuB038704	15.9625	17.8684	15.7866	9.69626	8.32882	7.31325	1.9582	0.0138894	0.96953	up
BjuO009803	2.57558	1.97509	2.67748	1.12253	0.681076	1.88674	1.95866	0.0274776	0.96987	up
BjuB030260	7.94817	9.74567	8.46973	5.09712	3.80428	4.45612	1.95872	0.0417943	0.969908	up
BjuB021217	20.2302	16.8845	13.5574	8.61198	9.92785	7.32797	1.95889	0.0392507	0.970035	up
BjuB041809	15.2731	10.4688	11.4187	7.23407	6.00281	5.73306	1.95892	0.02863	0.970057	up
BjuA008437	10.5385	11.6171	10.0311	5.23098	5.92188	5.27734	1.959	0.0026947	0.970117	up
BjuA017823	4.24687	4.57976	5.21509	1.61957	1.71963	3.82804	1.95915	0.0375777	0.970229	up
BjuB021864	0.0476139	0.0547691	0.0779587	0.0242104	0.0220339	0.0457794	1.95973	0.010375	0.970655	up
BjuB045333	1.33076	0.834949	1.32052	0.861198	0.335905	0.581585	1.96	0.0217322	0.970855	up
BjuA027744	0.200381	0.115247	0.164043	0.101888	0.0463643	0.0963301	1.96118	0.0161176	0.971719	up
BjuA000169	2.32449	2.77045	2.62899	1.53795	1.34785	1.05015	1.96241	0.0349058	0.972623	up
BjuA027172	2.25532	3.61493	3.22856	1.42877	1.64251	1.56411	1.9629	0.0490874	0.972988	up
BjuB006108	36.0906	32.1885	32.8286	13.5639	21.5424	16.3442	1.96515	0.0403541	0.974637	up
novel.1379	57.9927	59.9638	58.0218	23.7989	37.3048	28.3724	1.96676	0.0132672	0.975824	up
BjuO000577	0.617969	0.710835	0.374743	0.349134	0.317748	0.198053	1.96957	0.0468024	0.977878	up
BjuB023606	1.62146	2.46678	1.6557	0.851067	1.21024	0.85493	1.96964	0.0267153	0.977933	up
BjuA028984	1.92614	2.97435	1.95845	1.12697	1.41638	0.938647	1.96983	0.0378193	0.97807	up
BjuA007926	10.0994	8.51442	7.42917	4.56116	5.39936	3.25688	1.97036	0.0258768	0.978459	up
BjuA043585	5.58328	6.42231	6.32009	1.68234	3.63636	3.97642	1.97154	0.0228801	0.979321	up
BjuA035789	1.51566	2.4408	2.31617	0.61654	1.4963	1.06866	1.97159	0.0110765	0.979362	up
BjuB025129	1.71949	2.00498	1.87689	0.598847	1.17722	1.06442	1.97198	0.0116643	0.979642	up
BjuA046866	2.71575	3.02309	3.2831	1.15816	1.70269	1.71267	1.97265	0.00299167	0.980132	up
novel.9767	2.71094	2.68177	2.36728	1.3233	1.25452	1.35538	1.97294	0.0105928	0.98035	up
BjuO012285	8.98854	7.55992	10.5498	5.40589	3.62284	4.69282	1.97487	0.0241978	0.981758	up
BjuB047332	2.0054	2.13267	1.77596	0.84654	0.910516	1.23692	1.97531	0.0466465	0.982082	up
novel.6712	5.6138	5.24956	5.51051	2.95715	2.72869	2.60168	1.97573	0.00177342	0.982385	up
BjuB022077	13.8318	15.0581	13.6152	6.65635	7.81056	7.00567	1.9795	0.000827059	0.985139	up
novel.15	32.323	31.5822	31.1723	15.1747	18.1024	14.7442	1.9799	0.00507989	0.985427	up
novel.8881	0.222255	0.325379	0.396982	0.113011	0.130902	0.233119	1.9802	0.0246379	0.985645	up
novel.9873	1.88452	1.64447	2.62448	1.25561	0.601437	1.24959	1.98075	0.042298	0.986046	up
BjuB014140	0.67877	0.468464	0.814995	0.345137	0.188466	0.456833	1.98118	0.00503803	0.986359	up
BjuA040736	0.691976	0.716367	0.981915	0.387037	0.32022	0.498986	1.98157	0.016533	0.986645	up
BjuA046284	3.71773	4.89363	4.26723	2.3386	2.02194	2.13732	1.98197	0.0386732	0.986936	up
novel.1542	2396.27	3089.75	3048.14	1111.72	1734.5	1459.09	1.98224	0.00423354	0.98713	up
BjuA030045	1.66112	1.40496	1.65319	1.09306	0.723487	0.56369	1.98269	0.038852	0.987462	up
BjuA005384	11.2583	12.7027	15.0284	6.41732	5.11036	8.13562	1.98285	0.016031	0.987576	up
novel.3166	12.2505	15.6012	15.2541	5.73177	8.90852	7.07699	1.98486	0.00540308	0.989037	up
BjuB015093	4.02712	4.03937	3.55178	1.99854	2.2065	1.64171	1.98713	0.000874118	0.990686	up
BjuA025717	8.55886	10.4963	9.63315	3.4206	6.56524	4.45076	1.98719	0.00736497	0.990731	up
BjuB046722	3.42421	1.27057	2.65253	1.85345	0.408927	1.43373	1.98785	0.0271429	0.991209	up
BjuB002689	18.4835	19.7185	22.3394	8.83505	9.55181	12.0531	1.98888	0.000380399	0.991954	up
novel.8736	2.41707	2.40117	2.32653	1.16198	1.07786	1.35211	1.98911	0.00802914	0.99212	up
BjuA036437	2.31292	2.83786	2.41244	0.888577	1.33197	1.58137	1.98932	0.0275845	0.992272	up
BjuB041588	4.22178	3.8248	3.87419	2.81156	1.52145	1.65239	1.99164	0.0201392	0.993959	up
BjuB040439	2.47324	1.76113	1.92832	1.19769	0.763015	1.13236	1.99242	0.017962	0.994523	up
BjuB025563	0.145371	0.334435	0.158679	0.0492784	0.224242	0.0465902	1.99458	0.00225287	0.996084	up
novel.569	2.11592	2.08619	2.06215	1.15274	1.25893	0.726569	1.99611	0.0206071	0.99719	up
BjuA029944	2.07398	1.89207	1.56126	0.993957	0.926665	0.848054	1.99637	0.0135998	0.997381	up
BjuA043056	36.1643	37.4803	39.9959	19.6631	18.8896	18.3609	1.99672	0.00615615	0.997633	up
BjuB042999	2.10346	3.18942	1.87855	1.16678	1.50435	0.919279	1.99738	0.0398787	0.998111	up
BjuB020069	1.14734	0.659879	0.834912	0.777857	0.176982	0.367712	1.99776	0.00644312	0.99838	up
BjuA023191	12.5479	15.9912	12.6127	5.23276	9.19049	6.16244	1.99905	0.00133976	0.999314	up
BjuA023127	2.93819	4.09125	2.36316	0.943574	2.86249	0.892101	1.99921	0.0202279	0.999427	up
novel.6046	3.38739	2.92232	3.5294	1.40923	1.06879	2.44266	1.99954	0.0277021	0.999671	up
BjuB020402	9.93408	12.8043	8.76189	5.23162	5.78745	4.73303	1.99975	0.0284514	0.99982	up
BjuA003897	2.77871	2.88945	2.62058	1.44681	1.54306	1.15416	2.00016	0.000950877	1.00012	up
BjuB045077	96.448	100.126	95.0876	51.8303	45.4996	48.315	2.00255	0.00388177	1.00184	up
novel.55	0.368667	0.302906	0.459902	0.214237	0.0974886	0.253187	2.00292	0.00820822	1.0021	up
BjuA007322	59.1273	53.1513	54.5851	23.0315	36.0136	24.2595	2.00305	0.0382628	1.0022	up
BjuB027932	0.695584	0.56008	0.582098	0.306528	0.34335	0.267514	2.00325	0.0254487	1.00234	up
BjuA006575	405.895	458.272	467.346	203.373	229.499	231.53	2.00408	0.00206884	1.00294	up
BjuO001690	1.04054	1.30572	1.85857	0.480988	0.525298	1.0914	2.00451	0.0102089	1.00325	up
BjuA009991	1.73783	1.29934	1.29622	1.17819	0.509328	0.473414	2.00534	0.0128225	1.00384	up
BjuO003792	0.596771	0.549161	0.58626	0.242754	0.276163	0.344267	2.00675	0.0130323	1.00486	up
BjuB007321	29.3057	31.5487	38.2766	16.0474	15.7639	17.5802	2.00705	0.016908	1.00507	up
BjuB035707	4.21897	4.60726	5.07153	1.79222	2.76794	2.36197	2.00773	0.0119321	1.00557	up
BjuB034815	9.86002	11.1019	8.74665	4.99841	4.43878	5.35584	2.00828	0.0343653	1.00596	up
BjuA009967	7.34121	8.6702	6.25631	3.87254	3.85141	3.35933	2.00913	0.0225673	1.00657	up
BjuB047245	0.44833	0.515704	0.489371	0.253294	0.230523	0.239476	2.00943	0.0114141	1.00679	up
novel.7981	2.65708	3.1368	3.28193	1.49327	1.87675	1.14289	2.01107	0.0391871	1.00797	up
BjuA016698	1.32247	1.28102	1.32957	0.814009	0.773041	0.368072	2.01167	0.048712	1.00839	up
BjuA011307	72.8023	106.916	101.911	38.1484	54.7787	47.0211	2.01238	0.0175306	1.00891	up
BjuA005597	1.52744	1.56873	1.48863	0.887615	0.656354	0.734295	2.01241	0.0103969	1.00892	up
BjuA045310	37.9687	32.0222	35.2196	17.9325	17.0844	17.2429	2.01322	0.00696504	1.00951	up
BjuA014900	3.87369	5.56977	5.09317	1.52202	3.66668	2.03152	2.01332	0.0185937	1.00958	up
BjuA025873	18.4776	20.8343	18.1761	11.475	7.87479	9.19883	2.01369	0.0314341	1.00984	up
BjuA029405	36.1079	40.8748	34.4799	19.917	17.3535	18.0748	2.01395	0.0161777	1.01003	up
BjuB047240	6.1448	6.56929	4.89238	3.30826	2.40868	3.02353	2.01436	0.0469844	1.01032	up
BjuA003543	11.75	12.6025	14.2121	7.58931	5.2905	6.25931	2.01497	0.0312308	1.01075	up
BjuB021329	1.94945	2.3797	2.51874	1.29469	1.03101	1.07105	2.01601	0.0439443	1.01151	up
BjuO000613	1.62781	1.49794	2.08776	0.703542	0.941609	0.939053	2.01745	0.0366907	1.01253	up
BjuA010610	126.554	131.935	135.882	77.8083	55.5024	62.1647	2.0175	0.0172083	1.01257	up
BjuB003466	11.7857	16.0584	14.2812	6.92016	7.04472	6.91363	2.01764	0.0277903	1.01267	up
novel.366	9.31647	9.81649	10.7254	4.47811	5.49019	4.82866	2.01787	0.00837681	1.01284	up
BjuA035177	0.838857	0.937349	0.889485	0.463097	0.46583	0.391747	2.01843	0.0067673	1.01324	up
BjuB039470	3.76683	3.37466	3.71629	1.58383	2.01132	1.77603	2.02149	0.0172116	1.01542	up
BjuB046253	13.0359	13.5098	11.1379	5.88721	5.70487	7.04766	2.02167	0.03101	1.01555	up
BjuA018876	3.97033	4.47183	3.34062	2.01881	2.29665	1.51104	2.02228	0.00258783	1.01598	up
novel.414	3.07091	3.65541	3.01849	1.32065	1.8948	1.60116	2.02317	0.00467709	1.01662	up
BjuA017491	2.86033	3.21864	3.80089	1.77058	1.43875	1.67399	2.02319	0.0319001	1.01663	up
BjuO000929	0.736606	1.04904	0.72746	0.285367	0.551891	0.4047	2.0235	0.0148339	1.01685	up
novel.48	3.27503	3.40262	2.57541	2.07711	1.17334	1.32049	2.02433	0.0430406	1.01744	up
BjuA032332	3.76598	3.52971	2.8166	1.41844	2.00094	1.57575	2.02443	0.0357564	1.01751	up
BjuB008042	8.66718	11.2989	12.7543	4.43968	6.5362	5.18513	2.02465	0.0334839	1.01767	up
BjuB003071	0.588867	0.541888	0.771326	0.269481	0.245255	0.424634	2.02485	0.00202729	1.01781	up
BjuO011739	11.5996	10.7664	12.0776	7.44483	4.45516	5.11029	2.02487	0.0207115	1.01783	up
BjuB041903	4.47793	3.97352	3.63097	2.34196	1.77619	1.84517	2.02612	0.00392603	1.01872	up
BjuA036161	157.598	167.059	134.311	85.6031	72.1859	68.313	2.02992	0.0126039	1.02142	up
BjuB020465	0.147379	0.169527	0.16087	0.049959	0.0909355	0.0944674	2.02997	0.0122378	1.02146	up
BjuB035445	23.7407	26.6832	22.4255	13.3981	9.0144	13.4615	2.0307	0.0448296	1.02198	up
BjuA003012	3.37792	4.62837	3.68714	1.465	2.62062	1.67165	2.03107	0.000277588	1.02224	up
BjuA002895	2.73084	2.5283	2.54461	1.82884	1.10962	0.896556	2.03487	0.0267037	1.02494	up
BjuB015032	0.257397	0.457574	0.280959	0.0951851	0.281541	0.112491	2.03576	0.000559197	1.02557	up
BjuO006963	8.98509	8.79147	11.761	5.23219	4.83083	4.44492	2.03596	0.0492294	1.02571	up
BjuB037073	9.91485	11.2238	11.209	5.00143	5.20727	5.67431	2.03662	0.00336741	1.02617	up
BjuB044270	11.4505	13.0547	12.1669	7.5226	4.78305	5.69953	2.03675	0.038638	1.02627	up
BjuB011941	7.1772	6.48063	6.49731	2.74018	3.87678	3.2737	2.0378	0.023875	1.02701	up
BjuB031235	6.104	4.18577	6.5987	3.28279	1.95556	3.04727	2.03829	0.0172961	1.02736	up
BjuA009476	18.2106	20.6199	17.7035	7.52343	11.719	8.4809	2.03922	0.00326051	1.02802	up
BjuB006198	0.966032	1.31324	1.67755	0.401893	0.650245	0.886594	2.04094	0.00939227	1.02923	up
BjuB046925	3.62113	3.10084	3.11817	1.51392	1.56401	1.74081	2.04206	0.0170715	1.03002	up
BjuA023741	3.25189	3.62368	4.10419	1.44681	1.97512	1.95413	2.04234	0.00623111	1.03023	up
BjuA005228	1.4483	1.97589	1.61764	0.753549	0.872843	0.841976	2.04258	0.0205222	1.03039	up
BjuA019323	5.07376	5.77727	6.09763	2.39746	2.89343	3.0058	2.04282	0.0017254	1.03056	up
BjuA018497	23.8848	32.7001	37.2648	12.6728	14.2968	18.9707	2.04286	0.0214815	1.03059	up
BjuA012704	10.0401	7.7402	10.2596	4.4534	4.64618	4.62124	2.0436	0.0295791	1.03112	up
BjuA042818	0.182398	0.209808	0.149321	0.0927444	0.0844068	0.0876851	2.04476	0.0377746	1.03193	up
BjuA005573	13.7189	12.3572	15.6086	6.38517	7.35631	6.63007	2.04622	0.0253822	1.03296	up
novel.49	25.5359	26.2867	26.9601	11.7079	14.6078	12.1789	2.04659	0.00463488	1.03322	up
BjuA010561	9.60429	9.34796	9.33144	4.61521	4.93291	4.26196	2.04805	0.00181918	1.03425	up
BjuB045447	0.719021	0.661658	0.627872	0.389977	0.221824	0.368703	2.04849	0.0227573	1.03456	up
BjuB034059	4.45692	2.90428	1.67755	2.45601	1.32081	0.633281	2.04956	0.0307325	1.03531	up
BjuB047329	3.94691	3.86164	3.91205	1.47634	1.97344	2.26818	2.04979	0.0146883	1.03547	up
BjuB046019	1.57629	1.0693	1.36764	0.657642	0.598521	0.699488	2.05212	0.0338954	1.03712	up
BjuA020042	2.44302	2.60352	2.11764	1.38836	1.09729	1.00174	2.05432	0.0130552	1.03866	up
BjuO003853	3.54742	1.7718	3.26076	1.85124	0.345603	1.97464	2.05682	0.00663944	1.04041	up
BjuA024134	0.0621267	0.0714629	0.0508604	0.0315898	0.0431249	0.0149333	2.05749	0.00505098	1.04089	up
BjuB007191	14.0788	13.4244	12.7389	9.60774	5.31499	4.63087	2.05804	0.0295525	1.04127	up
BjuB030389	0.342728	0.438035	0.581936	0.193631	0.211469	0.256296	2.06034	0.0445945	1.04288	up
BjuO008773	4.29696	4.56387	4.75878	2.1211	2.04653	2.44266	2.06037	0.00179416	1.0429	up
BjuA024350	17.0333	18.4682	17.55	8.81131	7.36671	9.5551	2.0616	0.0118418	1.04377	up
BjuB040119	19.7391	18.5284	22.0541	9.65805	7.49718	12.0854	2.06294	0.00105653	1.0447	up
BjuA021001	25.6285	28.5816	31.7717	11.6958	13.9297	16.0406	2.06359	0.0012492	1.04516	up
BjuB025195	1.66563	1.35589	1.28665	0.729661	0.569199	0.788408	2.06403	0.0288197	1.04546	up
BjuA025002	1.42985	1.74752	1.46319	0.817922	0.827102	0.601458	2.0657	0.0137567	1.04663	up
BjuA022489	0.955546	0.732761	0.579454	0.647827	0.245662	0.204162	2.06601	0.0175124	1.04685	up
BjuB047805	16.624	20.812	15.4168	10.1958	7.87185	7.50851	2.06648	0.0439145	1.04718	up
BjuO009433	0.519234	0.373289	0.283383	0.264017	0.180212	0.124807	2.06649	0.0189835	1.04718	up
BjuB016033	2.48973	2.04563	2.91176	0.994684	1.06986	1.53887	2.06668	0.01464	1.04732	up
BjuA044117	5.44401	6.01163	5.38774	2.95268	2.8216	2.37287	2.0674	0.00520186	1.04782	up
BjuB027394	882.37	915.55	923.313	416.146	455.488	444.298	2.06791	0.00014197	1.04818	up
novel.545	0.666892	0.54259	0.479374	0.264661	0.286031	0.265862	2.06827	0.0364679	1.04843	up
BjuA016320	12.6792	16.3839	12.5817	4.52129	7.84866	7.7577	2.06903	0.0259834	1.04896	up
novel.4927	11.5332	12.5028	10.9134	6.96124	5.37552	4.54722	2.06998	0.0154578	1.04961	up
BjuB042882	60.7077	75.7867	66.1869	33.3377	31.9602	32.5835	2.07068	0.0183387	1.05011	up
BjuO010366	6.59822	4.33702	5.62459	3.19526	2.44273	2.35634	2.07145	0.0273371	1.05064	up
BjuA046859	0.437306	0.335348	0.318225	0.296478	0.0899417	0.140152	2.07166	0.0254626	1.05079	up
novel.772	2.20005	2.24309	2.5106	1.32206	0.971825	1.05765	2.0748	0.0193914	1.05297	up
BjuA038605	21.652	25.8881	22.9212	12.3122	10.9729	10.6745	2.07485	0.0170623	1.05301	up
BjuA043376	1.36798	1.25885	1.49321	0.556467	0.506441	0.920694	2.07705	0.0100321	1.05454	up
BjuA040349	7.99454	10.6973	9.34967	4.56277	4.15258	4.78447	2.07718	0.0334587	1.05462	up
BjuA033543	1.59515	1.38855	1.50588	0.679564	0.83793	0.642493	2.07852	0.0208645	1.05556	up
novel.2242	0.126575	0.12133	0.138162	0.0858134	0.0390494	0.0608491	2.07885	0.0363385	1.05578	up
BjuA001651	12.4956	12.5711	12.8699	5.61676	6.45322	6.17659	2.07911	0.00121597	1.05597	up
BjuA027850	3.48701	2.80772	2.85466	1.77306	1.45229	1.17343	2.07998	0.00518275	1.05657	up
BjuA027249	371.867	439.25	330.965	223.41	152.802	171.496	2.0852	0.046487	1.06019	up
BjuB000978	37.9751	38.5124	38.6482	14.9839	22.8173	17.4072	2.08547	0.0119039	1.06038	up
BjuA021663	5.37352	7.13761	6.24945	3.12262	2.42746	3.44432	2.08581	0.0485595	1.06061	up
BjuB021553	2.88832	2.23073	2.34202	1.00706	1.3366	1.22983	2.08789	0.0494526	1.06204	up
BjuA026995	65.0248	67.8728	58.8324	39.1382	25.0688	27.3578	2.09393	0.0215014	1.06621	up
BjuB029381	1.70305	1.92131	1.6802	0.799344	0.757796	0.976163	2.09393	0.0201112	1.06621	up
BjuA016385	27.4236	30.4454	30.3421	14.4512	14.6903	12.9837	2.09402	0.00688511	1.06627	up
BjuA017788	1.22179	0.85885	0.814995	0.621246	0.565397	0.195785	2.0946	0.0411526	1.06667	up
BjuA009089	3.34928	5.04588	4.01175	1.65781	2.44147	1.82385	2.09466	0.0145819	1.06671	up
BjuA041135	11.5554	13.3861	13.5077	4.25043	8.11589	5.98845	2.09478	0.0112538	1.0668	up
BjuB035939	48.6955	64.0904	60.4845	30.8923	24.7243	27.0789	2.09528	0.0424722	1.06715	up
BjuB038064	33.4119	45.0329	37.5085	19.7293	16.6354	18.9578	2.09596	0.0429301	1.06761	up
BjuB043763	0.557485	0.384757	0.425962	0.283467	0.15479	0.214402	2.09635	0.00598145	1.06788	up
BjuB012124	21.7236	30.4641	23.8316	11.6302	11.952	12.6793	2.09642	0.0376668	1.06793	up
novel.3074	4.03886	5.39869	4.89649	2.15918	2.20147	2.47116	2.09813	0.022571	1.0691	up
BjuB041888	79.847	72.7149	80.869	34.047	41.0484	36.1355	2.09862	0.012216	1.06944	up
BjuA018459	13.7915	14.9456	14.8955	6.86498	6.38219	7.53734	2.09928	0.00411052	1.0699	up
BjuB042159	14.8007	20.0603	13.9013	7.70078	9.34465	6.17756	2.09974	0.0167518	1.07021	up
BjuA004118	49.6786	39.5339	40.1738	18.5963	23.6513	19.3288	2.10123	0.0370324	1.07123	up
novel.8471	1.17231	1.57747	1.27963	0.517362	0.634626	0.765609	2.10128	0.0306655	1.07127	up
BjuB048281	49.0987	60.9241	51.9474	29.8012	20.9678	26.2798	2.10218	0.0435407	1.07188	up
BjuA016138	1.3255	1.39763	1.08513	0.673981	0.817855	0.318607	2.10349	0.00660412	1.07279	up
BjuA007215	3.95577	4.03586	3.90487	1.85399	1.75099	2.05051	2.10353	0.00357596	1.07281	up
novel.5827	2.44091	2.40662	1.90311	1.24114	1.29093	0.670533	2.10786	0.000865051	1.07578	up
BjuA008656	14.236	13.3534	13.4313	6.00555	6.6918	6.7574	2.10852	0.00520981	1.07623	up
BjuB012276	11.2407	9.45619	9.33959	4.09475	4.50302	5.64576	2.10878	0.0348029	1.07641	up
BjuB027120	7.50253	5.56154	6.06616	4.12568	2.21172	2.72509	2.11092	1.02981e-05	1.07788	up
BjuA011338	27.7053	28.2081	38.2104	16.9429	11.6082	16.0187	2.11183	0.0376643	1.07849	up
BjuB014104	16.1948	16.7305	17.4105	7.20921	7.97514	8.63743	2.11302	7.00558e-05	1.07931	up
BjuB010808	8.38086	8.22953	5.57808	3.94963	3.59457	2.94803	2.11475	0.025677	1.08049	up
BjuB028877	36.4842	49.5853	38.2481	21.884	18.5167	18.3325	2.11665	0.0459037	1.08178	up
BjuA041274	1.50037	1.24362	1.10786	0.628269	0.469683	0.721281	2.11729	0.04467	1.08222	up
BjuB048685	8.0956	6.259	7.89506	3.50906	3.80776	3.19004	2.11763	0.033265	1.08245	up
novel.3433	55.3801	62.2625	56.963	27.5667	28.5641	26.3119	2.1179	0.00304537	1.08263	up
BjuA008179	6.00344	7.68738	5.31658	3.11019	3.4596	2.39598	2.12	0.0168709	1.08406	up
BjuA019730	13.7669	13.3155	11.8384	6.05315	5.94834	6.31981	2.12434	0.00970337	1.08702	up
BjuB019838	0.77999	0.717763	0.425695	0.356944	0.36095	0.187485	2.12447	0.0244558	1.0871	up
BjuA029361	1.54642	1.3341	1.54731	1.04842	0.477082	0.557563	2.12564	0.0335487	1.08789	up
BjuA005479	6.91298	7.04132	6.68177	3.86389	2.3932	3.45016	2.12584	0.0187048	1.08803	up
BjuA033278	19.2658	16.7628	20.7597	5.02366	10.2871	11.3991	2.12612	0.0474928	1.08822	up
BjuB020019	4.34715	3.63667	3.0196	2.00946	1.64593	1.51988	2.12615	0.0152985	1.08824	up
BjuB012658	54.9535	47.3627	56.8361	20.855	27.8029	26.187	2.12643	0.0235018	1.08843	up
BjuA016038	42.7521	45.2803	45.0256	22.1689	18.9118	21.4586	2.12759	0.00501159	1.08922	up
BjuA012700	11.727	13.7116	13.0818	6.02839	5.00936	7.06246	2.12817	0.0190161	1.08962	up
BjuA023732	23.4308	24.819	24.2876	12.0853	12.091	9.88639	2.12952	0.00471195	1.09053	up
BjuB045676	7335.26	11492.9	10420.7	4263.49	4767.16	4702.11	2.12986	0.0416326	1.09076	up
BjuB012274	12.9486	13.7632	13.6866	5.91727	6.9023	6.14604	2.13008	0.000815703	1.09091	up
BjuB022506	0.81899	1.07664	1.23452	0.436265	0.43314	0.599951	2.13029	0.0230195	1.09105	up
BjuA001457	0.515472	0.658817	0.625176	0.116491	0.397568	0.330408	2.13089	0.0165501	1.09146	up
BjuA026954	0.285111	0.389448	0.272309	0.108728	0.181415	0.154196	2.13095	0.0238346	1.0915	up
BjuA010397	9.91647	10.7332	8.14812	5.28414	3.9963	4.22188	2.13281	0.0263371	1.09275	up
BjuA007640	3.38446	2.97288	3.4256	1.56446	1.42382	1.59745	2.13334	0.00279007	1.09312	up
BjuA001438	6.37896	8.00462	8.43987	3.73498	2.86249	4.08879	2.13577	0.0316306	1.09476	up
BjuB047432	2.44664	2.64629	2.47131	1.33689	1.11531	1.08841	2.13642	0.00835552	1.09519	up
BjuA027903	19.4156	20.6478	17.6305	10.3973	7.76732	8.83748	2.13665	0.0163999	1.09535	up
BjuA046772	7.42279	5.60324	7.34269	3.45977	2.57624	3.49406	2.13731	0.00659229	1.0958	up
BjuA008220	0.311004	0.130087	0.277751	0.201266	0.0261675	0.108735	2.13834	0.0255665	1.09649	up
BjuB036960	12.1463	11.8493	13.37	4.22161	7.92135	5.32175	2.13949	0.0391888	1.09727	up
BjuA013831	1.22295	0.996436	1.39052	0.725479	0.471614	0.489931	2.13981	0.0387907	1.09748	up
novel.650	17.1695	21.0422	19.0356	8.86737	7.73741	10.1122	2.14273	0.0231035	1.09945	up
BjuA038678	1.45545	0.889402	1.43974	0.601297	0.420955	0.743417	2.14343	0.0265762	1.09992	up
BjuA027711	2.40896	4.23795	3.40285	1.22489	2.03283	1.43056	2.14359	0.028608	1.10003	up
BjuA013843	1.32523	1.22934	1.44655	0.739057	0.633051	0.493229	2.14499	0.0275739	1.10097	up
novel.8061	4.74962	6.16985	4.29054	2.4567	2.34953	2.28331	2.14542	0.0406179	1.10126	up
BjuA013095	8.74286	9.71386	9.54319	5.75896	3.35623	3.91644	2.14861	0.0396862	1.1034	up
novel.3109	0.175613	0.242405	0.230027	0.0714358	0.162535	0.0675389	2.14934	0.0422061	1.10389	up
BjuA008725	0.90426	0.809004	0.767695	0.306528	0.557943	0.289807	2.14936	0.0489866	1.10391	up
BjuA026956	46.8169	59.0696	57.7596	21.6292	28.7683	25.6233	2.15265	0.00502814	1.10612	up
BjuA043588	1.08679	1.07964	1.67156	0.653075	0.274322	0.85493	2.15336	0.0320903	1.10659	up
BjuB040776	21.4055	28.361	27.9265	11.9466	13.3651	10.7592	2.1539	0.0262847	1.10695	up
BjuA020964	5.59933	6.07791	7.44618	2.56641	3.68601	2.61597	2.15636	0.0426813	1.1086	up
BjuB030374	30.5458	37.0456	25.8672	17.1777	12.7142	13.4474	2.15644	0.0485652	1.10865	up
BjuB023366	3.12544	2.33683	3.17274	1.55742	1.33063	1.11186	2.1588	0.0367563	1.11023	up
novel.387	2.75281	4.06537	2.94665	1.37264	1.54512	1.60513	2.15898	0.0456355	1.11035	up
BjuB028309	83.0739	94.8426	67.6016	36.5497	52.831	24.2728	2.16023	0.000927713	1.11119	up
BjuA005998	7.40991	9.28108	8.17808	3.51656	4.11483	3.87885	2.1606	0.00703246	1.11143	up
novel.6239	0.632624	0.727693	0.997439	0.357414	0.260227	0.473084	2.16164	0.0304078	1.11213	up
BjuB013446	3.69862	4.37099	3.81598	1.18507	1.87571	2.4357	2.1624	0.0295955	1.11264	up
BjuB001330	2.86057	3.01294	2.18194	1.57719	1.14833	0.994104	2.16566	0.0207463	1.11481	up
BjuB043936	3.65838	4.20814	4.32604	2.27356	1.69296	1.66101	2.16659	0.0324468	1.11543	up
novel.3546	9.67733	11.9143	11.7185	4.9463	5.03809	5.37915	2.16813	0.0114086	1.11645	up
BjuB042947	23.6671	31.3765	23.6443	9.51851	12.4992	14.2703	2.16843	0.0356731	1.11665	up
BjuA006553	5.14499	5.27488	5.37179	2.95732	2.17387	2.15077	2.1686	0.0129752	1.11676	up
BjuB006842	1.38248	1.37339	1.57763	0.447336	0.523442	1.02712	2.16903	0.0217163	1.11705	up
BjuB032992	1.75883	2.17301	1.77763	0.794952	1.08523	0.751587	2.16944	0.00121319	1.11732	up
BjuB007790	67.273	91.02	80.2939	40.2806	31.2561	38.4287	2.16965	0.045519	1.11747	up
BjuB022565	18.3574	22.2474	19.1433	7.16739	9.48118	10.8738	2.1709	0.0147065	1.11829	up
BjuB048581	1.22151	1.07447	1.52941	0.438428	0.631772	0.690852	2.17222	0.0308523	1.11917	up
novel.9625	3.2494	3.41825	2.36457	1.72284	1.25951	1.17492	2.17263	0.0292222	1.11944	up
BjuA009078	0.579276	0.399797	0.252921	0.294547	0.16084	0.111391	2.17368	0.0344023	1.12014	up
novel.6304	1878.75	2265.34	2389.72	725.132	1230.84	1049.54	2.17394	0.00567252	1.12031	up
BjuA028649	16.3865	16.2189	12.063	8.52586	5.05537	6.96157	2.1744	0.0443461	1.12062	up
novel.501	0.312828	0.490688	0.43459	0.0578417	0.210567	0.300775	2.17523	0.038667	1.12117	up
novel.3432	19.8186	18.5511	20.5171	8.34478	9.40783	9.30913	2.17602	0.00478638	1.12169	up
BjuA015320	0.498145	0.630305	0.543745	0.202635	0.230523	0.335267	2.17614	0.0320822	1.12177	up
BjuA013044	1.09199	0.598136	0.964909	0.528806	0.240633	0.449963	2.17732	0.0164269	1.12255	up
BjuB007899	3.0108	2.63207	2.54149	1.14308	1.22609	1.3895	2.17746	0.0195762	1.12265	up
BjuB003944	0.871754	1.27016	1.39561	0.472815	0.591675	0.558778	2.17926	0.0379711	1.12384	up
BjuA020541	0.340211	0.391337	0.236316	0.12581	0.228999	0.0892101	2.17978	0.0133413	1.12418	up
BjuB021801	9.51771	14.1274	11.3567	5.14446	5.98521	4.91397	2.18166	0.0284734	1.12543	up
BjuB041958	7.57353	9.09884	8.81794	4.84933	3.42686	3.39814	2.18345	0.0394923	1.12661	up
BjuB012700	17.932	22.6723	20.0588	9.04258	9.60128	9.11925	2.18502	0.011902	1.12765	up
BjuA009491	24.7531	25.985	28.3306	12.4641	14.2351	9.47355	2.18586	0.0245893	1.1282	up
BjuB020145	1.34107	2.14623	0.891029	0.592956	1.2412	0.168183	2.18661	0.00513738	1.1287	up
BjuA042848	21.4568	27.66	23.5075	11.7164	10.712	10.7724	2.18743	0.0243855	1.12924	up
BjuB003766	2.066	2.70265	3.05104	0.906318	1.5372	1.12952	2.18852	0.030489	1.12996	up
BjuA020775	9.79534	11.0486	9.96537	4.78725	4.62093	4.66325	2.18949	0.00595786	1.1306	up
BjuA001198	3.19985	5.66263	4.09728	1.68962	2.39201	1.83411	2.19073	0.0440735	1.13141	up
BjuB028652	32.7221	36.8213	32.3344	15.5016	15.1896	15.7796	2.1923	0.00735712	1.13244	up
BjuB027969	0.194455	0.14234	0.115776	0.0898865	0.0654447	0.0509898	2.19352	0.0199596	1.13325	up
BjuA004465	5.65036	5.64428	5.55084	1.96578	3.08268	2.63055	2.1937	0.011543	1.13337	up
BjuA042891	0.525259	0.38841	0.450483	0.305235	0.208346	0.108219	2.19388	0.0367465	1.13348	up
BjuB001322	0.249199	0.364825	0.296739	0.138231	0.167738	0.108908	2.19526	0.0261995	1.13439	up
BjuB007772	12.4653	16.4415	15.7833	5.8312	6.99906	7.5106	2.19706	0.00992001	1.13557	up
BjuA041733	3.05547	2.60852	3.41333	1.16522	1.63489	1.33117	2.19722	0.0404481	1.13568	up
BjuA040423	13.3107	18.7273	17.514	7.91917	6.55356	8.07917	2.19724	0.0447178	1.13569	up
novel.8037	0.620364	0.576361	0.677153	0.242645	0.287081	0.321172	2.20223	0.00603339	1.13897	up
BjuA045487	68.0737	65.5233	62.2902	30.5384	29.2257	29.1701	2.20261	0.00135765	1.13921	up
BjuB029137	84.0407	94.5392	72.8613	48.7923	30.8612	34.4347	2.20392	0.0364884	1.14007	up
novel.863	37.7905	37.3702	37.0203	17.0274	17.0822	16.7849	2.20419	6.74782e-05	1.14025	up
BjuO005843	15.4126	19.5669	14.0665	7.60101	7.15623	7.48373	2.20521	0.0372192	1.14091	up
BjuO013296	23.0789	18.2727	22.5198	10.2618	8.87694	9.79807	2.20727	0.00920274	1.14226	up
BjuA016374	8.41125	5.11406	6.42685	3.66591	1.66818	3.69699	2.20928	0.0252664	1.14357	up
BjuB013130	1.54642	2.7275	2.02557	0.419366	1.19271	1.23903	2.20949	0.0336315	1.14372	up
BjuO013588	1.96605	1.02795	1.65829	0.999682	0.330841	0.773303	2.21134	0.0086937	1.14492	up
BjuA023286	258.889	361.733	340.823	146.291	138.569	149.411	2.21393	0.0332487	1.14661	up
BjuA046091	42.856	54.6618	41.2897	22.6806	18.4156	21.5835	2.21455	0.0429669	1.14702	up
BjuO012958	0.831018	0.9559	0.725671	0.507061	0.307651	0.3196	2.21508	0.0420788	1.14736	up
BjuO004926	7.49128	10.3662	8.36922	4.47653	3.57039	3.78601	2.21642	0.0484857	1.14823	up
BjuB040051	134.239	161.175	151.38	65.9233	62.1207	73.4964	2.2169	0.0121177	1.14854	up
BjuB015843	21.0071	30.8122	27.0551	11.9814	12.0359	11.5416	2.21814	0.0372066	1.14935	up
BjuB023831	2.1415	2.24912	2.03264	1.23093	0.94792	0.716172	2.21873	0.0125164	1.14973	up
BjuB033048	40.4398	34.1872	34.037	13.8736	18.9395	16.1617	2.21878	0.0282998	1.14976	up
BjuA047192	0.926238	1.59814	1.21323	0.470968	0.857257	0.356221	2.2189	0.0290972	1.14984	up
BjuB021851	102.545	132.598	120.171	60.8911	44.7599	54.4326	2.21955	0.0395245	1.15027	up
BjuA001699	0.45213	0.404502	0.438683	0.204352	0.185981	0.193204	2.21976	0.00156348	1.1504	up
BjuB027217	30.8746	43.3748	36.1273	16.913	16.345	16.4653	2.21982	0.033268	1.15044	up
BjuA024450	57.5982	63.9131	64.8988	28.6124	31.3628	23.9891	2.22011	0.0105391	1.15063	up
BjuA002990	7.76243	8.2203	6.45563	3.049	3.68719	3.35654	2.22322	0.0150552	1.15265	up
BjuA034961	0.496754	0.799965	1.03023	0.151552	0.32183	0.573137	2.22351	0.00921343	1.15284	up
BjuB048586	2.66757	3.00827	1.76989	0.851067	1.74275	0.75435	2.22382	0.0287197	1.15304	up
BjuA043140	9.19258	13.2422	10.0341	5.28576	4.77082	4.5431	2.22394	0.0469403	1.15312	up
BjuB014099	34.2634	43.9128	37.5293	20.0142	13.2772	18.6945	2.22571	0.0489599	1.15426	up
BjuA022718	0.500951	0.576233	0.546809	0.254721	0.173866	0.301032	2.22581	0.0292318	1.15433	up
BjuA038691	11.5801	15.699	15.6874	6.83451	6.69856	5.76581	2.22637	0.0384881	1.15469	up
BjuA016166	9.357	10.0708	9.13843	4.56303	4.10217	4.15627	2.228	0.00478244	1.15575	up
BjuB008926	2.11182	1.726	1.94117	1.01729	0.720096	0.85493	2.22928	0.000707228	1.15658	up
BjuB040120	270.167	240.151	243.045	104.795	118.823	114.303	2.22941	0.00952831	1.15666	up
novel.2982	4.39364	3.88067	3.96798	1.80852	1.64593	2.03674	2.22944	0.00697425	1.15668	up
BjuA042667	6.04473	4.23233	6.21557	2.93995	2.43241	2.02151	2.23058	0.0483249	1.15742	up
BjuA000304	0.395195	0.454583	0.431371	0.200946	0.182881	0.189984	2.2327	0.00901078	1.15879	up
novel.1455	0.101236	0.116449	0.110503	0.0514758	0.0468482	0.0486677	2.2327	0.00901078	1.15879	up
BjuB024795	3.89549	3.83149	4.06721	1.26309	1.35855	2.65978	2.23315	0.029968	1.15908	up
BjuA030017	13.6423	10.3682	13.8275	5.94581	6.31317	4.68455	2.23319	0.0441268	1.15911	up
novel.6463	19.2746	26.3139	25.6183	9.37799	12.6009	9.89385	2.23409	0.0165696	1.15969	up
BjuA037465	9.58896	8.13557	7.79438	2.80095	4.84653	3.75973	2.23708	0.0475495	1.16162	up
BjuB002118	45.4634	43.552	49.6251	20.127	19.7777	22.0627	2.23731	0.00184434	1.16177	up
BjuB011631	6.21476	8.57843	6.99239	2.4308	3.8936	3.40133	2.23999	0.00695747	1.16349	up
BjuA009145	5.92793	6.81875	6.21582	2.51578	3.11042	2.82733	2.24314	0.000861709	1.16552	up
BjuB037967	0.478794	0.550745	0.597283	0.208675	0.25322	0.263055	2.24405	0.0037946	1.1661	up
novel.9561	10.5375	10.9758	11.4115	4.47207	4.5308	5.66408	2.24483	0.00109557	1.16661	up
BjuO003340	18.0042	17.0751	15	6.35223	9.52193	6.42964	2.24532	0.0172571	1.16692	up
BjuA045067	0.521053	0.755709	0.642935	0.276461	0.251608	0.326725	2.2458	0.0443803	1.16723	up
BjuB035130	5.40452	5.29258	4.42443	2.4881	1.89265	2.35237	2.24584	0.0187174	1.16726	up
BjuA007195	449.494	698.018	705.556	237.137	322.133	265.028	2.24806	0.0370386	1.16868	up
BjuB016761	1103.65	1510.59	1430.26	609.28	571.717	617.423	2.24892	0.0298197	1.16923	up
BjuB040045	9.88657	11.0949	7.56728	5.70142	3.51504	3.47768	2.24897	0.044077	1.16926	up
BjuB034882	26.2715	29.5221	33.0881	15.8245	10.4741	13.2126	2.24953	0.0319523	1.16963	up
BjuA009719	0.90426	0.86679	1.15154	0.306528	0.557943	0.43471	2.24956	0.0466269	1.16965	up
BjuB031956	0.96651	0.815286	0.914319	0.589734	0.298176	0.309757	2.25114	0.0171892	1.17065	up
BjuB028863	10.8036	12.9897	11.2588	5.56119	4.27943	5.72803	2.25146	0.02804	1.17086	up
BjuA003607	20.9972	28.5577	25.3698	12.1314	9.69634	11.4273	2.25303	0.0405522	1.17187	up
BjuA015083	100.095	92.6162	94.9215	35.5896	50.4728	41.5308	2.25429	0.014329	1.17268	up
BjuO009818	9.25731	13.7309	10.7695	3.96387	6.31317	4.68455	2.25629	0.00964577	1.17395	up
novel.4880	0.689888	1.05808	0.75304	0.35079	0.425672	0.331654	2.25699	0.033618	1.1744	up
BjuA018488	3.48176	3.57368	4.20977	1.36183	2.03263	1.59656	2.2571	0.0212503	1.17447	up
BjuA040752	34.8999	37.5613	32.132	15.1224	15.1673	16.0482	2.25719	0.00876858	1.17453	up
novel.2378	1.41674	1.07213	1.42434	0.644545	0.586601	0.501846	2.25807	0.0297248	1.17509	up
novel.1292	2.3436	1.90291	1.80574	1.05146	0.76555	0.861557	2.25951	0.0079154	1.17601	up
BjuB015418	27.9227	26.6929	30.6563	12.1303	13.1976	12.4069	2.25977	0.00742044	1.17618	up
BjuB022976	99.6415	140.787	133.598	52.9257	47.1995	65.377	2.25995	0.0359445	1.17629	up
BjuB009218	1.03039	1.14134	1.16637	0.543331	0.565127	0.366923	2.26253	0.0216643	1.17794	up
BjuA037227	0.983435	0.89555	0.849821	0.625063	0.265473	0.315181	2.26322	0.0237017	1.17838	up
novel.5210	1.67071	2.0499	2.0668	0.453073	0.979313	1.12444	2.26351	0.00540972	1.17856	up
BjuB009182	2.2093	1.40904	2.00564	0.934289	0.708581	0.841259	2.26396	0.0271326	1.17885	up
BjuB018188	28.1286	23.6651	27.0241	14.3026	10.1123	10.3933	2.26435	0.00446606	1.1791	up
BjuB041481	47.823	47.0417	45.3667	18.2206	22.7472	20.941	2.26513	0.00445205	1.17959	up
BjuB039667	34.8769	29.1948	40.3311	13.1688	15.9799	16.9326	2.26562	0.0252765	1.17991	up
BjuB042786	4.59925	4.58502	3.61459	1.87088	1.47566	2.29947	2.26689	0.0486089	1.18071	up
BjuA010933	0.471718	0.542606	0.514899	0.0959425	0.305611	0.272126	2.26996	0.0243444	1.18267	up
BjuB048885	21.1343	31.9073	26.0581	11.7619	12.1954	10.8415	2.27306	0.0387153	1.18463	up
BjuA018261	3.73459	3.88669	3.29999	0.843974	2.24944	1.70986	2.27371	0.0409475	1.18505	up
BjuA041376	3.78622	4.61915	4.13281	1.6335	2.33616	1.54439	2.27386	0.00302738	1.18514	up
BjuB006633	31.1945	41.164	34.766	17.1216	13.7611	16.1876	2.27584	0.0361821	1.1864	up
BjuA045210	1.26333	1.00605	0.954674	0.592956	0.449708	0.37374	2.27622	0.00329015	1.18664	up
BjuA020335	2.44214	2.34094	1.91383	1.01888	0.898308	1.02351	2.27732	0.0202562	1.18734	up
BjuB008143	2.32806	3.94248	3.67058	1.05223	1.31675	1.98965	2.28079	0.0432185	1.18953	up
BjuB029524	4.84212	7.01285	5.35744	2.35018	2.56668	2.62404	2.28254	0.0345324	1.19064	up
BjuB048082	16.581	18.6775	19.4117	7.33891	6.28158	10.3252	2.28309	0.0109011	1.19099	up
BjuO013559	41.3321	51.9861	43.1966	22.306	17.6864	19.7867	2.28365	0.0300948	1.19134	up
BjuA001448	0.196145	0.300827	0.356833	0.0664896	0.181537	0.125725	2.28442	0.0462704	1.19183	up
BjuA042868	0.562131	0.529041	0.390465	0.311813	0.189188	0.147402	2.28506	0.0123263	1.19223	up
BjuA043118	69.4476	69.0959	62.6275	25.2796	35.6218	27.052	2.28724	0.00742936	1.19361	up
BjuB004677	5.68239	4.84172	4.82421	3.10337	0.973925	2.63055	2.28811	0.0295275	1.19416	up
BjuA038634	7.15535	9.9634	7.67333	3.70214	3.87278	3.25879	2.28842	0.0263519	1.19435	up
BjuB026622	3.27347	2.78784	2.74856	1.0563	1.34005	1.45262	2.28889	0.028473	1.19465	up
BjuB026376	10.5122	9.00075	7.33331	4.01893	5.04753	2.65978	2.28942	0.0217565	1.19498	up
novel.8751	0.469137	0.419718	0.540531	0.132524	0.241221	0.25059	2.28945	0.0292173	1.195	up
BjuA009713	2.07571	2.00045	2.08201	0.513459	0.934599	1.24059	2.29043	0.0322766	1.19562	up
BjuA009469	28.5935	23.7988	26.0091	12.175	10.7577	11.2873	2.2911	0.00435442	1.19604	up
BjuO009572	9.08731	9.32895	10.5591	2.98107	5.15484	4.50952	2.29137	0.0133296	1.19621	up
BjuO010212	4.02194	4.29191	4.12565	1.57691	1.65939	2.18974	2.29256	0.00783192	1.19696	up
BjuO003306	0.841836	0.726258	1.03376	0.535064	0.194785	0.4047	2.29329	0.036016	1.19742	up
novel.7696	2.98346	3.71443	3.44813	1.64194	1.39688	1.38364	2.2942	0.0226982	1.19799	up
novel.2220	1.79673	2.93343	2.37242	0.766237	1.15332	1.17025	2.29872	0.0275534	1.20083	up
BjuB026711	9.72234	6.84982	9.24156	3.70766	3.97423	3.54436	2.29941	0.039613	1.20126	up
BjuA027938	1.81071	1.52492	1.90588	0.756289	0.83793	0.683944	2.30076	0.024637	1.20211	up
BjuA011393	25.209	28.7864	27.0163	12.1189	9.41745	13.6612	2.30162	0.0175508	1.20265	up
BjuA025324	9.73873	6.007	7.549	3.73186	3.26574	3.12117	2.30213	0.0431281	1.20297	up
BjuB016062	33.4526	47.1145	38.1081	19.1151	15.1635	17.2704	2.30218	0.0489716	1.203	up
BjuA034973	26.5592	32.6943	26.8712	13.8205	11.9312	11.648	2.30282	0.0206658	1.2034	up
BjuB043772	1.3935	2.28988	1.5935	0.67482	1.10548	0.510406	2.30361	0.0195915	1.2039	up
BjuA020229	1.85694	2.71107	2.57264	0.798943	0.991526	1.30471	2.30702	0.0203123	1.20603	up
BjuB030470	1.07419	0.755097	0.58626	0.485508	0.331396	0.229511	2.3084	0.0220526	1.20689	up
BjuA020034	1.07639	1.02281	0.817335	0.38074	0.519768	0.35997	2.31383	0.0170488	1.21028	up
BjuB019363	3.63759	3.71932	3.97058	1.43859	1.12223	2.33163	2.3153	0.0163744	1.2112	up
BjuB017238	9.35023	9.91179	12.5075	5.50013	2.54526	5.64077	2.32129	0.0316357	1.21493	up
BjuB012655	0.681371	0.627012	0.371872	0.277167	0.315313	0.131024	2.32238	0.0212923	1.21561	up
BjuB041607	38.4495	51.5853	41.6623	20.873	17.4352	18.3827	2.32308	0.0357881	1.21604	up
BjuA014181	2.91765	3.03648	2.50229	1.34226	1.093	1.20224	2.32478	0.0131976	1.2171	up
BjuA045968	8.37406	8.61137	8.23625	3.94202	3.12207	3.78388	2.32501	0.00526648	1.21724	up
BjuO012831	17.9412	22.2665	17.5221	9.92283	6.26328	8.62496	2.32677	0.0491918	1.21833	up
BjuA004110	12.7528	10.3627	12.5154	5.47314	4.43969	5.39956	2.32694	0.00396128	1.21843	up
BjuB005249	10.2892	12.2738	10.3991	4.86577	4.03645	5.25171	2.32883	0.0239083	1.2196	up
BjuA040407	64.595	67.8097	37.601	23.2328	31.6334	18.1323	2.32889	0.0392855	1.21964	up
BjuA042751	3.32407	5.35304	4.50521	1.43667	2.35866	1.86433	2.32917	0.0165283	1.21982	up
BjuB043351	6.34247	9.04081	7.79183	2.9341	3.47603	3.53929	2.32929	0.0196563	1.21989	up
BjuA046794	6.5108	6.20535	6.94436	2.7998	3.13347	2.50398	2.3302	0.0109835	1.22046	up
BjuB012739	0.258808	0.170114	0.242142	0.112797	0.068438	0.106644	2.33106	0.0107875	1.22099	up
BjuA047263	3.98247	4.14654	3.89733	1.53619	1.97004	1.65044	2.33219	0.00124245	1.22169	up
BjuB014483	5.05777	5.16098	4.94197	2.23991	2.71805	1.52946	2.33694	0.00939886	1.22462	up
BjuB041868	3.40932	3.70968	2.41389	1.31188	1.87619	0.885938	2.33993	0.0080782	1.22647	up
BjuA011332	10.6405	10.7417	11.1678	6.16712	3.47781	4.25676	2.34144	0.0193422	1.2274	up
novel.2980	33.2435	35.8464	31.4512	14.9252	13.9399	14.0739	2.34149	0.0051254	1.22742	up
BjuO002122	8.85001	14.0978	10.0868	4.74132	5.06441	4.29478	2.34279	0.0486375	1.22823	up
BjuA038737	11.2747	10.8298	15.4786	4.96456	5.80918	5.25251	2.3451	0.0443149	1.22965	up
BjuA032850	0.329329	0.795521	0.862742	0.100473	0.335283	0.411633	2.34555	0.037411	1.22993	up
BjuA028029	16.629	18.0653	20.168	8.92515	5.34394	9.10445	2.3472	0.0192051	1.23094	up
novel.11205	2.31015	2.50689	2.85466	0.797875	1.21024	1.25725	2.34941	0.00369295	1.2323	up
BjuA004393	13.3806	13.9653	11.9923	5.52119	6.37008	4.85008	2.34976	0.000771968	1.23252	up
BjuA020378	0.977131	0.824245	0.711052	0.33123	0.361744	0.375793	2.35077	0.0333575	1.23313	up
BjuB020860	8.0748	10.7534	9.39107	3.78811	3.22514	4.99094	2.35078	0.0365123	1.23314	up
BjuB016329	1.14734	1.31976	1.76114	0.510468	0.56413	0.723932	2.35094	0.0208156	1.23324	up
BjuA036591	3.40819	3.71932	3.19554	1.42193	1.61762	1.34436	2.35476	0.00133447	1.23558	up
novel.7974	3.49572	2.96791	4.17912	1.6082	1.30956	1.60049	2.3555	0.0178655	1.23604	up
BjuA046367	1.93685	2.48108	2.11415	0.984836	0.814818	0.973435	2.35552	0.0278755	1.23605	up
BjuB000440	0.469023	0.449588	0.597283	0.238486	0.217046	0.187897	2.35596	0.0391333	1.23632	up
BjuA045694	115.595	110.236	104.338	67.317	26.7464	46.0712	2.35608	0.0262837	1.23639	up
BjuA014582	0.73588	0.705388	0.669369	0.436538	0.340538	0.117921	2.35826	0.0330258	1.23772	up
BjuA014543	1.83338	1.61682	2.53486	0.807928	0.848419	0.881371	2.35844	0.0485544	1.23783	up
BjuA005451	1.31732	2.11057	1.79738	0.526288	0.827321	0.859453	2.3611	0.0204655	1.23946	up
novel.1700	51.1083	67.2661	49.5494	26.123	23.6757	21.2577	2.36324	0.0300847	1.24077	up
BjuA003922	1.8271	1.61128	1.32957	0.805161	0.507308	0.702682	2.36605	0.0248051	1.24248	up
BjuA004914	4.1531	3.61353	2.67347	1.46197	1.87262	1.07506	2.36755	0.0278975	1.2434	up
BjuB020007	2.83754	3.10237	2.54529	0.971399	1.04008	1.5667	2.37137	0.0391207	1.24572	up
BjuO001219	2.28997	2.49398	2.02094	1.13961	0.744052	0.983755	2.37318	0.0272354	1.24682	up
BjuB041043	6.36062	5.674	4.95919	2.50816	2.48292	2.16333	2.37529	0.00871605	1.24811	up
BjuB022203	15.4535	18.9044	15.6632	6.36099	7.26481	7.42904	2.37575	0.0110306	1.24839	up
BjuA001051	45.7706	43.0514	44.8603	19.6852	18.4892	18.0613	2.37718	0.00065232	1.24925	up
BjuO002137	8.10866	9.64518	10.4602	3.74822	3.07013	5.04984	2.37728	0.0135008	1.24931	up
BjuA026395	0.90426	1.21351	1.31605	0.306528	0.557943	0.579613	2.37785	0.0036579	1.24966	up
novel.6904	2.51575	3.19317	2.55666	0.970423	1.1642	1.33452	2.3826	0.0208325	1.25254	up
BjuA046352	0.526147	0.726258	0.918897	0.214026	0.292177	0.4047	2.38368	0.0189985	1.25319	up
BjuB041194	189.478	167.741	204.352	56.8861	98.9056	79.7416	2.38426	0.0324054	1.25354	up
novel.739	6.48159	8.10206	6.13432	2.43845	3.32885	2.91781	2.38546	0.0123365	1.25427	up
BjuA042659	0.956395	1.51638	1.26966	0.499445	0.669856	0.397642	2.38837	0.0326335	1.25602	up
novel.2733	2.13207	2.73764	3.40968	1.05889	0.642465	1.76389	2.38927	0.0323262	1.25657	up
BjuA000991	52.0467	53.181	52.589	22.7403	20.9925	22.292	2.39026	0.000762559	1.25717	up
BjuB027165	0.914414	1.0881	0.963702	0.320659	0.525298	0.394117	2.39197	0.000266437	1.2582	up
BjuA020154	19.1443	21.4623	18.6692	9.98143	6.29592	8.50258	2.39209	0.0250941	1.25827	up
BjuB038809	69.3411	105.511	91.4394	38.8672	34.5068	37.9469	2.39211	0.0479356	1.25828	up
BjuA023018	60.809	69.1223	65.4362	29.1696	26.0164	26.4752	2.39242	0.00773159	1.25847	up
BjuB015047	61.2552	93.07	69.9275	30.7765	30.8973	31.9974	2.39404	0.0450744	1.25945	up
BjuB035781	4.91394	6.72903	6.13001	2.14166	3.03198	2.24982	2.39416	0.0097346	1.25952	up
BjuB027517	0.590605	0.679359	0.859559	0.26694	0.242942	0.378567	2.3969	0.0125659	1.26117	up
BjuA041564	1431.42	1902.43	1674.16	601.481	828.09	659.372	2.39739	0.0056698	1.26147	up
novel.1845	6.41382	4.29856	4.88909	2.18316	2.18313	2.14051	2.39772	0.0401889	1.26166	up
BjuA025769	32.9523	46.3274	41.1071	13.2979	15.7332	21.1218	2.4004	0.0227497	1.26327	up
BjuA006797	17.6038	23.9346	20.3941	10.507	7.29675	7.9955	2.40056	0.0487047	1.26337	up
BjuA023502	0.62556	0.513976	1.56074	0.18176	0.0827102	0.859226	2.40303	0.0269531	1.26485	up
BjuB046526	0.605405	0.565811	0.867332	0.307833	0.140079	0.40018	2.40369	0.0161463	1.26525	up
BjuB026298	4.18442	4.51241	3.4256	1.59575	1.93639	1.5087	2.40484	0.00871719	1.26594	up
BjuB048808	4.11416	5.29217	4.20104	1.75453	1.55586	2.33936	2.40849	0.0418843	1.26813	up
BjuA042572	10.605	10.5096	10.6853	3.4843	4.8321	4.8629	2.41287	0.00541985	1.27075	up
BjuB000775	358.33	435.688	353.081	204.065	126.925	144.36	2.41316	0.0384831	1.27093	up
BjuB016884	8.49175	9.40988	8.92938	4.52129	2.30431	4.27465	2.41715	0.0313992	1.27331	up
BjuA020309	6.61192	9.91342	8.56106	3.61703	3.24966	3.5074	2.41818	0.0438156	1.27392	up
novel.9916	1.18346	1.14174	0.91676	0.427056	0.582996	0.330349	2.41866	0.00937079	1.27421	up
BjuO012982	18.5921	20.7297	23.0968	9.91299	7.52552	8.36642	2.41887	0.0214528	1.27433	up
BjuB040613	2.37628	2.97586	3.43052	1.42265	1.04644	1.16079	2.41954	0.0488948	1.27473	up
BjuB046645	1.02458	1.01019	0.878719	0.446547	0.474137	0.281458	2.42358	0.00100224	1.27714	up
BjuA015165	14.8661	14.7029	13.6489	6.49936	4.11483	7.21347	2.42421	0.0195093	1.27751	up
BjuA040506	35.0048	39.8768	31.9433	16.5971	11.6674	15.8	2.42428	0.0299284	1.27756	up
BjuA009406	1.25968	1.10805	0.970585	0.678194	0.411483	0.284977	2.42848	0.00312362	1.28005	up
BjuB006005	2.52337	2.76436	1.70508	0.733182	1.33454	0.808717	2.43107	0.0339892	1.28159	up
BjuA037676	12.4243	19.3354	11.9661	4.7071	7.89146	5.38723	2.43113	0.028091	1.28163	up
BjuA009117	6.94998	5.87823	6.24745	2.91026	2.08106	2.84977	2.43278	0.00248897	1.28261	up
BjuA045833	8.42716	9.47973	9.87494	3.4658	3.84242	4.11081	2.43294	0.00208028	1.2827	up
BjuB044358	2.22297	3.1407	2.82208	1.13032	1.14052	1.09189	2.43425	0.0268826	1.28348	up
BjuA044661	8.3574	8.60728	10.2893	3.85422	3.50773	3.83083	2.43496	0.0114778	1.2839	up
BjuA009457	5.38126	7.13316	5.59415	1.77203	3.08316	2.56233	2.44132	0.00677382	1.28766	up
BjuB004325	10.7144	9.52931	9.28386	3.36991	5.11159	3.61088	2.44184	0.0206215	1.28797	up
BjuA031507	6.07992	7.72792	6.73603	3.52429	2.27898	2.60132	2.44436	0.0401676	1.28946	up
BjuB031244	82.9038	90.549	90.2073	37.7661	35.8232	34.1972	2.44613	0.00433016	1.2905	up
BjuB001750	5.36336	6.16935	4.46777	2.94243	1.69818	1.89984	2.44639	0.0411561	1.29065	up
BjuA042167	6.74191	7.87718	6.37399	2.42935	3.4884	2.65411	2.44907	0.00259704	1.29223	up
BjuB016362	0.727518	0.464915	0.35294	0.328821	0.224445	0.0777209	2.44913	0.0239249	1.29227	up
BjuB029956	8.66242	8.51244	7.20112	4.43378	2.81401	2.70268	2.44973	0.00871028	1.29262	up
novel.7391	14.2309	16.0759	16.002	5.59067	6.39767	6.91378	2.44993	0.00108093	1.29274	up
BjuO006619	21.1825	21.6382	18.9803	7.63596	10.9729	6.61146	2.45044	0.00467148	1.29304	up
novel.5480	2.45181	3.44071	3.53265	0.797875	1.81537	1.22582	2.45507	0.0139859	1.29576	up
novel.2058	3.89674	4.81324	4.33909	2.28724	1.21024	1.81044	2.45841	0.0463967	1.29773	up
BjuB045507	18.7857	24.2018	19.6851	8.91522	8.11375	8.42888	2.46182	0.0223092	1.29972	up
BjuB027083	179.885	255.777	267.155	100.704	84.0728	100.5	2.46362	0.0435503	1.30078	up
BjuA016167	7.57856	9.85665	7.80228	4.33518	3.62663	2.27705	2.46487	0.0309995	1.30151	up
BjuA040268	71.8973	85.0396	58.0965	24.2858	37.7389	25.1594	2.46643	0.0126566	1.30242	up
BjuB027718	0.158078	0.136375	0.172548	0.0401893	0.0731526	0.0759938	2.46653	0.0282901	1.30248	up
BjuA032685	0.557922	0.240662	0.228373	0.283689	0.0645464	0.0670533	2.47288	0.0288945	1.30619	up
BjuB041943	32.4221	38.2685	41.1343	12.918	15.8435	16.4007	2.47608	0.00460452	1.30806	up
BjuB016580	19.9178	27.275	24.394	9.70571	8.66858	10.4871	2.48037	0.0278781	1.31055	up
novel.3977	70.392	79.7099	69.7419	40.8453	18.1496	29.535	2.48327	0.0432568	1.31224	up
BjuA033360	168.332	214.53	170.823	93.7798	57.0391	71.9385	2.4856	0.0463573	1.31359	up
novel.2479	0.878401	0.904046	0.908347	0.423136	0.213943	0.444504	2.48783	0.0199349	1.31489	up
novel.1803	1.48928	2.51924	2.43842	0.579082	1.33783	0.673836	2.48845	0.036368	1.31525	up
BjuA016043	14.7953	21.3579	15.8823	7.12446	6.66535	7.11264	2.48945	0.0414286	1.31583	up
BjuA027411	1.35826	1.63505	1.65499	0.642457	0.555466	0.668151	2.49095	0.0135671	1.3167	up
BjuA013771	2.29317	2.69161	2.70742	1.14222	0.909595	1.03491	2.49202	0.0157053	1.31732	up
BjuA043896	71.3754	80.4428	74.499	32.3822	28.359	30.0381	2.49305	0.00698553	1.31791	up
BjuA016987	14.7542	10.3639	12.9698	4.40126	5.38934	5.48517	2.49336	0.039307	1.31809	up
BjuB046727	34.5529	41.7725	33.8685	11.6223	18.2881	14.2745	2.49392	0.00303568	1.31842	up
BjuA016531	2.05917	1.93796	2.24767	0.38074	1.21279	0.899926	2.50448	0.0464885	1.32451	up
BjuA010653	2.01802	2.5389	2.13391	0.70545	0.992229	0.970133	2.50798	0.00683539	1.32653	up
BjuA027735	16.8764	15.3074	13.9976	7.8123	4.14282	6.45559	2.5084	0.0126275	1.32677	up
novel.9394	1.56547	2.08884	1.8227	0.827842	0.75342	0.602063	2.50856	0.0267197	1.32686	up
novel.11178	6.01661	9.10998	7.37153	3.18415	3.18201	2.59725	2.50999	0.0378198	1.32768	up
novel.6436	13.5389	12.4125	13.1687	4.90753	5.58294	5.09091	2.5107	0.00458048	1.32809	up
BjuB040340	1.18559	1.46865	1.19457	0.41735	0.633051	0.482268	2.51118	0.00212495	1.32836	up
BjuA020902	36.0906	41.5142	35.826	16.4229	14.4019	14.3326	2.51189	0.00955053	1.32878	up
BjuA033556	0.105229	0.121043	0.114862	0.0356709	0.0324642	0.0674501	2.51602	0.0288431	1.33114	up
BjuA043472	11.3229	9.42114	12.2525	4.24752	4.7717	4.07856	2.51925	0.0237667	1.33299	up
novel.9797	19.3962	26.8386	22.3623	10.4171	7.54935	9.25604	2.51987	0.0440915	1.33335	up
BjuB032140	5.46872	6.09846	6.92624	1.61323	3.5546	2.16743	2.52117	0.0286114	1.33409	up
BjuA012614	1.04857	1.01316	1.00721	0.298576	0.271734	0.64523	2.52476	0.0403072	1.33615	up
BjuA039350	5.8449	7.12435	5.4737	2.22898	2.75091	2.31494	2.52822	0.00896347	1.33812	up
BjuB046944	37.2612	42.536	34.4217	13.041	17.2804	14.8498	2.52858	0.00571705	1.33833	up
BjuA035908	6.63124	9.13019	6.03189	2.5544	3.44065	2.60826	2.53313	0.0226625	1.34092	up
BjuA010032	4.4092	6.17069	6.33688	2.01777	1.90439	2.75556	2.53332	0.0248006	1.34103	up
BjuA031018	23.8029	31.0515	24.8868	12.5205	9.32695	9.60152	2.53558	0.0338977	1.34231	up
BjuB000286	1.73031	2.32206	1.92368	0.879819	0.860037	0.616166	2.5365	0.0223747	1.34284	up
BjuA023543	4.17995	4.06503	3.02789	1.93218	1.30127	1.20567	2.53944	0.0139817	1.34451	up
BjuA027849	4.8199	4.20596	2.35843	1.6902	2.15356	0.6392	2.53946	0.0325704	1.34452	up
BjuO010844	0.751427	0.864349	0.820213	0.254721	0.463643	0.240825	2.53963	0.0108215	1.34462	up
BjuB047322	1.86969	2.50076	3.03753	0.66327	1.24753	1.00334	2.54208	0.0306504	1.34601	up
BjuA005775	0.390852	0.786779	0.95992	0.099369	0.271308	0.469742	2.54344	0.0257975	1.34678	up
BjuA018697	5.03874	5.83856	4.08455	2.56207	1.85167	1.4605	2.54702	0.0242719	1.34881	up
BjuA009983	3.0378	3.13032	1.7961	1.22284	1.23006	0.66934	2.5508	0.0222504	1.35095	up
BjuB022024	4.74598	8.22015	6.49042	2.27451	2.77688	2.57003	2.55287	0.0441871	1.35212	up
BjuA012595	24.4527	23.2264	16.9852	6.97032	9.42982	8.90552	2.55533	0.0408259	1.35351	up
BjuB048483	2.22297	2.04563	2.06249	0.904258	0.822966	0.748064	2.55772	0.000593624	1.35486	up
BjuA041632	35.7955	45.6332	42.8053	15.3028	13.9271	19.2907	2.56043	0.017164	1.35639	up
BjuA035602	0.220157	0.309517	0.186908	0.0497529	0.13584	0.0940776	2.56223	0.0313698	1.3574	up
BjuB006286	7.18919	7.68923	7.77845	2.56527	2.91832	3.33483	2.56926	0.000420708	1.36136	up
novel.6974	4.81208	3.00827	4.2249	3.29788	0.484098	0.90522	2.56982	0.0424979	1.36167	up
BjuB028912	0.39024	0.384757	0.486814	0.226773	0.103193	0.160802	2.57109	0.0338165	1.36238	up
BjuA025323	4.46311	6.20006	7.3075	2.40903	2.00181	2.57469	2.57256	0.0465066	1.3632	up
BjuA027059	111.702	93.2033	106.647	36.9693	43.0983	41.0298	2.57275	0.0125815	1.36331	up
BjuB033533	2.08066	2.57397	2.14257	1.07792	0.581345	0.981376	2.57407	0.0457474	1.36405	up
novel.5750	0.204935	0.157154	0.14913	0.0694693	0.0632241	0.0656796	2.57706	0.0224194	1.36573	up
BjuA025389	1.09501	1.91267	1.77074	0.536162	0.713175	0.604397	2.57773	0.0427247	1.3661	up
BjuB026379	39.9341	64.839	50.8691	19.8614	20.6476	19.8466	2.57875	0.0449619	1.36667	up
BjuB035043	0.400535	0.414654	0.568361	0.0814647	0.185353	0.269572	2.57937	0.0091381	1.36702	up
BjuA004690	1.52432	1.51961	0.998316	0.516719	0.658373	0.390825	2.58139	0.0194664	1.36815	up
novel.2054	1.88061	1.91255	1.95585	0.820809	0.560265	0.845876	2.58157	0.00586405	1.36825	up
BjuA029869	3.44397	5.30519	5.05628	1.59756	1.73354	2.01388	2.58288	0.0312145	1.36898	up
BjuB011851	0.889189	0.949755	1.17857	0.387539	0.3527	0.427465	2.58414	0.0136075	1.36968	up
BjuA020785	2.06788	1.69902	1.709	1.11155	0.410116	0.596463	2.58526	0.00728614	1.37031	up
BjuA018774	31.93	49.126	43.5293	17.2631	14.3396	16.5805	2.58566	0.0490035	1.37053	up
BjuA038386	3.75032	4.3139	5.08402	1.66088	1.73551	1.6866	2.58672	0.0195554	1.37112	up
BjuB039731	0.626741	0.360463	0.598599	0.239011	0.0725081	0.301297	2.58773	0.00948602	1.37169	up
novel.5668	1.26611	1.55682	1.62029	0.355191	0.606113	0.755584	2.58795	0.000746832	1.37181	up
BjuA017314	47.2069	48.1526	51.7464	18.0852	21.3139	17.3868	2.59054	0.00542341	1.37325	up
BjuA022199	0.653365	0.681092	0.557167	0.269928	0.283456	0.176679	2.59104	0.000186864	1.37353	up
BjuB001701	21.3568	15.7392	18.2594	6.35871	7.77872	7.22201	2.59161	0.0308238	1.37385	up
BjuA027412	0.713547	0.757639	1.13834	0.279092	0.304802	0.422188	2.59375	0.02778	1.37504	up
BjuB042029	5.5533	5.85551	5.84516	2.21863	2.08036	2.35185	2.59425	0.00132541	1.37532	up
BjuB031815	3.61598	4.46416	4.91672	1.66428	1.31271	2.02306	2.59935	0.018202	1.37815	up
BjuB023036	10.9914	14.4188	12.5367	6.27957	4.45774	3.85906	2.59975	0.0388186	1.37837	up
BjuO011693	0.977131	1.74215	1.43988	0.447161	0.587833	0.56369	2.60162	0.0419722	1.37941	up
BjuB025856	2.98012	3.205	3.54383	1.60155	0.986663	1.14146	2.60853	0.0239408	1.38323	up
BjuA041273	11.7113	11.9744	11.5997	3.14285	5.21881	5.16086	2.60938	0.00825966	1.38371	up
BjuO007837	48.9783	72.0999	60.6218	24.0147	19.9671	25.6479	2.60952	0.0422587	1.38378	up
BjuB034082	24.8269	32.1021	23.8322	11.5047	9.37041	10.0729	2.60958	0.0324507	1.38382	up
novel.8475	242.165	224.3	259.707	88.5184	103.449	86.2945	2.60967	0.0103763	1.38387	up
BjuO001299	3.63464	4.7781	4.2224	1.5313	1.58586	1.72234	2.61084	0.0146632	1.38451	up
novel.2555	6.66892	7.9268	6.7941	1.92155	3.70335	2.56479	2.6118	0.00155428	1.38504	up
BjuA035437	45.4207	36.766	43.9387	13.8083	17.6827	16.752	2.61438	0.0193886	1.38647	up
BjuO002063	0.251065	0.288794	0.411071	0.0851067	0.0774557	0.20116	2.61444	0.00574065	1.3865	up
BjuA015926	29.5278	41.0779	32.5447	14.3804	12.1116	12.9046	2.61826	0.0347724	1.38861	up
BjuA012621	6.07251	5.94882	5.20802	2.54482	1.94547	2.08519	2.62024	0.00509484	1.3897	up
BjuA005727	4.73216	6.58463	5.99847	2.4838	1.5541	2.56846	2.621	0.0474067	1.39012	up
BjuA031215	59.5097	73.9461	56.3145	28.3739	20.5887	23.3822	2.62314	0.0315883	1.39129	up
BjuA035757	53.502	57.2082	55.274	18.6982	21.2018	23.3294	2.62511	0.00123458	1.39238	up
BjuB018340	3.84873	3.05317	2.89727	1.34964	1.22831	1.14841	2.62969	0.0135903	1.39489	up
BjuB027491	3.96454	5.47237	5.0693	2.30384	1.46771	1.74253	2.63076	0.049969	1.39548	up
BjuB021995	4.04177	5.11406	5.07351	0.61654	1.68334	3.10884	2.63082	0.026435	1.39551	up
BjuB011340	86.7649	109.524	76.3206	39.4279	30.7207	33.2414	2.63671	0.03765	1.39874	up
BjuA023292	1.00473	1.04015	1.0309	0.326963	0.278972	0.560293	2.63738	0.0179218	1.39911	up
BjuA012756	1.3058	0.429152	1.0181	0.569114	0.1151	0.358712	2.63974	0.0482222	1.40039	up
BjuA034658	12.8297	17.0956	15.3907	5.81309	6.46617	4.88531	2.64009	0.0155531	1.40059	up
BjuA034443	966.298	1460.45	1256.87	487.398	448.16	458.386	2.64259	0.0388471	1.40195	up
BjuB007237	3.3969	3.10292	2.72636	1.11762	0.832213	1.53695	2.64604	0.0339653	1.40383	up
novel.9309	17.6188	19.5454	17.575	7.28104	6.07682	7.32797	2.64622	0.00859279	1.40393	up
BjuA023753	0.240321	0.161254	0.26232	0.0610985	0.0741411	0.115531	2.64742	0.0362939	1.40459	up
BjuA020147	3.16697	2.6421	3.00103	0.955576	0.998511	1.3719	2.64887	0.0108217	1.40537	up
BjuB039000	1.05856	0.649405	0.924367	0.322949	0.261259	0.407109	2.65538	0.0326881	1.40892	up
BjuB011111	1.34655	1.22844	1.01367	0.613857	0.558672	0.178575	2.6561	0.00414597	1.40931	up
BjuB046556	3.12463	4.24419	3.33809	1.11553	1.50749	1.40624	2.65729	0.0130087	1.40995	up
BjuB007363	5.39726	5.40438	5.46749	1.18462	2.65937	2.27732	2.65779	0.0160991	1.41022	up
BjuO008884	6.31037	6.26885	7.67075	2.62527	2.78747	2.20627	2.65783	0.0216536	1.41025	up
BjuO008639	0.736897	0.904144	0.911599	0.449631	0.227339	0.283402	2.65797	0.0493974	1.41032	up
BjuB037963	6.36703	6.31366	5.27232	1.67455	2.43842	2.63867	2.65906	0.0247464	1.41091	up
BjuO003136	0.704718	0.715254	0.904975	0.168626	0.306934	0.398569	2.65973	0.00631254	1.41128	up
BjuB030548	2.46841	2.96842	2.14325	1.31217	0.778833	0.755143	2.66327	0.0371751	1.4132	up
BjuB043703	1.94165	2.99484	2.21573	0.897527	0.939366	0.848566	2.66331	0.0378563	1.41322	up
BjuO004224	8.84049	9.43589	8.70722	4.91331	2.13115	3.08368	2.66422	0.0288199	1.41371	up
BjuA028017	8.47227	10.6648	10.033	3.61703	3.21789	4.11135	2.66485	0.0149837	1.41405	up
BjuO013577	13.5246	13.4943	12.8868	4.25533	5.67086	5.029	2.66835	0.00326436	1.41595	up
BjuB016612	1.90201	1.3127	1.24567	0.773697	0.440089	0.457182	2.66934	0.0118625	1.41648	up
novel.7108	672.168	765.761	748.044	251.602	292.967	272.732	2.67462	0.00152626	1.41934	up
BjuA046587	220.355	207.854	180.73	45.3168	102.54	79.7934	2.67489	0.0338689	1.41948	up
BjuA028450	3.80347	6.1487	3.4784	1.359	2.47366	1.18603	2.67611	0.0235166	1.42014	up
BjuA022043	7.47831	11.6443	9.35744	2.87508	5.48644	2.27981	2.67636	0.0144285	1.42027	up
BjuB010777	2543.55	3571.99	3344.34	955.759	1446.57	1128.17	2.67948	0.00970044	1.42195	up
BjuA042288	2.77871	2.9832	2.42646	1.13032	1.02871	0.890552	2.68508	0.00528893	1.42497	up
BjuB040795	2.88386	3.08958	3.30215	1.3226	1.15137	0.978616	2.68656	0.0126108	1.42576	up
BjuB043597	0.26263	0.345253	0.3481	0.0190772	0.156259	0.180365	2.6876	0.0124954	1.42632	up
BjuB031268	3.33691	3.92868	3.38526	1.39731	1.05369	1.50981	2.68906	0.0203438	1.4271	up
BjuA019427	368.642	407.986	384.008	135.25	159.176	137.135	2.68939	0.000397805	1.42728	up
BjuB030499	18.6814	16.7135	18.4932	5.7051	7.52872	6.79629	2.69035	0.00959669	1.42779	up
BjuB042351	42.173	49.9717	36.189	20.3458	12.5796	14.717	2.69368	0.0360316	1.42958	up
BjuB028851	0.179998	0.248457	0.31436	0.0549145	0.116615	0.103838	2.69754	0.0296053	1.43165	up
BjuB047386	2.71278	2.34997	2.26653	0.885526	0.991899	0.837219	2.6999	0.0088864	1.43291	up
novel.7906	1.30958	1.76836	1.18086	0.34742	0.790469	0.437958	2.70255	0.00711551	1.43432	up
BjuB011871	3.35424	5.38706	3.79944	1.41592	1.69865	1.52123	2.7052	0.0389446	1.43573	up
BjuB048294	1.20568	1.69891	0.921234	0.337181	0.641635	0.43471	2.70658	0.0409309	1.43647	up
BjuA042306	1728.74	1913.78	1895.33	633.939	714.366	694.544	2.71085	0.000906614	1.43874	up
BjuB000460	4.63624	5.01457	3.62553	0.914814	1.98537	1.99594	2.7116	0.0452454	1.43914	up
BjuB034044	1.86804	1.63306	0.978741	0.531917	0.760725	0.359214	2.71201	0.0461457	1.43936	up
BjuB038400	35.9853	45.7863	41.6244	17.5997	12.814	15.033	2.71519	0.0253989	1.44105	up
BjuA037045	0.631377	0.968343	0.574311	0.107013	0.38957	0.303525	2.71717	0.0403599	1.44211	up
BjuA007008	117.779	145.527	115.449	63.4567	29.8867	45.7462	2.72309	0.0492634	1.44524	up
BjuA025170	0.34054	0.522287	0.619523	0.115437	0.210119	0.21828	2.72573	0.0254159	1.44664	up
BjuA036136	4.08822	4.78096	4.75996	1.7323	1.89188	1.37575	2.72587	0.0104873	1.44672	up
BjuO012158	4.13285	3.88957	7.24521	1.78304	1.15911	2.64908	2.73064	0.0433199	1.44924	up
BjuB026469	1.93753	2.0695	1.96383	0.457407	0.960661	0.765112	2.73494	0.00775456	1.45151	up
BjuB014321	1.05646	0.70888	1.05707	0.358122	0.162964	0.507879	2.74297	0.00699701	1.45574	up
BjuA011382	23.0645	24.9227	22.8872	6.79181	10.0625	8.95996	2.74555	0.00205414	1.4571	up
BjuA000635	0.32263	0.371114	0.224104	0.0596542	0.19002	0.0846	2.7458	0.0330518	1.45723	up
BjuB027706	60.0245	54.4049	51.1763	20.6388	20.2797	19.3806	2.74641	0.00406493	1.45755	up
BjuA025974	436.188	476.631	498.881	168.028	173.571	172.385	2.74658	0.00319248	1.45764	up
BjuA014570	90.2597	91.1602	100.987	25.4054	38.601	38.6754	2.75031	0.00388957	1.4596	up
novel.9564	1.65529	1.31818	1.11189	0.582696	0.471389	0.428485	2.75559	0.0164956	1.46236	up
BjuB029527	54.3446	69.4751	56.8928	28.3783	15.8465	21.2823	2.75867	0.0417883	1.46397	up
BjuA014534	28.7336	45.0216	37.5519	14.6103	13.8	11.872	2.76318	0.042401	1.46633	up
BjuA042004	1.83268	2.03001	1.85226	0.345137	1.00515	0.71788	2.76329	0.0129333	1.46639	up
BjuA006028	2.0719	2.92942	3.06253	0.921817	0.958796	1.03754	2.76334	0.026161	1.46641	up
BjuA044683	14.4493	15.1455	16.332	5.30382	5.06441	6.24756	2.76404	0.00102091	1.46678	up
BjuB020726	7.23831	8.39783	8.85446	2.91901	3.29187	2.63978	2.76709	0.0109388	1.46837	up
BjuB044702	0.485691	0.343803	0.570933	0.151976	0.138314	0.215529	2.76864	0.0237343	1.46917	up
BjuB001822	5.10386	7.24683	5.22288	1.94639	1.84522	2.53029	2.7798	0.0463012	1.47498	up
BjuA027580	0.85912	0.839991	0.750211	0.43684	0.278298	0.165204	2.78224	0.00930502	1.47625	up
novel.7904	0.831615	0.662253	0.418958	0.325273	0.177619	0.184517	2.78266	0.0427147	1.47647	up
BjuA044671	0.715439	0.587823	0.669369	0.415751	0.0472969	0.245669	2.78338	0.0261751	1.47684	up
BjuA007328	1.00901	0.870479	0.82603	0.256527	0.350199	0.3638	2.78768	0.0227111	1.47907	up
BjuA038586	32.5665	48.7115	41.7352	11.7554	17.2823	15.0681	2.78905	0.0133559	1.47977	up
BjuB041350	54.9439	74.6501	62.0016	19.8397	24.689	24.1167	2.79109	0.0121548	1.48083	up
BjuO007565	2.34511	3.03472	2.34647	1.2918	0.723487	0.751587	2.79243	0.0452876	1.48152	up
novel.8646	1.66872	2.1937	2.39394	0.436371	0.838411	0.962655	2.79621	0.00186652	1.48348	up
novel.11349	2.82087	3.73856	3.48072	1.06016	1.64593	0.88441	2.7963	0.0125268	1.48352	up
BjuA045723	33.8762	34.6867	38.7179	12.6793	13.5074	12.1735	2.79667	0.00598592	1.48371	up
BjuA038161	0.792592	1.02566	0.702931	0.251883	0.458477	0.190514	2.7986	0.000856071	1.48471	up
BjuA046487	2.57988	2.55078	2.45217	0.972796	0.871929	0.863988	2.79942	0.000288809	1.48513	up
BjuB010894	99.3307	156.394	126.923	50.3911	41.711	44.354	2.80418	0.0495509	1.48758	up
BjuB004176	1.89545	1.60315	1.643	0.566933	0.515966	0.750409	2.80455	0.0128212	1.48777	up
BjuA035587	1125.01	1203.3	1217.98	381.767	464.976	417.134	2.80588	0.000695374	1.48845	up
BjuB047842	1.30763	1.02281	1.37024	0.531917	0.484098	0.30174	2.80832	0.0352524	1.48971	up
BjuA041254	0.963653	0.655003	1.14749	0.400903	0.202701	0.379033	2.81502	0.0234305	1.49315	up
BjuA043299	0.711351	0.81825	1.03529	0.120568	0.219458	0.569953	2.81863	0.00608028	1.49499	up
BjuA047206	2.10346	2.25459	1.98292	0.972321	0.309719	0.965243	2.82161	0.0428674	1.49652	up
novel.3525	0.849737	1.11707	1.19253	0.370345	0.280876	0.466856	2.82568	0.0231882	1.4986	up
novel.6409	2.23249	2.39289	2.5753	1.10936	0.680914	0.756143	2.82777	0.0189013	1.49966	up
BjuB040371	32.954	43.1346	39.2575	13.8094	14.3559	12.6191	2.82819	0.0135308	1.49988	up
BjuA031807	0.948468	0.886438	0.776468	0.361703	0.219458	0.341972	2.82882	0.0143625	1.5002	up
BjuB012151	102.204	143.731	116.146	50.5003	35.7077	41.7875	2.82885	0.0412653	1.50022	up
BjuA002128	8.72948	7.79953	7.97741	1.89936	4.09604	2.65458	2.83312	0.027956	1.50239	up
novel.741	192.689	176.929	208.838	59.857	76.0407	68.1679	2.83466	0.00937075	1.50317	up
BjuA033428	117.042	107.705	122.249	39.9556	41.11	41.2752	2.8363	0.00327239	1.50401	up
BjuB037178	124.744	165.429	133.913	66.0502	35.3041	48.0743	2.83805	0.0480094	1.5049	up
BjuA004083	1.15752	1.45252	1.14862	0.428051	0.38957	0.505876	2.83995	0.0240052	1.50586	up
BjuA004111	13.5718	20.0525	16.4744	2.85555	7.90481	6.86194	2.84292	0.00456445	1.50737	up
novel.869	2.7965	3.04964	2.49749	1.18188	0.941173	0.803133	2.85137	0.00710828	1.51165	up
BjuA006963	98.9533	110.681	107.74	36.2208	38.0679	36.9674	2.85265	0.00194396	1.5123	up
BjuB039876	1.3734	1.37725	1.34537	0.64462	0.554076	0.23701	2.85296	0.016154	1.51246	up
BjuO011558	4.73094	6.1631	5.72396	2.6664	1.95191	1.20567	2.85338	0.0430676	1.51267	up
novel.10283	3.19527	3.67544	4.96742	1.57548	0.896152	1.67572	2.85438	0.0352576	1.51318	up
BjuB033159	4.62667	7.15137	6.62839	2.20551	1.7396	2.50223	2.85489	0.0441085	1.51343	up
BjuA040501	0.42175	0.323419	0.421994	0.107224	0.0650566	0.236542	2.85493	0.0211584	1.51346	up
BjuA006370	13.07	13.1328	11.3597	5.04268	4.05109	4.06128	2.85537	0.00402398	1.51368	up
BjuB014624	55.4821	70.3714	64.1391	26.336	18.3556	21.8263	2.85626	0.0249594	1.51413	up
BjuB020704	1.60957	1.53535	1.84261	0.519	0.545011	0.679414	2.86076	0.00214064	1.5164	up
BjuO007967	89.7525	73.9142	94.8595	18.5797	40.5697	31.1916	2.86167	0.040008	1.51686	up
BjuA016380	0.361092	0.623033	0.492683	0.0918029	0.25065	0.17359	2.8618	0.00852862	1.51692	up
BjuA036198	0.827152	0.903881	1.0383	0.378527	0.229665	0.357878	2.8666	0.0157144	1.51934	up
BjuA031831	3.5918	3.02309	3.25122	0.712716	1.37837	1.34767	2.86909	0.0294191	1.52059	up
BjuA039556	922.309	1113.08	1059.81	281.399	437.456	359.541	2.87019	0.000655229	1.52115	up
BjuA016471	0.933259	0.834949	0.509345	0.263632	0.479864	0.0498501	2.87082	0.033221	1.52146	up
novel.6936	1.43794	2.50225	2.17325	0.0374952	0.921358	1.16984	2.87192	0.0160936	1.52202	up
BjuO006668	1.43915	1.65542	2.01972	0.418154	0.665984	0.691851	2.87968	0.0092777	1.52591	up
BjuA007226	0.275007	0.231978	0.320193	0.130511	0.0509051	0.105765	2.88034	0.0123551	1.52624	up
BjuA031239	1.85935	2.13877	1.63674	0.762444	0.555121	0.634349	2.88683	0.0208463	1.52949	up
BjuB010812	6.01359	4.96626	5.55422	2.45666	2.33095	0.93894	2.88727	0.0242972	1.52971	up
BjuO009657	24.8973	29.3607	34.0276	10.2128	11.4247	8.85104	2.8957	0.0249413	1.53391	up
BjuA014578	1.03331	0.875803	0.712356	0.442451	0.201337	0.261446	2.8959	0.0127471	1.53401	up
BjuB008499	34.544	49.7916	42.6871	15.9167	13.2227	14.7204	2.89611	0.0331978	1.53412	up
BjuA010365	1.47663	1.92008	1.96219	0.522315	0.77246	0.55555	2.8962	0.0123215	1.53416	up
BjuA044319	1.15595	1.07395	1.01911	0.406916	0.329187	0.384718	2.89878	0.00278578	1.53545	up
BjuB008139	12.4894	12.4924	11.8545	3.45137	4.85822	4.3943	2.8996	0.0038333	1.53585	up
BjuA005778	0.832964	0.558914	0.666756	0.395304	0.192732	0.120131	2.90699	0.013312	1.53953	up
BjuB013359	16.5389	14.5239	13.5882	5.78725	4.60861	4.95859	2.90802	0.00397003	1.54004	up
BjuB048753	0.740991	1.06543	0.808821	0.376774	0.342903	0.17811	2.91299	0.0334718	1.5425	up
BjuA014286	1558.39	1411.48	1266.07	559.3	471.529	421.765	2.91612	0.00235385	1.54405	up
BjuB011397	59.3068	70.693	81.8	24.6463	30.5455	17.4167	2.91701	0.0366205	1.54449	up
BjuB008925	1.21807	1.05084	1.13013	0.247742	0.507308	0.409898	2.91776	0.0265459	1.54486	up
BjuB041704	11.6466	14.7606	11.7231	5.1064	3.93733	4.0232	2.91808	0.0226434	1.54502	up
BjuA007292	23.354	20.9853	20.0811	7.79533	8.13507	6.14174	2.91863	0.00309257	1.54529	up
BjuA027216	1.57844	2.5419	1.49321	0.535064	0.77914	0.607051	2.92182	0.0448596	1.54687	up
BjuA016018	10.0863	10.3808	9.85072	1.88949	5.15889	3.31764	2.92473	0.016343	1.5483	up
BjuB001751	0.773208	0.970257	0.843987	0.285931	0.260227	0.337917	2.92673	0.0154163	1.54929	up
novel.5704	1.20202	2.07399	1.6653	0.470152	0.684617	0.533405	2.92702	0.0297361	1.54943	up
BjuB040406	5.49617	3.50333	5.23505	2.31405	1.29601	1.24537	2.93168	0.0261052	1.55173	up
BjuA010574	58.8378	61.6408	56.3766	18.1814	21.7999	20.1454	2.94138	0.00121897	1.55649	up
BjuB047906	5.3072	6.31895	6.19955	2.36717	1.72349	1.96947	2.94147	0.0159994	1.55654	up
BjuA030311	23.1037	28.1492	28.205	10.8202	8.58136	7.59938	2.94279	0.0216946	1.55718	up
BjuA007238	103.01	158.796	137.116	51.1902	37.3822	46.6589	2.94992	0.0486567	1.56068	up
BjuA040350	19.8358	22.2546	22.8248	2.48423	12.661	6.85823	2.95022	0.0267761	1.56082	up
novel.2773	0.175037	0.241609	0.28659	0.0712014	0.0324003	0.134635	2.95184	0.0365089	1.56162	up
BjuA043839	14.5986	19.235	16.1281	7.19808	4.01247	5.69953	2.95455	0.0401631	1.56294	up
BjuO005861	0.226185	0.227653	0.339473	0.0287522	0.130837	0.108735	2.95654	0.0490546	1.56391	up
BjuB023072	5.99935	5.6686	9.12116	2.17894	2.37966	2.47209	2.95691	0.0480105	1.56409	up
BjuB019223	12.6719	16.8516	13.0195	5.29808	4.44112	4.63244	2.96021	0.0257943	1.5657	up
BjuB019475	0.324653	0.373441	0.433121	0.0733678	0.100158	0.208096	2.96423	0.00310206	1.56766	up
BjuB003200	0.203476	0.140432	0.355363	0.0413848	0.0376644	0.156509	2.96857	0.0312644	1.56977	up
novel.10906	0.208695	0.291497	0.276613	0.106116	0.0689829	0.0859946	2.9752	0.0408768	1.57299	up
BjuB017222	11.4158	11.1661	11.274	2.60616	4.81561	3.95732	2.97527	0.00899218	1.57302	up
BjuB009181	1.03194	0.989181	1.27659	0.489734	0.25469	0.3638	2.97568	0.0208268	1.57322	up
BjuA015468	3.0082	3.46026	2.12466	0.719808	1.14642	1.02081	2.97645	0.0413293	1.57359	up
BjuA032805	39.3429	33.2557	30.0393	9.59827	14.3444	10.5075	2.97931	0.0230557	1.57498	up
BjuA028257	0.332062	0.254642	0.281913	0.187605	0.068296	0.0354743	2.98109	0.0228503	1.57584	up
BjuB029754	3.6083	3.55761	3.5635	0.43684	1.59027	1.56944	2.98325	0.0267653	1.57689	up
novel.7298	6.66006	6.68292	5.80031	1.80131	2.55743	2.04366	2.99002	0.00576602	1.58016	up
BjuB012399	0.901952	0.743864	1.00309	0.207677	0.267759	0.409057	2.99483	0.0112979	1.58248	up
BjuB021913	21.3596	31.5344	23.8353	10.5699	7.19268	7.83877	2.99708	0.0496726	1.58356	up
BjuA007102	34.9521	38.7514	38.4698	13.2427	11.7224	12.4268	2.99993	0.00426864	1.58493	up
BjuA015639	0.276637	0.136375	0.172548	0.120568	0.0365763	0.0379969	3.0007	0.0154989	1.5853	up
BjuB041524	1.0605	0.750688	0.623312	0.580716	0.151003	0.0784339	3.00499	0.00407151	1.58736	up
BjuB030475	5.11957	6.30218	4.90195	2.37482	1.41317	1.64077	3.00689	0.0302251	1.58827	up
BjuA028431	5.12072	5.25189	6.44303	1.48786	2.12454	1.96452	3.01522	0.0108889	1.59226	up
BjuB044807	5.59396	7.6831	5.74149	2.03777	1.70002	2.5688	3.01566	0.0405154	1.59247	up
BjuO009012	0.878211	0.865873	0.890131	0.223274	0.377374	0.271406	3.0207	0.0073212	1.59488	up
BjuB040152	8.2744	6.96081	7.41419	3.39097	1.94312	2.13732	3.03148	0.000520482	1.60002	up
BjuB041273	3.42502	2.87903	3.30718	0.937749	1.21921	1.01325	3.03173	0.0132792	1.60014	up
BjuB040425	1.37859	1.2686	1.42954	0.420585	0.191388	0.72901	3.04011	0.014534	1.60412	up
BjuA044640	2.27632	3.10935	2.58823	0.964542	0.746156	0.911925	3.04043	0.0285861	1.60428	up
BjuB047327	6.91591	6.13688	7.549	1.40662	3.65763	1.70986	3.04125	0.0498259	1.60467	up
BjuA044659	4.01893	4.39174	3.94814	1.12394	1.58084	1.35243	3.04614	0.0010355	1.60698	up
novel.8647	10.1328	11.1487	9.5696	2.95695	3.71048	3.45219	3.04864	0.00339563	1.60817	up
novel.9705	5.2637	6.2277	5.90969	1.56764	2.64463	1.48212	3.05583	0.00456937	1.61157	up
BjuA002630	2.48377	2.91416	2.71113	0.454655	1.19537	1.00299	3.05654	0.00333306	1.6119	up
BjuO011682	0.258673	0.223159	0.282352	0.0657642	0.0598521	0.124353	3.05711	0.0039908	1.61217	up
BjuA038378	2.38008	3.10689	3.0942	1.03344	0.792028	0.977063	3.06194	0.022713	1.61445	up
BjuB026673	0.519094	0.574987	0.461684	0.215067	0.0889693	0.203335	3.06633	0.0373883	1.61651	up
BjuB013360	9.55546	13.8919	9.99558	2.86798	4.32979	3.70044	3.06867	0.0182675	1.61761	up
BjuA045181	1.92836	1.47877	1.40326	0.653681	0.495763	0.412014	3.0807	0.00774766	1.62326	up
BjuA036694	5.09976	5.26448	4.85293	1.72873	1.57332	1.63442	3.0826	0.00164765	1.62415	up
BjuA008252	4.50991	4.45181	3.80553	0.845709	1.50976	1.78367	3.08452	0.0262359	1.62505	up
BjuA024908	5.03314	6.17547	5.73805	2.84358	1.24221	1.398	3.09032	0.0444347	1.62776	up
novel.6045	2.08445	2.4677	2.11749	0.82006	0.598478	0.738753	3.09167	0.0148735	1.62839	up
BjuA044575	62.6693	74.4399	56.5606	23.3432	21.0343	18.2458	3.09262	0.0122045	1.62883	up
BjuA024128	4.44594	5.11406	4.42473	1.19681	1.81537	1.5087	3.09337	0.00144748	1.62918	up
novel.7814	6.46561	5.21993	5.852	1.06183	2.71328	1.89198	3.09463	0.0418881	1.62977	up
BjuB023049	1.48198	1.70469	1.86651	0.463722	0.949577	0.219213	3.09534	0.0498842	1.6301	up
BjuA041095	13.7681	11.7578	13.0929	3.44732	4.44064	4.56297	3.10169	0.00985521	1.63305	up
BjuB019328	2.5527	2.05541	3.15789	1.29798	0.551269	0.654492	3.10176	0.0441933	1.63309	up
BjuB026721	25.0256	38.2764	30.3183	11.5596	9.24777	9.34253	3.10516	0.0422691	1.63467	up
BjuB032775	21.7863	21.7119	22.1919	5.6892	8.50329	6.95314	3.10656	0.00331014	1.63532	up
BjuB040853	0.237751	0.164088	0.311418	0.0483561	0.0440089	0.137155	3.10761	0.0166061	1.6358	up
novel.11229	210.868	251.247	277.01	115.256	40.5166	81.8514	3.11048	0.043515	1.63714	up
BjuA042944	3.70781	3.79112	3.59754	0.90775	1.27099	1.38637	3.11252	0.00455799	1.63808	up
BjuA046615	0.488182	0.481324	0.53287	0.283689	0.0645464	0.134107	3.11475	0.0377035	1.63912	up
BjuB045707	2.26094	2.25135	2.28373	0.652027	0.749571	0.778684	3.11704	0.000522336	1.64018	up
novel.5591	3.01124	5.34624	4.78743	0.998567	1.51466	1.69937	3.12038	0.0300351	1.64172	up
BjuA003944	18.8782	22.5019	21.8008	8.06877	4.81119	7.36555	3.12074	0.0187433	1.64189	up
BjuB029993	5.67241	5.9958	6.91681	1.663	2.12836	2.16189	3.12182	0.00424571	1.64239	up
BjuA034449	3.16156	3.18208	3.0196	0.241136	1.3899	1.36789	3.1222	0.0340096	1.64256	up
BjuA043852	7.02971	9.96038	8.53709	2.5092	2.84376	2.81993	3.1234	0.0164053	1.64312	up
novel.8597	1.2212	1.31693	1.08306	0.155237	0.706409	0.293538	3.13473	0.0250035	1.64834	up
BjuA030310	16.0134	21.2893	23.8035	5.1555	5.88365	8.43324	3.1381	0.0116331	1.64989	up
BjuB011689	26.3851	31.5534	32.226	6.383	11.8335	10.505	3.13927	0.00093085	1.65043	up
BjuA035317	6.54542	3.69349	6.74018	2.13505	1.37161	1.89984	3.14049	0.0383321	1.65099	up
BjuO012273	50.8424	45.3263	51.8719	13.9578	15.7764	17.3114	3.14674	0.0041071	1.65386	up
BjuA026544	1.51351	0.761669	0.929284	0.577186	0.350199	0.09095	3.14677	0.0455722	1.65387	up
novel.4609	10.8837	16.9378	14.4423	4.55746	4.14775	4.71921	3.14827	0.0357019	1.65456	up
BjuB016149	1.64126	1.50554	1.40599	0.422551	0.461477	0.5593	3.15437	0.0105787	1.65735	up
BjuB046330	15.8696	19.4619	16.2438	7.40989	4.57204	4.33402	3.16103	0.0240888	1.6604	up
BjuB042037	4.38777	4.74126	5.00713	1.11553	1.90744	1.4382	3.16871	0.00435474	1.6639	up
novel.1113	0.536194	0.86348	0.877916	0.109056	0.248131	0.360875	3.17186	0.0107549	1.66533	up
BjuB027881	0.514157	0.382685	0.792315	0.184542	0.0279921	0.319872	3.17268	0.0127893	1.6657	up
novel.1775	0.163529	0.235129	0.223123	0.0415751	0.0756751	0.0786142	3.17455	0.00584231	1.66655	up
BjuB048929	0.823959	0.631853	0.899384	0.418961	0.190649	0.132035	3.17564	0.0429592	1.66705	up
BjuA028026	0.705306	0.579497	0.604897	0.307397	0.093254	0.193752	3.17916	0.00403371	1.66865	up
BjuO001723	1.25744	1.58415	1.17647	0.365357	0.609605	0.287855	3.18182	0.000933849	1.66985	up
BjuB025924	635.999	681.453	705.692	162.891	268.44	204.184	3.18347	0.00316565	1.6706	up
BjuB031949	5.37649	8.91988	8.23869	1.78749	2.67943	2.58467	3.19574	0.0234236	1.67615	up
novel.1696	1.8271	2.07365	2.65914	0.569807	0.428394	1.05402	3.19648	0.00665341	1.67648	up
BjuA021099	2.72548	2.78236	2.04529	0.346459	1.22972	0.786142	3.19734	0.0355528	1.67687	up
BjuA015871	6.48469	7.5157	6.1667	2.44799	1.77324	2.07828	3.20137	0.0143692	1.67869	up
BjuA040974	2.00312	2.13554	1.75985	0.695583	0.768705	0.375793	3.20557	0.000293406	1.68058	up
BjuB044755	192.141	214.662	208.963	57.6972	70.8608	63.5135	3.20593	0.000588276	1.68074	up
BjuB047281	3.98475	5.94165	4.38978	1.80101	1.74155	0.922331	3.20639	0.0307264	1.68095	up
BjuA020390	0.377375	0.325564	0.617879	0.0959425	0.0436587	0.272126	3.20799	0.00493273	1.68167	up
BjuB006869	0.14789	0.255172	0.161428	0.0375991	0.102657	0.035548	3.2109	0.0089315	1.68298	up
BjuB025772	1.43915	1.71454	1.40258	0.313616	0.808695	0.296507	3.21131	0.00447684	1.68316	up
BjuO001160	8.77933	12.0407	8.60012	2.97604	3.22936	2.92191	3.22331	0.0221651	1.68854	up
BjuA027563	8.49135	10.6889	8.21937	0.814647	4.74503	2.92679	3.22862	0.0124971	1.69092	up
novel.7464	20.8617	22.598	27.0437	6.14432	7.3856	8.25701	3.23604	0.00617388	1.69423	up
novel.11333	1.87639	1.55758	1.49916	0.393441	0.626624	0.50217	3.24072	0.0226384	1.69631	up
novel.9950	21.9448	25.7913	22.3914	4.28546	10.1552	7.186	3.24264	0.00218228	1.69717	up
BjuB005492	0.703313	0.693432	0.548353	0.408704	0.0929906	0.0966022	3.25106	0.036575	1.70091	up
BjuA036644	1.66096	2.00939	1.78175	0.786312	0.503587	0.385476	3.25426	0.0230966	1.70233	up
novel.7120	1.67847	2.02264	1.96298	0.568971	0.554809	0.614781	3.25792	0.00641718	1.70395	up
BjuB029450	50.5977	45.4437	50.053	13.9236	16.1408	14.5982	3.27107	0.00452119	1.70976	up
BjuB036206	0.399635	0.536306	0.327164	0.135469	0.154114	0.0960595	3.27533	0.0237099	1.71164	up
BjuB027287	3.68429	3.91195	3.48019	1.29694	0.7869	1.29432	3.27883	0.0121508	1.71318	up
BjuB038420	2.05763	2.02872	1.44385	0.448393	0.952193	0.282621	3.28551	0.0162083	1.71612	up
BjuA043405	25.8506	30.0517	29.7179	11.2799	5.68441	9.07812	3.28772	0.0200457	1.71709	up
BjuO008591	11.9869	11.6409	14.0494	2.89762	4.0921	4.43997	3.29642	0.00496325	1.7209	up
BjuA043796	33.5039	33.0232	39.2872	6.97482	11.9091	13.1887	3.29921	0.00496039	1.72212	up
BjuA020983	45.1336	48.519	39.1037	16.1265	7.66518	16.4196	3.30147	0.0285315	1.72311	up
novel.4708	0.309283	0.355761	0.337595	0.157262	0.0715623	0.0743417	3.30722	0.0295807	1.72562	up
BjuA042295	12.1978	10.2281	11.4479	3.36199	3.48178	3.3978	3.30749	0.00593022	1.72574	up
BjuB040160	66.0808	75.1498	74.1732	16.5622	25.8152	22.6781	3.31108	0.000190334	1.7273	up
BjuB003421	0.339817	0.586326	0.494566	0.0575961	0.262091	0.108908	3.3148	0.00814739	1.72892	up
BjuA038550	0.581169	0.735356	0.888117	0.0591018	0.268943	0.335267	3.32369	0.00241508	1.73279	up
BjuA025254	708.762	999.638	876.967	343.847	167.823	266.002	3.3245	0.0466083	1.73314	up
BjuA023293	0.743502	0.300487	0.811563	0.326963	0.0185981	0.212525	3.32485	0.0423073	1.73329	up
BjuB032141	1.86237	1.17613	1.55453	0.482766	0.439366	0.456431	3.33175	0.0288506	1.73628	up
BjuB031989	0.177247	0.203883	0.24184	0.0600836	0.0273411	0.0994104	3.33433	0.0137174	1.7374	up
BjuB029912	4.10828	5.89088	4.23863	1.77418	1.25008	1.24452	3.33534	0.0400614	1.73783	up
BjuA031947	6.35135	5.26018	8.87392	1.80852	1.64593	2.68692	3.33565	0.0238672	1.73797	up
BjuA027428	235.77	330.245	283.381	98.9204	69.3287	86.1406	3.33895	0.0311022	1.7394	up
BjuA021348	4.98121	8.46061	7.0588	2.04402	1.72547	2.36664	3.34097	0.0487235	1.74027	up
BjuB009998	0.390852	0.494547	0.255979	0.15899	0.144697	0.0375793	3.34453	0.0236442	1.7418	up
BjuA042710	0.373609	0.429753	0.407809	0.151976	0.138314	0.0718428	3.34455	0.013542	1.74181	up
BjuA006734	1.3973	1.31504	1.2479	0.645899	0.293917	0.244266	3.34457	0.00875109	1.74182	up
BjuA031382	485.925	692.875	526.28	213.682	130.7	164.373	3.35148	0.0432161	1.7448	up
BjuB000183	2.40321	2.52741	3.14784	0.349134	1.46164	0.59416	3.35912	0.0495034	1.74809	up
novel.3884	3.16449	3.98129	3.13034	1.2068	1.32712	0.522941	3.36166	0.00861177	1.74918	up
BjuA007580	3.99097	5.36196	4.25176	1.49357	1.4775	1.07442	3.36293	0.0154284	1.74972	up
novel.4860	7.6785	11.0896	8.19513	3.03669	2.76369	2.2148	3.36402	0.0278501	1.75018	up
BjuB028082	5.03517	5.42214	7.36709	1.96104	1.78475	1.54505	3.36892	0.0379587	1.75228	up
novel.5901	69.8198	62.0172	67.0693	15.7648	21.2419	21.8733	3.37817	0.00692409	1.75624	up
BjuB042459	12.5672	11.7283	11.647	3.7376	4.27943	2.62178	3.37843	0.00344151	1.75635	up
BjuB047040	18.4778	25.7782	18.9382	7.20466	5.13852	6.33899	3.3826	0.0367663	1.75813	up
BjuA043628	66.1987	90.9976	88.6307	30.1205	17.748	24.7656	3.38446	0.0353979	1.75893	up
BjuB003936	7.78959	8.11488	6.89837	0.896785	2.58452	3.25015	3.38751	0.0294734	1.76022	up
BjuO011688	44.4037	45.6102	48.2658	11.7799	14.2602	14.7426	3.39065	0.000376106	1.76156	up
BjuA004923	4.72938	6.33436	4.59658	1.54827	1.94874	1.12122	3.39098	0.00956358	1.7617	up
novel.6827	0.751427	0.828334	0.61516	0.350241	0.115911	0.180619	3.39366	0.0346601	1.76284	up
novel.4404	0.651288	0.499441	0.651665	0.275969	0.150696	0.104366	3.39414	0.0208896	1.76305	up
BjuA025478	13.3837	8.64646	11.4869	3.57974	2.64707	3.63125	3.39996	0.0188512	1.76552	up
BjuA022120	1.24073	1.0466	0.722296	0.336468	0.229665	0.318113	3.4036	0.0442597	1.76706	up
BjuB019407	8.83452	14.7153	11.2087	3.50035	3.34496	3.36456	3.4044	0.0428527	1.7674	up
BjuA000960	67.0742	108.885	89.2633	28.0534	24.7538	25.042	3.40688	0.0410033	1.76845	up
BjuA035486	1.02296	0.81463	0.515355	0.320091	0.218487	0.151315	3.41059	0.0310452	1.77002	up
BjuA031576	7.39679	7.60321	8.41747	2.72078	2.62184	1.51315	3.41573	0.0155895	1.7722	up
novel.9614	13.9333	14.4518	16.7686	3.45152	4.73941	4.98073	3.42809	0.00321339	1.77741	up
BjuA036120	3.65495	4.0787	2.67953	1.3869	0.858309	0.786745	3.43448	0.0248343	1.78009	up
BjuO010435	58.386	60.5281	51.7645	21.2232	11.7996	16.6301	3.43743	0.0108363	1.78133	up
BjuA013736	1.61165	1.66207	2.24448	0.452129	0.617225	0.534331	3.44095	0.0238812	1.78281	up
BjuB023690	420.021	518.983	382.04	183.892	80.1396	118.472	3.45368	0.038809	1.78813	up
BjuB043212	41.4468	38.9383	42.6898	10.3238	13.9583	11.3405	3.45496	0.00508369	1.78867	up
BjuB041084	8.90851	10.7061	8.92576	2.23107	3.29187	2.7166	3.46383	0.00267565	1.79237	up
BjuA039061	3.67274	8.67167	7.38489	0.786312	2.86249	2.0444	3.46541	0.0355342	1.79303	up
BjuB044808	9.61776	9.81065	10.8943	4.24448	0.839762	3.66398	3.46616	0.0202312	1.79334	up
novel.7293	5.69607	6.09795	6.77153	1.26176	2.14006	1.95206	3.46768	0.00318619	1.79397	up
BjuA028144	0.893443	0.978768	0.835911	0.21633	0.236258	0.327246	3.47269	0.011541	1.79605	up
BjuA008309	1.74662	1.46116	2.07983	0.322949	0.587833	0.610664	3.47538	0.0224829	1.79717	up
BjuB039549	1.56259	1.62623	1.38075	0.681031	0.344337	0.286169	3.48413	0.0111501	1.8008	up
BjuB027241	46.1561	63.9168	50.8957	19.8266	11.0795	15.1048	3.49849	0.038609	1.80673	up
BjuB043188	6.36907	6.94561	5.14636	1.85058	1.91388	1.51104	3.4994	0.0084991	1.80711	up
BjuB037074	188.632	192.452	182.142	50.9264	57.4029	52.2315	3.50786	0.000290461	1.81059	up
novel.10465	1.41834	1.50598	1.54817	0.55476	0.40391	0.314698	3.51233	0.0101502	1.81243	up
BjuA030994	32.0254	34.2338	33.7612	4.60485	14.6681	9.16372	3.51731	0.00914154	1.81447	up
BjuA037674	2.08278	1.04431	1.28246	0.543098	0.247137	0.462124	3.521	0.0496759	1.81598	up
BjuB046935	1.12775	1.64648	1.94117	0.352881	0.401447	0.583854	3.52373	0.0242068	1.81711	up
BjuB026431	1.74731	1.2506	2.11918	0.276411	0.574998	0.597331	3.5321	0.0467162	1.82053	up
BjuB048302	26.5268	42.068	33.0161	10.556	8.53957	9.62243	3.53823	0.0411694	1.82303	up
BjuA040791	71.3892	109.879	96.7812	30.0989	20.6917	27.7242	3.54137	0.0409255	1.82431	up
BjuA000416	5.94249	9.39882	7.58344	1.68854	1.98159	2.77275	3.55816	0.0300794	1.83113	up
novel.6397	5.33001	6.51417	6.68501	1.61568	1.82618	1.74928	3.56939	0.0069564	1.83568	up
novel.8124	1.40398	2.03366	1.75954	0.370164	0.43314	0.649947	3.57625	0.0196622	1.83845	up
BjuA003781	0.336814	0.387429	0.220588	0.137009	0.0623459	0.0647674	3.57725	0.0464839	1.83885	up
BjuB045740	18.9801	20.0471	19.4117	6.05031	5.71588	4.56999	3.57727	0.00165439	1.83886	up
BjuA042720	4.13836	4.24564	4.02884	1.327	1.1387	1.00369	3.57782	0.000872557	1.83908	up
novel.3743	1.37301	1.20331	1.39165	0.299203	0.211793	0.597194	3.58059	0.00747461	1.8402	up
BjuB027587	2.28448	3.67889	2.03324	0.679087	0.878265	0.675834	3.58081	0.0497989	1.84029	up
BjuA027174	17.2852	19.8827	22.133	3.88747	5.92228	6.7116	3.58935	0.00178373	1.84372	up
BjuA023608	54.0256	90.1303	65.8403	21.5422	17.7074	19.2325	3.59077	0.0496453	1.84429	up
BjuA038427	2.62855	2.59837	2.84675	0.542973	0.836271	0.868751	3.5915	0.00239021	1.84459	up
BjuA027781	24.3138	24.3451	25.579	7.01742	7.22239	6.41197	3.59474	0.0013396	1.84589	up
BjuB042988	16.5224	14.0598	9.26953	4.0651	3.20636	3.77501	3.60765	0.0448598	1.85106	up
BjuA001758	0.515472	0.889402	0.843987	0.131052	0.119271	0.371709	3.61535	0.0433366	1.85414	up
BjuA015029	8.40178	11.4362	10.0115	3.70247	2.39762	2.15415	3.61626	0.0308843	1.8545	up
BjuA042192	2.16755	3.17327	2.41974	0.651266	0.547125	0.947291	3.61683	0.0383505	1.85473	up
BjuA005453	1.27635	1.81072	1.25387	0.475925	0.315011	0.409057	3.61746	0.0431152	1.85498	up
novel.10090	6.74146	8.57622	8.38196	1.18045	2.47923	2.876	3.62619	0.00108381	1.85846	up
BjuB042478	5.9537	7.91568	4.72633	2.20167	1.43125	1.48683	3.63215	0.0467718	1.86082	up
novel.2867	4.6537	5.04715	4.10004	1.04793	1.56902	1.18252	3.63232	0.00399608	1.86089	up
BjuA019407	0.624835	0.663446	0.891889	0.146636	0.222423	0.231062	3.63288	0.016229	1.86111	up
BjuO006301	3.79251	6.01308	6.37733	0.729661	1.9922	1.72464	3.63947	0.0136702	1.86373	up
novel.8030	20.2025	18.6148	18.0062	3.92848	4.83151	6.82605	3.64579	0.0112531	1.86623	up
novel.2700	65.8968	63.2929	67.941	12.4447	24.4853	16.9716	3.65723	0.00886302	1.87075	up
BjuB025421	16.124	14.3194	13.7176	2.77306	5.04753	4.21765	3.66839	0.0149322	1.87515	up
BjuB005200	31.0182	35.9174	33.8576	12.197	6.50718	8.74812	3.67158	0.0154521	1.8764	up
BjuB044385	1.03308	1.01857	0.724918	0.412732	0.307332	0.0354743	3.67496	0.0016496	1.87773	up
BjuB023986	2.35547	2.03208	2.69964	0.598847	0.763015	0.566179	3.67585	0.0205198	1.87808	up
BjuB027966	0.293462	0.371318	0.352358	0.0298435	0.190124	0.056431	3.67996	0.0186051	1.87969	up
BjuB004300	0.91985	0.705388	0.920383	0.545673	0.0709454	0.0737008	3.6876	0.045507	1.88268	up
BjuB039791	0.842389	1.29197	1.30263	0.356944	0.346512	0.224982	3.70191	0.0431103	1.88827	up
BjuB027967	0.855904	0.711046	0.622835	0.0967121	0.220045	0.274309	3.70481	0.0474315	1.8894	up
BjuA040411	1.30823	1.36375	2.00811	0.374176	0.416213	0.471685	3.70825	0.0290607	1.89074	up
BjuB026578	0.671637	0.470259	0.573745	0.237572	0.0540536	0.168459	3.72897	0.000401437	1.89878	up
BjuB014165	5.97283	7.38698	6.22547	2.19214	1.37161	1.68395	3.73216	0.0183218	1.90001	up
BjuA014728	0.943629	0.918444	0.792315	0.369085	0.201543	0.13958	3.73748	0.00400989	1.90207	up
BjuA030228	2.4616	2.31144	2.96111	0.51088	1.0229	0.531312	3.74519	0.0293144	1.90504	up
novel.2137	73.3046	55.951	65.4016	11.8439	22.4037	17.675	3.74899	0.0275076	1.9065	up
BjuA028343	17.3336	17.8669	21.1317	7.09671	3.33354	4.5452	3.76163	0.0179217	1.91136	up
BjuB048923	70.4445	100.229	78.7148	26.162	18.8563	21.2487	3.76338	0.0302003	1.91203	up
BjuA023587	0.557794	0.641617	0.716299	0.200205	0.182207	0.126189	3.76663	0.0199708	1.91327	up
BjuA020395	682.846	891.776	630.326	293.393	106.468	185.446	3.76716	0.0487338	1.91348	up
BjuA027704	3.61603	5.72775	5.49998	1.32625	1.7008	0.911925	3.76844	0.0343656	1.91397	up
BjuA019969	23.6191	25.1441	27.0955	2.16645	9.85845	8.10402	3.76864	0.00918055	1.91405	up
novel.383	1.40003	1.43788	1.85566	0.203395	0.416497	0.624972	3.77036	0.00316659	1.9147	up
BjuA002875	5.52718	5.69327	5.5389	1.33376	1.53177	1.57625	3.77311	0.000309031	1.91575	up
BjuB018008	10.5251	18.6671	16.7518	4.16539	4.27079	3.73876	3.77365	0.045293	1.91596	up
BjuA009124	0.334841	0.278171	0.223356	0.15134	0.0344337	0.0357711	3.77516	0.00887256	1.91654	up
BjuB016323	0.964181	1.47877	1.40326	0.217894	0.594916	0.206007	3.77517	0.0194632	1.91654	up
BjuB006238	29.4116	42.4861	35.4637	11.4771	7.91314	9.04253	3.77597	0.0317539	1.91685	up
BjuA024865	1.23156	1.41664	1.50562	0.450877	0.36475	0.284187	3.77684	0.0155281	1.91718	up
BjuB028674	23.7625	28.2533	22.6955	2.71084	10.503	6.55385	3.77947	0.0061692	1.91818	up
BjuB048496	35.9702	53.495	46.8811	13.8539	10.0619	12.0013	3.79614	0.0325664	1.92453	up
BjuA020057	5.25684	8.74859	8.54603	1.70615	1.86332	2.36584	3.79954	0.0319585	1.92583	up
BjuB016807	7.24865	6.04148	7.14109	2.59252	0.568543	2.21484	3.80052	0.00228411	1.9262	up
BjuB042958	24.2162	24.5185	25.0562	2.95006	10.3892	6.06333	3.80314	0.0132146	1.92719	up
BjuA015723	1.69566	1.66504	1.26402	0.126176	0.61244	0.47717	3.8039	0.0385401	1.92748	up
BjuB011033	0.508108	0.719341	0.895925	0.0794952	0.289395	0.187897	3.81362	0.0302326	1.93116	up
novel.2120	20.4929	28.6477	24.2065	3.98503	9.37591	5.86078	3.81585	0.00202044	1.932	up
BjuA037594	4.14648	4.55761	3.26881	0.796497	1.32186	1.01883	3.81644	0.0137669	1.93223	up
BjuB048617	0.279326	0.214202	0.203264	0.0946867	0.0430873	0.0447607	3.81731	0.00193245	1.93256	up
BjuA035012	5.92793	5.73855	6.4065	1.13405	1.90124	1.69293	3.82236	0.00470953	1.93446	up
BjuA017765	13.9404	23.3786	19.2339	5.06782	4.34092	5.38637	3.8224	0.0416901	1.93448	up
BjuA010030	0.438504	0.392312	0.265914	0.148645	0.0901881	0.0468455	3.83903	0.00904266	1.94074	up
BjuB033172	90.5093	113.424	98.0054	25.878	30.51	22.2421	3.84	0.00506797	1.9411	up
BjuA023768	5.26255	5.63591	6.53659	1.10725	1.51157	1.91923	3.84196	0.00137257	1.94184	up
BjuA036594	4.43192	5.67871	4.77638	0.912816	1.60959	1.34847	3.8459	0.00296146	1.94332	up
novel.7444	0.241097	0.297137	0.413548	0.0350261	0.095632	0.115904	3.86021	0.0172851	1.94868	up
BjuB036821	0.598935	0.423964	0.704052	0.140558	0.0852815	0.221484	3.86062	0.0107009	1.94883	up
BjuA018820	162.356	255.247	216.042	68.7882	37.6213	57.6314	3.86272	0.0485909	1.94962	up
BjuA004098	2.56013	3.73366	2.64478	1.02281	0.761614	0.527463	3.86635	0.0337927	1.95097	up
BjuA029530	0.724524	1.26273	1.05446	0.290256	0.264162	0.232203	3.86682	0.0458132	1.95115	up
BjuA012540	91.1127	137.986	115.247	38.5437	20.6498	29.844	3.86743	0.0450333	1.95137	up
novel.7315	17.3684	23.0693	21.3387	7.40568	3.67632	4.83004	3.88237	0.0317245	1.95694	up
BjuB042526	2.29468	2.96946	2.50474	0.75841	0.796419	0.441254	3.89206	0.0102735	1.96053	up
BjuB043752	0.868914	1.19939	1.4543	0.294547	0.107227	0.501262	3.90085	0.0299889	1.96379	up
BjuA001289	0.269962	0.310531	0.331509	0.137269	0.0312321	0.0648903	3.90761	0.0403977	1.96629	up
BjuA015915	57.3614	95.3422	69.0828	19.6809	20.0094	17.0651	3.90776	0.0375537	1.96634	up
BjuB008530	28.922	38.7592	34.3281	3.14111	13.9471	8.99926	3.91028	0.000122287	1.96727	up
BjuB042424	1.21627	1.02092	0.968791	0.234004	0.395511	0.189633	3.9138	0.0164561	1.96857	up
BjuA011310	2.99331	3.03806	4.61268	0.805775	0.8963	1.01576	3.91637	0.0311588	1.96952	up
BjuA004128	88.97	113.92	99.6802	29.5703	23.0336	24.5669	3.92079	0.0143221	1.97114	up
novel.2066	1.77122	2.16087	1.52325	0.327498	0.596113	0.464449	3.9302	0.0124228	1.9746	up
BjuA026066	8.26126	8.99495	8.94866	0.448923	4.14402	2.06153	3.93793	0.0175432	1.97744	up
BjuB025671	4.18974	6.79564	5.09969	1.44068	1.33906	1.30413	3.93867	0.036704	1.97771	up
BjuA045388	2.70081	3.05888	2.22237	0.802846	0.461477	0.75905	3.94493	0.0265641	1.98	up
BjuB030057	112.569	145.122	119.113	38.7269	24.9906	31.7801	3.94568	0.0208172	1.98027	up
BjuB007773	33.0698	36.6604	28.8994	2.54005	13.1305	9.31777	3.94703	0.0165841	1.98077	up
BjuA010490	39.676	59.1409	47.4081	15.5186	9.83214	11.5684	3.96068	0.0375503	1.98575	up
BjuB047549	6.66059	6.97198	6.47057	2.09978	1.10962	1.85715	3.96782	0.00712497	1.98835	up
BjuA010491	1.94191	2.76277	1.84077	0.259844	0.945938	0.442205	3.97178	0.0056529	1.98978	up
novel.565	1.0079	0.850197	0.73344	0.204996	0.186567	0.258417	3.9871	0.0208778	1.99534	up
BjuB015935	8.47831	10.2281	9.0287	2.7338	1.62679	2.58467	3.99339	0.0150448	1.99761	up
BjuA043892	3.8902	3.83555	7.27939	0.847742	0.771531	2.13732	3.99434	0.0327991	1.99796	up
BjuB035020	9.29606	13.0176	11.7647	3.56223	2.61853	2.33163	4.00338	0.0267207	2.00122	up
BjuB001066	0.240786	0.316538	0.375468	0.069962	0.0636725	0.0992182	4.00593	0.0182583	2.00214	up
BjuA007327	0.531993	0.611939	0.331824	0.154574	0.140678	0.0730709	4.00669	0.0266391	2.00241	up
BjuA039377	5.21799	8.45199	8.60159	1.57027	1.62622	2.3549	4.01189	0.0293952	2.00428	up
BjuA018286	3.8501	5.53584	5.65341	0.978836	1.31505	1.45426	4.01247	0.01377	2.00449	up
BjuA001622	37.3324	50.1256	45.7879	16.7046	5.65397	10.8335	4.01439	0.0405631	2.00518	up
novel.9901	0.617373	0.591791	0.870438	0.104639	0.190465	0.222595	4.01701	0.0182296	2.00612	up
BjuB023585	3.79758	2.77012	4.44852	0.376774	1.11443	1.24677	4.02348	0.0382147	2.00844	up
BjuB038535	681.397	764.749	741.352	185.217	175.05	180.851	4.04256	0.00252415	2.01527	up
BjuB028832	16.9875	15.9147	16.3334	3.71151	4.57545	3.89184	4.04272	0.00205542	2.01533	up
BjuB037846	1.30834	1.22626	1.74547	0.665258	0.0896966	0.302836	4.04623	0.0439458	2.01658	up
BjuA034968	0.180089	0.336622	0.27029	0.0686778	0.104173	0.0216438	4.04639	0.0448535	2.01663	up
BjuA036652	2.97886	4.66005	3.96688	0.817922	1.07523	0.973789	4.04814	0.0195142	2.01726	up
novel.7176	1.6819	2.69951	2.00664	0.437544	0.687817	0.451283	4.05167	0.0187627	2.01852	up
BjuA008719	5.32901	7.0223	4.50191	1.47422	1.24721	1.43306	4.05663	0.0342173	2.02028	up
BjuA014287	741.514	820.055	838.51	185.71	204.741	201.126	4.05708	0.00162926	2.02044	up
BjuA001077	0.825872	0.633321	0.721178	0.279956	0.203831	0.0529368	4.06237	0.0154618	2.02232	up
novel.80	1.49583	1.24267	1.31528	0.25353	0.42302	0.3196	4.06945	0.0141572	2.02483	up
BjuB043820	94.3114	85.2564	71.8859	18.6686	23.8926	19.1946	4.07175	0.0110126	2.02565	up
BjuA043525	5.45469	7.21985	6.68807	1.59575	2.07471	1.07764	4.07797	0.0113644	2.02785	up
BjuB040121	455.113	506.542	512.477	106.6	135.154	119.621	4.07924	0.00118927	2.0283	up
BjuB023327	21.7228	24.6387	23.3551	5.40422	6.64413	5.01977	4.08461	0.00125894	2.0302	up
BjuB030382	3.40856	5.28453	3.46175	0.843974	0.877831	1.2539	4.0847	0.0461767	2.03023	up
BjuB029244	0.592793	0.681875	0.647057	0.109607	0.0498768	0.310884	4.08558	0.0297747	2.03054	up
novel.6657	0.878728	0.914515	0.822143	0.12766	0.271095	0.241392	4.0856	0.00565744	2.03055	up
BjuA012353	2.70526	3.31585	2.75927	1.2177	0.492549	0.426399	4.10941	0.0296567	2.03893	up
BjuB040545	7.83274	9.40648	8.28089	2.25438	1.96053	1.98931	4.11335	0.00706601	2.04031	up
BjuA034821	34.748	34.1252	32.8299	7.37575	8.41929	8.86448	4.1243	0.00146352	2.04415	up
BjuB016750	0.89817	1.1709	0.784311	0.243571	0.332512	0.115142	4.128	0.00663128	2.04544	up
BjuA041036	67.3158	98.6431	74.5852	27.3705	12.6483	18.2462	4.12845	0.045835	2.0456	up
BjuA002922	23.4815	39.7209	33.9234	9.48154	7.03117	6.97224	4.13566	0.0471502	2.04812	up
BjuB032291	32.416	39.8768	41.6492	3.0905	16.876	7.57533	4.13705	0.0121761	2.0486	up
BjuA044189	2.27997	3.40938	1.49321	0.347792	1.05509	0.328819	4.1477	0.0348366	2.05231	up
BjuB029499	0.131732	0.0826515	0.0784311	0.0365357	0.0221674	0.0115142	4.17011	0.0200279	2.06009	up
BjuA025101	0.828437	1.04822	1.02484	0.22466	0.178906	0.292057	4.17109	0.0106972	2.06042	up
BjuA042460	66.6892	73.101	73.2833	12.1961	20.9199	17.9248	4.17457	0.000308186	2.06163	up
BjuB027841	21.8157	26.0465	27.8601	5.89415	6.4971	5.74568	4.17504	0.00864573	2.06179	up
BjuB022864	0.636472	0.473724	0.572134	0.152296	0.0346512	0.215982	4.17525	0.00763977	2.06186	up
BjuO002692	6.13234	5.85472	5.42189	1.62143	1.19188	1.3561	4.1754	0.00164374	2.06192	up
BjuA040333	1.18823	1.9135	1.297	0.120836	0.513208	0.418897	4.17756	0.01822	2.06266	up
BjuA008618	1.72619	2.12413	2.1033	0.28577	0.520159	0.617556	4.18242	0.00104062	2.06434	up
BjuB048870	8.62134	9.33602	10.198	2.12767	2.43718	2.15033	4.1928	0.00421424	2.06791	up
BjuA036194	18.2092	23.0989	22.1981	5.7111	3.78013	5.64499	4.19564	0.0147574	2.06889	up
BjuA044146	2.51631	4.29289	2.56148	0.51754	1.02053	0.679594	4.22547	0.0331532	2.07911	up
BjuB048841	5.33513	6.75056	6.7941	2.26065	0.411483	1.79535	4.22605	0.0367607	2.07931	up
BjuA046524	447.708	512.615	517.85	92.9059	139.696	116.66	4.23228	0.00128408	2.08143	up
BjuA011899	4.96604	4.16844	3.58933	1.1943	0.745328	1.06463	4.23526	0.0128921	2.08245	up
BjuA005391	2.36573	3.15915	2.99783	0.580716	0.855684	0.575182	4.23682	0.00803485	2.08298	up
BjuB035125	1.42709	0.883912	1.31808	0.33491	0.203202	0.316641	4.24577	0.0177327	2.08603	up
BjuO001419	13.8318	21.2139	20.4901	4.35384	3.96243	4.74961	4.25045	0.0271118	2.08762	up
novel.7244	0.382104	0.439526	0.729894	0.0485725	0.132618	0.183691	4.25213	0.0347459	2.08819	up
BjuB045302	156.734	252.839	218.964	66.0711	36.6494	44.9123	4.25744	0.0490745	2.08999	up
BjuB035488	1.84189	2.30133	2.21848	0.355244	0.558442	0.580131	4.25869	0.00209501	2.09041	up
BjuA034592	7.82292	8.66317	8.80422	1.72946	2.51837	1.68183	4.26506	0.00267971	2.09256	up
BjuA031295	587.85	593.768	626.834	103.713	178.989	140.079	4.27751	0.00259339	2.09677	up
BjuA007406	2.69331	3.50809	2.50753	0.64446	0.549866	0.837793	4.28564	0.0282627	2.09951	up
BjuB044717	1.00863	1.89297	1.44863	0.161957	0.393059	0.459365	4.28856	0.0303619	2.10049	up
BjuB038543	0.728843	1.08988	0.875118	0.0741195	0.202369	0.350381	4.2973	0.0229095	2.10343	up
novel.779	19.7327	25.0519	28.0007	5.20258	5.61421	6.00793	4.32609	0.0135013	2.11306	up
novel.6640	5.37455	6.4295	5.94475	1.93119	0.862208	1.30909	4.32635	0.0177741	2.11315	up
BjuA037368	29.7706	49.2758	41.7191	12.2899	7.68405	7.88803	4.33442	0.0488289	2.11584	up
BjuO003907	0.610228	0.300827	0.570933	0.177306	0.080683	0.0838166	4.33577	0.0430121	2.11629	up
BjuA010762	6.03048	5.09637	6.88477	2.28411	0.62648	1.24246	4.33696	0.0139998	2.11669	up
novel.3046	6.53457	9.4946	6.89812	2.18596	1.0743	2.02538	4.33766	0.0441834	2.11692	up
BjuA014107	2.69184	3.90852	3.17909	0.875089	0.571788	0.806137	4.3406	0.0299229	2.1179	up
BjuB003049	9.44139	11.952	12.4867	2.18444	2.58911	3.02587	4.34392	0.00676819	2.119	up
novel.7060	6.40216	7.36425	7.67333	0.925535	2.64317	1.35783	4.35189	0.00692584	2.12164	up
BjuB041107	4.67994	4.2087	4.82971	1.12491	0.472517	1.55442	4.35248	0.00144556	2.12184	up
BjuA040263	0.911989	1.04904	1.09502	0.185489	0.337627	0.17537	4.37524	0.00719895	2.12936	up
BjuA003830	5.27109	6.79986	5.05457	1.30253	1.32222	1.27884	4.38712	0.0145789	2.13327	up
BjuO002934	9.46475	10.1422	7.12306	2.53294	2.07471	1.48475	4.38744	0.0102459	2.13338	up
BjuB021951	336.858	340.501	340.213	62.8249	91.9617	76.9934	4.39025	0.000794493	2.1343	up
BjuB024434	2.94324	2.81333	3.07691	0.168626	0.997535	0.836994	4.40978	0.014522	2.14071	up
BjuB026486	1.17256	1.46116	1.06658	0.198738	0.452179	0.187897	4.41134	0.00166084	2.14122	up
BjuA013783	0.909398	1.04606	1.10294	0.30827	0.0935189	0.291453	4.41173	0.016361	2.14134	up
BjuA034210	2.51334	3.7233	2.61871	0.92943	0.634407	0.439364	4.4206	0.0348009	2.14424	up
BjuA006603	18.2919	23.1035	23.4572	3.49545	6.16879	4.94279	4.43982	0.00411192	2.1505	up
BjuA046248	1.31384	0.917563	0.768273	0.190872	0.303998	0.18046	4.44179	0.0470414	2.15114	up
BjuA007021	0.317567	0.273968	0.433297	0.0807373	0.0734791	0.076333	4.44517	0.030441	2.15224	up
BjuA009373	13.8887	19.6869	13.6999	4.36125	2.54901	3.70722	4.4526	0.0383079	2.15465	up
BjuA022247	0.253537	0.16665	0.197675	0.0368333	0.0670441	0.034824	4.45461	0.0420749	2.1553	up
BjuB026423	0.454054	0.478763	0.371714	0.115437	0.140079	0.03638	4.46915	1.07315e-05	2.16	up
BjuA008250	59.3494	84.2459	71.9037	9.84518	21.1342	17.1998	4.47287	0.00501439	2.1612	up
BjuB043859	0.216435	0.290454	0.275623	0.0733678	0.0667721	0.0346827	4.47603	0.0214606	2.16222	up
BjuB007456	5.70563	7.84156	5.49998	0.828903	1.85167	1.56737	4.48385	0.0142169	2.16474	up
BjuA028272	10.5956	11.1007	10.9954	2.42822	2.48616	2.3675	4.48948	0.000319043	2.16655	up
novel.9329	0.565716	0.600673	0.712501	0.132762	0.201378	0.0836799	4.49688	0.0209156	2.16893	up
BjuB020743	8.52647	10.088	8.84163	1.61032	2.42381	2.04949	4.51312	0.00145863	2.17413	up
BjuA015916	0.198038	0.364477	0.475565	0.0402788	0.0366577	0.152326	4.52791	0.0404555	2.17884	up
BjuA004546	71.8384	111.527	81.0832	23.0237	16.1494	19.1594	4.53347	0.0383824	2.18062	up
BjuA036589	0.961285	1.04431	1.22416	0.0543098	0.247137	0.410777	4.53475	0.00165868	2.18102	up
novel.9917	1.12927	1.6158	1.77381	0.14005	0.458856	0.397231	4.53641	0.00899947	2.18155	up
[truncated: 5,699 more rows]
