# Supplementary material for: Integrative Analysis of Transcriptomic and Proteomic Changes Related to Cytoplasmic Male Sterility in Spring Stem Mustard (Brassica juncea var. tumida Tsen et Lee)
Source: Int J Mol Sci. 2022 Jun 2;23(11):6248. doi: 10.3390/ijms23116248 (PMC9180981; doi:10.3390/ijms23116248)
Supplement: Supplementary file 1 [file ijms-23-06248-s001.zip › Table S3.xlsx]

## Sheet: TE
Table S3. GO pathways associated with all DEGs in the transcriptome of B.juncea from two stages
		GO_Name	GO_ID	GO_Level	P_value	EnrichmentScore	HitsGenesCountsInSelectedSet	HitsGenesCountsInBackground	AllGenesCountsInSelectedSet	AllGenesCountsInBackground	GenesOfSelectedSetInGOterm	corrected p-value(BH method)
BP	A-TE/B-TE(FC>1.5)	biosynthetic process	GO:0009058	3	0.0093671	1.21503	115	6350	364	24421	BjuA026799,novel.4639,BjuB023942,BjuB049053,BjuB030458,novel.8192,novel.1568,BjuA016556,BjuA015229,BjuO009318,BjuB046830,BjuB022620,novel.1797,novel.2057,BjuA016595,BjuA030642,BjuB026373,BjuB001051,BjuB027223,BjuO001253,novel.4455,BjuB041982,novel.713,BjuB023088,BjuB008730,BjuB018537,BjuB017201,BjuA047061,BjuB036188,BjuA047075,BjuB019642,novel.5505,BjuA038388,novel.3574,BjuA034850,BjuB026647,BjuB…	0.13162
		organic substance biosynthetic process	GO:1901576	4	0.00453045	1.24778	112	6022	364	24421	BjuA026799,novel.4639,BjuB023942,BjuB049053,BjuB030458,novel.8192,novel.1568,BjuA016556,BjuA015229,BjuO009318,BjuB046830,novel.1797,novel.2057,BjuA016595,BjuA030642,BjuB026373,BjuB001051,BjuB027223,BjuO001253,novel.4455,BjuB041982,novel.713,BjuB023088,BjuB008730,BjuB018537,BjuB017201,BjuA047061,BjuB036188,BjuA047075,BjuB019642,novel.5505,BjuA038388,novel.3574,BjuA034850,BjuB026647,BjuB047102,BjuB…	0.095488
		cellular biosynthetic process	GO:0044249	4	0.00474382	1.24783	111	5968	364	24421	BjuA026799,novel.4639,BjuB023942,BjuB049053,BjuB030458,novel.8192,novel.1568,BjuA016556,BjuA015229,BjuO009318,BjuB046830,novel.1797,novel.2057,BjuA016595,BjuA030642,BjuB026373,BjuB001051,BjuB027223,BjuO001253,novel.4455,BjuB041982,novel.713,BjuB023088,BjuB008730,BjuB018537,BjuB017201,BjuA047061,BjuB036188,BjuA047075,BjuB019642,novel.5505,BjuA038388,novel.3574,BjuA034850,BjuB026647,BjuB047102,BjuB…	0.096282
		cellular nitrogen compound metabolic process	GO:0034641	4	0.0135728	1.20765	110	6111	364	24421	BjuA026799,novel.4639,BjuB023942,BjuB049053,BjuB030458,novel.8192,BjuB035706,novel.1568,BjuA016556,BjuA015229,BjuO009318,BjuB046830,novel.1797,BjuB042606,BjuA016595,BjuA030642,BjuB027223,BjuO001253,BjuB041982,novel.713,BjuB023088,BjuB008730,BjuB018537,BjuB017201,BjuA047061,BjuA047075,BjuB019642,novel.5505,BjuA038388,BjuA034850,BjuB026647,BjuB047102,BjuB024222,BjuB047326,BjuB002695,BjuA035914,BjuA…	0.161693
		cellular nitrogen compound biosynthetic process	GO:0044271	5	0.00122124	1.3322	97	4885	364	24421	BjuA026799,novel.4639,BjuB023942,BjuB049053,BjuB030458,novel.8192,novel.1568,BjuA016556,BjuA015229,BjuO009318,BjuB046830,novel.1797,BjuA016595,BjuA030642,BjuB027223,BjuO001253,BjuB041982,novel.713,BjuB023088,BjuB008730,BjuB018537,BjuB017201,BjuA047061,BjuA047075,BjuB019642,novel.5505,BjuA038388,BjuA034850,BjuB026647,BjuB047102,BjuB024222,BjuB047326,BjuB002695,BjuA035914,BjuA044451,BjuO001288,BjuA…	0.0304201
		cellular aromatic compound metabolic process	GO:0006725	4	0.0099525	1.25114	93	4987	364	24421	BjuA026799,novel.4639,BjuB023942,BjuB049053,BjuB030458,novel.8192,BjuB035706,BjuA016556,BjuA015229,BjuB046830,BjuB042606,novel.2057,BjuA016595,BjuA030642,BjuB027223,BjuO001253,BjuB041982,novel.713,BjuB023088,BjuB008730,BjuB017201,BjuA047061,BjuA047075,BjuA038388,BjuA034850,BjuB026647,BjuB047102,BjuB024222,BjuB047326,BjuB002695,BjuA035914,BjuA044451,BjuB044047,novel.8875,BjuO001288,BjuA042206,BjuA…	0.133024
		organic cyclic compound metabolic process	GO:1901360	4	0.0117902	1.24316	93	5019	364	24421	BjuA026799,novel.4639,BjuB023942,BjuB049053,BjuB030458,novel.8192,BjuB035706,BjuA016556,BjuA015229,BjuB046830,BjuB042606,novel.2057,BjuA016595,BjuA030642,BjuB027223,BjuO001253,BjuB041982,novel.713,BjuB023088,BjuB008730,BjuB017201,BjuA047061,BjuA047075,BjuA038388,BjuA034850,BjuB026647,BjuB047102,BjuB024222,BjuB047326,BjuB002695,BjuA035914,BjuA044451,BjuB044047,novel.8875,BjuO001288,BjuA042206,BjuA…	0.146842
		heterocycle metabolic process	GO:0046483	4	0.012228	1.24342	92	4964	364	24421	BjuA026799,novel.4639,BjuB023942,BjuB049053,BjuB030458,novel.8192,BjuB035706,BjuA016556,BjuA015229,BjuB046830,BjuB042606,BjuA016595,BjuA030642,BjuB027223,BjuO001253,BjuB041982,novel.713,BjuB023088,BjuB008730,BjuB017201,BjuA047061,BjuA047075,BjuA038388,BjuA034850,BjuB026647,BjuB047102,BjuB024222,BjuB047326,BjuB002695,BjuA035914,BjuA044451,BjuB044047,novel.8875,BjuO001288,BjuA042206,BjuA022468,BjuA…	0.148909
		cellular macromolecule biosynthetic process	GO:0034645	6	0.00796469	1.26586	91	4823	364	24421	BjuA026799,BjuB023942,BjuB049053,BjuB030458,novel.8192,novel.1568,BjuA016556,BjuA015229,BjuO009318,novel.1797,BjuA030642,BjuB001051,BjuB027223,BjuO001253,BjuB041982,novel.713,BjuB023088,BjuB008730,BjuB018537,BjuB017201,BjuA047061,BjuA047075,novel.5505,BjuA038388,BjuA034850,BjuB026647,BjuB047102,BjuB047326,BjuB002695,BjuA035914,BjuA044451,BjuO001288,BjuA042206,BjuB001969,BjuA022468,novel.2747,BjuA…	0.124704
		macromolecule biosynthetic process	GO:0009059	5	0.00796469	1.26586	91	4823	364	24421	BjuA026799,BjuB023942,BjuB049053,BjuB030458,novel.8192,novel.1568,BjuA016556,BjuA015229,BjuO009318,novel.1797,BjuA030642,BjuB001051,BjuB027223,BjuO001253,BjuB041982,novel.713,BjuB023088,BjuB008730,BjuB018537,BjuB017201,BjuA047061,BjuA047075,novel.5505,BjuA038388,BjuA034850,BjuB026647,BjuB047102,BjuB047326,BjuB002695,BjuA035914,BjuA044451,BjuO001288,BjuA042206,BjuB001969,BjuA022468,novel.2747,BjuA…	0.124704
	A-TE/B-TE(FC<0.667)	metabolic process	GO:0008152	2	0.0203815	1.0374	758	18320	974	24421	BjuB007684,BjuB007685,BjuB042449,BjuB045958,BjuB030468,BjuO011697,BjuO004926,BjuA005615,novel.1127,BjuB021996,BjuA023043,BjuA013243,BjuB016149,novel.5977,BjuA028721,BjuB040267,BjuB040264,BjuA006953,BjuA013697,BjuB033948,BjuB031302,BjuA015406,novel.5950,BjuA040816,BjuA005600,BjuA033291,novel.288,novel.8195,BjuB043345,BjuO011648,BjuB008567,BjuO011645,BjuA018972,BjuB019213,BjuA046136,BjuB022417,BjuB…	0.184113
		biological regulation	GO:0065007	2	0.000117991	1.26039	215	4277	974	24421	BjuB007684,BjuB045958,BjuO011697,BjuO004926,novel.1127,BjuA006953,BjuA005600,BjuA033291,novel.288,BjuA036394,BjuA018972,BjuA023050,BjuB020694,BjuA023055,BjuB039675,BjuB038359,BjuA030646,BjuA014173,BjuA018509,BjuO012124,BjuB019620,BjuA011928,BjuA009610,BjuB043741,novel.1145,BjuA027014,BjuB026416,BjuB001573,novel.11109,BjuB039702,BjuB013578,BjuB039706,BjuA045301,novel.9999,BjuB038428,BjuB036248,Bju…	0.00228397
		regulation of biological process	GO:0050789	3	7.42252e-05	1.27387	211	4153	974	24421	BjuB007684,BjuB045958,BjuO011697,BjuO004926,novel.1127,BjuA005600,BjuA033291,novel.288,BjuA036394,BjuA018972,BjuA023050,BjuB020694,BjuA023055,BjuB039675,BjuB038359,BjuA030646,BjuA014173,BjuA018509,BjuO012124,BjuB019620,BjuA011928,BjuA009610,BjuB043741,novel.1145,BjuA027014,BjuB026416,BjuB001573,novel.11109,BjuB039702,BjuB013578,BjuB039706,BjuA045301,novel.9999,BjuB038428,BjuB036248,BjuB039750,Bju…	0.00167625
		regulation of cellular process	GO:0050794	4	5.68178e-05	1.28047	210	4112	974	24421	BjuB007684,BjuB045958,BjuO011697,BjuO004926,novel.1127,BjuA005600,BjuA033291,novel.288,BjuA036394,BjuA018972,BjuA023050,BjuB020694,BjuA023055,BjuB039675,BjuB038359,BjuA030646,BjuA014173,BjuA018509,BjuO012124,BjuB019620,BjuA011928,BjuA009610,BjuB043741,novel.1145,BjuA027014,BjuB026416,BjuB001573,novel.11109,BjuB039702,BjuB013578,BjuB039706,BjuA045301,novel.9999,BjuB038428,BjuB036248,BjuB039750,Bju…	0.00133892
		obsolete oxidation-reduction process	GO:0055114	0	3.89956e-06	1.3816	176	3194	974	24421	BjuB042449,BjuA013243,BjuB040264,BjuB033948,novel.5950,novel.8195,BjuB043345,BjuB008567,BjuO011645,BjuB046847,BjuB011752,BjuA046151,BjuA007827,BjuB022874,BjuA024386,BjuB038350,BjuB042840,BjuA015480,BjuB013081,novel.6865,BjuB043724,BjuA005234,BjuO008965,BjuA042256,BjuB027725,novel.7793,BjuB024270,BjuB045196,BjuB026422,BjuA019486,BjuA002630,BjuB001526,BjuA012416,BjuB044200,BjuB044205,BjuB042091,nov…	0.000124327
		heterocycle biosynthetic process	GO:0018130	5	0.00154519	1.23332	176	3578	974	24421	BjuB007684,BjuB045958,BjuO004926,novel.1127,BjuB040267,BjuA005600,BjuA033291,novel.288,BjuA018972,BjuA023050,BjuB020694,BjuA023055,BjuB039675,BjuB038359,BjuA030646,BjuA018509,BjuO012124,BjuB019620,BjuA011928,BjuA009610,novel.1145,BjuA027014,BjuB001573,BjuB039702,BjuB039706,BjuA045301,novel.9999,BjuB038428,BjuB036248,BjuB039750,BjuB025596,BjuA045716,BjuB047377,BjuB048226,novel.5583,BjuB039748,BjuB…	0.0246322
		aromatic compound biosynthetic process	GO:0019438	5	0.00160345	1.23229	176	3581	974	24421	BjuB007684,BjuB045958,BjuO004926,novel.1127,BjuB040267,BjuA005600,BjuA033291,novel.288,BjuA018972,BjuA023050,BjuB020694,BjuA023055,BjuB039675,BjuB038359,BjuA030646,BjuA018509,BjuO012124,BjuB019620,BjuA011928,BjuA009610,novel.1145,BjuA027014,BjuB001573,BjuB039702,BjuB039706,BjuA045301,novel.9999,BjuB038428,BjuB036248,BjuB039750,BjuB025596,BjuA045716,BjuB047377,BjuB048226,novel.5583,BjuB039748,BjuB…	0.0248306
		organic cyclic compound biosynthetic process	GO:1901362	5	0.00365768	1.20866	176	3651	974	24421	BjuB007684,BjuB045958,BjuO004926,novel.1127,BjuB040267,BjuA005600,BjuA033291,novel.288,BjuA018972,BjuA023050,BjuB020694,BjuA023055,BjuB039675,BjuB038359,BjuA030646,BjuA018509,BjuO012124,BjuB019620,BjuA011928,BjuA009610,novel.1145,BjuA027014,BjuB001573,BjuB039702,BjuB039706,BjuA045301,novel.9999,BjuB038428,BjuB036248,BjuB039750,BjuB025596,BjuA045716,BjuB047377,BjuB048226,novel.5583,BjuB039748,BjuB…	0.0521701
		nucleobase-containing compound biosynthetic process	GO:0034654	6	0.000197894	1.289	175	3404	974	24421	BjuB007684,BjuB045958,BjuO004926,novel.1127,BjuB040267,BjuA005600,BjuA033291,novel.288,BjuA018972,BjuA023050,BjuB020694,BjuA023055,BjuB039675,BjuB038359,BjuA030646,BjuA018509,BjuO012124,BjuB019620,BjuA011928,BjuA009610,novel.1145,BjuA027014,BjuB001573,BjuB039702,BjuB039706,BjuA045301,novel.9999,BjuB038428,BjuB036248,BjuB039750,BjuB025596,BjuA045716,BjuB047377,BjuB048226,novel.5583,BjuB039748,BjuB…	0.00369858
		RNA metabolic process	GO:0016070	7	0.0249416	1.14868	174	3798	974	24421	BjuB007684,BjuB045958,BjuO004926,novel.1127,BjuA005600,BjuA033291,novel.288,BjuA018972,BjuA023050,BjuB020694,BjuA023055,BjuB039675,BjuB038359,BjuA030646,BjuA018509,BjuO012124,BjuA019831,BjuB019620,BjuA011928,BjuA009610,novel.1145,BjuA027014,BjuB048679,BjuB001573,BjuB039702,BjuB039706,BjuA045301,novel.9999,BjuB038428,BjuB036248,BjuB039750,BjuB025596,BjuA045716,BjuB047377,BjuB048226,novel.5583,BjuB…	0.211224
CC	A-TE/B-TE(FC<0.667)	membrane	GO:0016020	3	0.000484488	1.1812	182	4870	290	9166	BjuB007685,BjuB007687,BjuO004922,novel.3312,BjuB007226,BjuA015878,novel.1589,BjuB031302,BjuA028754,BjuB028175,BjuB043308,BjuO012955,BjuB038352,BjuA016328,BjuA043509,novel.11190,BjuB013081,BjuB038383,novel.2029,BjuA045753,novel.776,BjuB044299,BjuB044298,BjuB047322,BjuO006772,BjuA046627,BjuO002380,BjuA019014,BjuA012870,BjuB045195,BjuA012847,BjuB017985,BjuB042909,novel.5102,BjuO002352,BjuA039072,nov…	0.0147284
		cell periphery	GO:0071944	3	2.97422e-05	2.16116	32	468	290	9166	BjuA046191,BjuO011648,BjuA017610,BjuA038167,BjuA015033,BjuB005933,novel.6461,novel.1647,BjuA011592,BjuA038444,BjuA038443,BjuB023860,BjuA046080,novel.4179,BjuA020786,BjuA006050,BjuB020411,BjuA040637,BjuA028554,BjuO004736,novel.5743,BjuB027982,novel.11312,BjuO006579,BjuB002618,BjuA046283,BjuB008467,BjuA006678,BjuA027577,BjuB040633,BjuB019145,BjuA025873,	0.00452081
		external encapsulating structure	GO:0030312	3	8.81441e-05	2.3992	23	303	290	9166	BjuA046191,BjuO011648,BjuA017610,BjuA038167,BjuA015033,novel.6461,BjuA011592,BjuA038444,BjuA038443,BjuB023860,BjuA046080,novel.4179,BjuA006050,BjuB020411,BjuA028554,BjuO004736,novel.11312,BjuO006579,BjuA046283,BjuB008467,BjuA006678,BjuA027577,BjuB040633,	0.00669895
		cell wall	GO:0005618	4	0.000325695	2.29669	21	289	290	9166	BjuA046191,BjuO011648,BjuA017610,BjuA038167,novel.6461,BjuA011592,BjuA038444,BjuA038443,BjuB023860,BjuA046080,novel.4179,BjuA006050,BjuB020411,BjuA028554,BjuO004736,novel.11312,BjuO006579,BjuA046283,BjuB008467,BjuA006678,BjuB040633,	0.0123764
		extracellular region	GO:0005576	3	0.000132063	3.34057	13	123	290	9166	BjuO011648,BjuA015033,novel.6461,BjuA038444,BjuA038443,novel.4179,novel.8518,novel.10474,novel.11312,BjuA046283,BjuA006678,BjuA027577,BjuB040633,	0.00669119
		apoplast	GO:0048046	4	0.00263303	3.05873	9	93	290	9166	BjuO011648,novel.6461,BjuA038444,BjuA038443,novel.4179,novel.11312,BjuA046283,BjuA006678,BjuB040633,	0.0667035
		anchored component of membrane	GO:0031225	4	0.0203066	3.16069	5	50	290	9166	BjuB009983,BjuA040637,BjuB027982,BjuB037757,BjuB013352,	0.342955
		chloroplast	GO:0009507	7	0.00846767	4.8626	4	26	290	9166	novel.11190,BjuB027752,BjuB027751,BjuA034466,	0.18387
		plastid	GO:0009536	6	0.00846767	4.8626	4	26	290	9166	novel.11190,BjuB027752,BjuB027751,BjuA034466,	0.18387
		anchored component of plasma membrane	GO:0046658	5	0.0310046	7.02375	2	9	290	9166	BjuA040637,BjuB027982,	0.471269
MF	A-TE/B-TE(FC>1.5)	protein binding	GO:0005515	3	0.0330274	1.14482	151	8906	577	38960	BjuB046809,BjuA036101,BjuB019416,BjuB026184,BjuA042816,BjuA042818,BjuB043761,BjuA000158,novel.9048,BjuO012989,BjuB018133,BjuB035706,BjuB023970,BjuB035719,BjuA014586,BjuA026572,BjuB031345,BjuA041306,BjuO005852,BjuA036195,BjuB018720,BjuB005417,BjuO002105,BjuB003029,BjuA025031,BjuA008957,BjuB041319,BjuA031510,BjuO006788,BjuO006787,novel.9772,BjuA016193,novel.8205,BjuB034006,BjuA030233,BjuB017940,Bju…	0.946785
		DNA binding	GO:0003677	5	0.0186147	1.24457	87	4720	577	38960	BjuA026799,BjuB023942,BjuB026184,BjuB045938,BjuB049053,BjuB030458,novel.8192,BjuB035706,BjuB023970,BjuB036815,BjuA016556,BjuA015229,BjuB017056,BjuB031339,BjuB004335,BjuA030642,BjuB027223,BjuO001253,BjuO010194,BjuB041982,BjuB029628,BjuB023088,BjuB008730,BjuB017201,BjuA047061,BjuA047075,BjuA038388,BjuA034850,BjuB015983,BjuB047102,BjuA030480,novel.8205,BjuB047326,BjuB002695,BjuA044451,BjuO001288,Bju…	0.800432
		transcription regulator activity	GO:0140110	2	0.000586005	1.69692	43	1711	577	38960	BjuB023942,BjuB049053,novel.8192,BjuA016556,BjuA015229,BjuA030642,BjuB027223,BjuB041982,BjuB023088,BjuB017201,BjuA047061,BjuA047075,BjuB047102,BjuB047326,BjuB002695,BjuA042206,BjuA022468,BjuA011553,BjuA014644,BjuB010010,BjuA045794,BjuA021178,BjuB042069,BjuB002902,BjuA034065,BjuO011987,BjuA025359,BjuA007319,BjuO002416,BjuA012702,BjuA038092,novel.10386,BjuB028927,BjuB013481,BjuA041474,BjuB038555,Bj…	0.201586
		DNA-binding transcription factor activity	GO:0003700	3	0.00104326	1.68383	40	1604	577	38960	BjuB023942,BjuB049053,novel.8192,BjuA016556,BjuA015229,BjuA030642,BjuB027223,BjuB041982,BjuB023088,BjuB017201,BjuA047061,BjuA047075,BjuB047102,BjuB047326,BjuB002695,BjuA042206,BjuA011553,BjuA014644,BjuB010010,BjuA045794,BjuA021178,BjuB042069,BjuB002902,BjuA034065,BjuO011987,BjuA025359,BjuA007319,BjuO002416,BjuA012702,BjuA038092,novel.10386,BjuB028927,BjuB013481,BjuA041474,BjuA043431,BjuA045001,Bj…	0.179441
		sequence-specific DNA binding	GO:0043565	6	0.00176288	1.94074	24	835	577	38960	BjuB023942,BjuB049053,novel.8192,BjuA016556,BjuA015229,BjuB041982,BjuB023088,BjuB017201,BjuB047102,BjuB047326,BjuB002695,BjuA011553,BjuB010010,BjuA021178,BjuB042069,BjuB002902,BjuO011987,BjuA025359,BjuA007319,novel.10386,BjuB028927,novel.8305,BjuA045001,BjuA045226,	0.202143
		serine-type endopeptidase inhibitor activity	GO:0004867	7	0.00437695	19.2919	2	7	577	38960	novel.6207,novel.1098,	0.376418
		glutamyl-tRNA reductase activity	GO:0008883	6	0.0110224	12.2767	2	11	577	38960	novel.4639,BjuA016595,	0.758339
		carbon-sulfur lyase activity	GO:0016846	4	0.0257071	7.94373	2	17	577	38960	BjuB010620,BjuB040190,	0.982581
		adenosylmethionine decarboxylase activity	GO:0004014	6	0.031702	7.10754	2	19	577	38960	BjuA041800,BjuB007308,	0.991408
		RNA ligase activity	GO:0008452	5	0.0148101	67.5217	1	1	577	38960	novel.8875,	0.84911
	A-TE/B-TE(FC<0.667)	catalytic activity	GO:0003824	2	7.21373e-07	1.13969	724	17729	1396	38960	BjuB007685,BjuB042449,BjuO011697,BjuA005615,BjuB021996,BjuA023043,BjuA013243,BjuB016149,novel.5977,BjuA028721,BjuB040267,BjuB040264,BjuA006953,BjuA013697,BjuB007226,BjuA010184,BjuA016722,BjuB033948,BjuB031302,BjuA046191,BjuA015406,novel.5950,BjuA040816,novel.8195,BjuA036394,BjuB043345,BjuO011648,BjuB008567,BjuO011645,BjuB032216,BjuB019213,BjuA046136,BjuB022417,BjuA013258,BjuA017610,BjuA045292,Bju…	7.37604e-05
		transferase activity	GO:0016740	3	0.00027095	1.2033	295	6842	1396	38960	BjuB007685,BjuO011697,BjuA005615,BjuB021996,BjuA023043,BjuB016149,BjuB040267,BjuB031302,BjuA015406,BjuA040816,BjuO011648,BjuB019213,BjuA046136,BjuB022417,BjuA038550,BjuB043308,BjuA027411,BjuO000988,BjuB043700,BjuB039685,BjuB038352,BjuB047283,BjuA040497,BjuA047060,BjuB045905,BjuB038395,BjuB007663,BjuO013406,BjuB048162,BjuB029429,BjuB048678,BjuB026401,BjuB026416,BjuB025561,BjuB037515,BjuB006810,Bju…	0.0085245
		oxidoreductase activity	GO:0016491	3	9.40143e-08	1.44507	195	3766	1396	38960	BjuB042449,BjuA013243,BjuB040264,BjuA016722,BjuB033948,novel.5950,novel.8195,BjuA036394,BjuB043345,BjuB008567,BjuO011645,BjuB011752,BjuA007827,BjuB022874,BjuA024386,BjuB042840,BjuA031960,BjuA015480,BjuB013081,BjuB041547,novel.6865,BjuA043945,BjuB043724,BjuB041543,BjuA005234,BjuO008965,BjuA042256,BjuB027725,novel.10228,novel.7793,BjuB024270,BjuB045196,BjuB026422,BjuA019486,BjuB035757,BjuB001526,Bj…	1.28173e-05
		transcription regulator activity	GO:0140110	2	3.74488e-06	1.59849	98	1711	1396	38960	BjuB007684,BjuB045958,BjuO004926,novel.1127,BjuA033291,BjuA018972,BjuA023050,BjuB020694,BjuA023055,BjuB039675,BjuB038359,BjuA030646,BjuA011928,BjuA009610,BjuB001573,BjuB039702,BjuA045301,BjuB038428,BjuB039750,BjuB025596,BjuA045716,BjuB047377,BjuB048226,BjuB039748,BjuB040719,BjuA024875,BjuB042091,novel.8221,BjuA018802,BjuA003316,BjuB042556,BjuA036200,BjuO000631,BjuO011740,BjuB042947,BjuB015362,Bju…	0.000191457
		obsolete cofactor binding	GO:0048037	0	0.00489977	1.30275	97	2078	1396	38960	BjuA013243,BjuB040264,BjuB033948,novel.5950,BjuB008567,BjuO011645,BjuB032216,BjuB022874,BjuA024386,BjuB042840,BjuA015480,BjuB013081,novel.6865,BjuA005234,BjuA042256,BjuB027725,novel.7793,BjuB024270,BjuB045196,BjuB026422,BjuA019486,BjuB001526,BjuB044205,BjuA043145,BjuA022066,novel.5837,BjuB029587,BjuB028293,BjuA040736,BjuB040762,BjuA018458,BjuB027355,BjuA038087,BjuB023000,BjuA044745,BjuA012761,Bju…	0.0715716
		DNA-binding transcription factor activity	GO:0003700	3	7.38182e-07	1.67032	96	1604	1396	38960	BjuB007684,BjuB045958,BjuO004926,novel.1127,BjuA033291,BjuA018972,BjuA023050,BjuB020694,BjuA023055,BjuB039675,BjuB038359,BjuA030646,BjuA011928,BjuA009610,BjuB001573,BjuB039702,BjuA045301,BjuB038428,BjuB039750,BjuB025596,BjuA045716,BjuB047377,BjuB048226,BjuB039748,BjuB040719,BjuA024875,BjuB042091,novel.8221,BjuA018802,BjuA003316,BjuB042556,BjuA036200,BjuO000631,BjuO011740,BjuB042947,BjuB015362,Bju…	6.03833e-05
		glycosyltransferase activity	GO:0016757	4	3.07385e-08	1.94948	76	1088	1396	38960	BjuB007685,BjuB021996,BjuB031302,BjuO011648,BjuB043700,BjuB047283,BjuB037515,BjuO008945,BjuA046627,BjuA009644,novel.6461,BjuA010669,novel.5102,BjuB003330,BjuA034210,novel.6062,BjuB001566,BjuA013115,novel.4515,BjuA038444,BjuA038443,BjuB030962,BjuA005551,BjuB041670,BjuA022925,BjuB015396,BjuB015884,novel.4179,BjuA020786,BjuA012741,BjuA012742,BjuB046521,novel.2848,BjuA035254,BjuB023922,BjuA025478,Bju…	6.28603e-06
		hexosyltransferase activity	GO:0016758	5	1.50825e-08	2.13142	64	838	1396	38960	BjuB007685,BjuB021996,BjuB031302,BjuO011648,BjuB047283,BjuB037515,BjuO008945,BjuA046627,novel.6461,BjuA010669,novel.5102,BjuB003330,BjuA034210,novel.6062,BjuB001566,novel.4515,BjuA038444,BjuA038443,BjuB030962,BjuB041670,BjuA022925,BjuB015396,BjuB015884,novel.4179,BjuA020786,BjuA012741,BjuA012742,novel.2848,BjuA035254,BjuB023922,BjuA025478,BjuA003221,BjuA039219,BjuO010183,BjuB025295,BjuA009845,nov…	6.16873e-06
		hydrolase activity, acting on glycosyl bonds	GO:0016798	4	0.00385792	1.44978	56	1078	1396	38960	BjuO011648,novel.4232,BjuA007859,BjuA005268,BjuB041528,BjuA010658,BjuA044445,novel.6461,BjuA019065,novel.10659,BjuB022424,BjuA033330,BjuO009495,BjuA006831,BjuO001980,BjuA029507,BjuA038444,BjuA038443,novel.4570,novel.4579,novel.4107,BjuA002080,BjuA011869,novel.8533,novel.4179,BjuB046105,BjuO006852,BjuB033693,BjuA047407,BjuA038325,BjuA017886,novel.2297,BjuA036175,BjuA003268,BjuA010844,BjuA005005,Bj…	0.0584403
		hydrolase activity, hydrolyzing O-glycosyl compounds	GO:0004553	5	0.00637341	1.42912	53	1035	1396	38960	BjuO011648,novel.4232,BjuA007859,BjuA005268,BjuB041528,BjuA010658,BjuA044445,novel.6461,BjuA019065,novel.10659,BjuB022424,BjuA033330,BjuA006831,BjuO001980,BjuA029507,BjuA038444,BjuA038443,novel.4570,novel.4579,novel.4107,BjuA011869,novel.8533,novel.4179,BjuB046105,BjuO006852,BjuB033693,BjuA047407,BjuA038325,BjuA017886,novel.2297,BjuA036175,BjuA003268,BjuA010844,BjuA005005,BjuB022297,BjuB044058,Bj…	0.0814602

## Sheet: BI
Table S3. GO pathways associated with all DEGs in the transcriptome of B.juncea from two stages
		GO_Name	GO_ID	GO_Level	P_value	EnrichmentScore	HitsGenesCountsInSelectedSet	HitsGenesCountsInBackground	AllGenesCountsInSelectedSet	AllGenesCountsInBackground	GenesOfSelectedSetInGOterm	corrected p-value(BH method)
BP	A-BI/B-BI(FC>1.5)	lipid metabolic process	GO:0006629	4	0.0105253	1.40177	50	915	952	24421	BjuO012982,BjuA007406,BjuB005431,BjuB040680,novel.15,novel.49,novel.5106,BjuO011739,BjuA015915,BjuB044270,BjuO007651,BjuA022043,BjuB022979,BjuA044303,BjuB047431,BjuA000765,BjuA036705,BjuB032393,BjuB027052,BjuB015077,BjuA001974,BjuA015521,BjuA041803,BjuA043638,novel.4376,BjuA042348,BjuB047646,BjuB044631,BjuA013697,BjuB018357,BjuA008367,novel.8646,BjuA000416,novel.8647,BjuA046660,BjuA013579,BjuB044…	0.289656
		response to stress	GO:0006950	3	0.0252444	1.35825	44	831	952	24421	BjuB042459,BjuB037081,BjuO006301,novel.778,BjuB047334,BjuB022024,BjuB006841,BjuA019486,BjuB022077,BjuA043132,BjuA036698,BjuO010435,BjuA006872,novel.3246,BjuA028253,BjuB032364,BjuA020395,BjuB024795,BjuA013054,BjuA004111,BjuA004110,BjuB013359,BjuB036960,BjuA012554,BjuB048946,BjuB023690,BjuA005228,BjuO004989,BjuA032805,BjuA003524,BjuA032707,BjuA043472,BjuA046566,BjuB026914,BjuA026995,BjuB004702,BjuB…	0.445338
		response to chemical	GO:0042221	3	0.022914	1.48486	29	501	952	24421	novel.1590,BjuB006005,BjuB007363,BjuO010435,BjuB031861,BjuB047432,BjuA003833,novel.2867,novel.1363,BjuO000363,BjuA009719,BjuA007104,BjuA040411,BjuA028754,BjuA032805,BjuA027452,BjuB027241,BjuB017112,BjuA046496,BjuA011899,BjuA011898,BjuA026995,BjuB004702,BjuB014131,BjuB032019,BjuO008773,BjuA025323,novel.5210,BjuB047240,	0.477723
		metal ion transport	GO:0030001	7	0.00612686	1.72395	25	372	952	24421	novel.1571,BjuA038586,novel.3344,BjuB005479,BjuA045723,BjuB020338,BjuA008656,BjuA007364,BjuA023477,BjuB027969,BjuA020972,BjuB028408,BjuB011689,BjuA006529,BjuB019617,BjuA035908,BjuB002819,BjuB042159,BjuA038778,BjuB041740,BjuA009406,BjuA009469,BjuA004465,BjuB040613,BjuB042385,	0.234182
		protein folding	GO:0006457	3	0.000486617	2.11565	24	291	952	24421	BjuB037081,BjuB039670,BjuA027903,BjuA015926,BjuA014448,BjuB022951,BjuA046025,BjuA021637,BjuB048748,BjuB027083,BjuA022855,BjuA008317,BjuA000284,BjuB040371,BjuB029103,BjuB012331,BjuB040484,BjuA024188,BjuB007899,BjuB019934,BjuA019512,BjuA032542,BjuB019174,BjuB020171,	0.0478275
		RNA processing	GO:0006396	8	0.0380101	1.47639	24	417	952	24421	BjuB010812,BjuB010045,BjuB023350,BjuO005861,BjuA043151,BjuA044319,BjuO002907,BjuB036700,BjuA014534,BjuA027664,BjuA029405,BjuA007292,BjuA007926,BjuA023133,BjuB013398,BjuA046735,BjuA001884,BjuB015299,BjuB035723,novel.2498,BjuB048343,novel.6657,BjuB011165,BjuB020902,	0.568498
		microtubule-based process	GO:0007017	3	4.68391e-05	2.58877	22	218	952	24421	BjuA022199,novel.2895,BjuA042659,BjuA016366,BjuA044301,BjuB043067,BjuB032390,BjuA033543,novel.7474,BjuB025423,BjuB024127,BjuO002244,BjuA046771,BjuB030007,BjuB008976,BjuB005974,BjuB007763,BjuB041706,BjuB001620,BjuB029265,BjuA015260,BjuA015105,	0.0107418
		ncRNA metabolic process	GO:0034660	8	0.0473436	1.46966	22	384	952	24421	BjuB010812,BjuB010045,BjuB023350,BjuO011707,BjuA043151,BjuB039876,BjuA014534,BjuA013013,BjuA007292,novel.10850,BjuB015299,novel.3740,BjuB035723,novel.2498,BjuA029944,BjuB048343,novel.6657,BjuB005248,BjuB020902,BjuA026806,BjuA026807,BjuA024063,	0.603193
		movement of cell or subcellular component	GO:0006928	3	4.14838e-06	3.11386	21	173	952	24421	BjuA022199,novel.2895,BjuA042659,BjuA016366,BjuA044301,BjuB043067,BjuB032390,BjuA033543,novel.7474,BjuB025423,BjuB024127,BjuO002244,BjuA046771,BjuB030007,BjuB008976,BjuB005974,BjuB041706,BjuB001620,BjuB029265,BjuA015260,BjuA015105,	0.00285408
		microtubule-based movement	GO:0007018	4	4.14838e-06	3.11386	21	173	952	24421	BjuA022199,novel.2895,BjuA042659,BjuA016366,BjuA044301,BjuB043067,BjuB032390,BjuA033543,novel.7474,BjuB025423,BjuB024127,BjuO002244,BjuA046771,BjuB030007,BjuB008976,BjuB005974,BjuB041706,BjuB001620,BjuB029265,BjuA015260,BjuA015105,	0.00285408
	A-BI/B-BI(FC<0.667)	biological regulation	GO:0065007	2	0.047661	1.10437	235	4277	1215	24421	BjuO010352,BjuB046802,BjuB030458,BjuO010324,BjuO010319,BjuB046838,novel.1576,novel.5939,BjuB033515,BjuA026571,BjuA037212,BjuB019237,BjuA027899,BjuA027002,BjuA043978,BjuO012135,BjuA008734,BjuA017655,BjuA003010,BjuB041980,BjuB014380,BjuA042677,BjuB043741,BjuA027031,BjuA027015,novel.7798,BjuB027783,BjuB047364,BjuA024888,BjuA043135,BjuB037984,BjuA022265,BjuO003293,novel.8212,novel.8213,BjuB032278,Bju…	0.987085
		regulation of cellular process	GO:0050794	4	0.0370564	1.11447	228	4112	1215	24421	BjuO010352,BjuB046802,BjuB030458,BjuO010324,BjuO010319,BjuB046838,novel.1576,novel.5939,BjuB033515,BjuA026571,BjuA037212,BjuB019237,BjuA027899,BjuA027002,BjuO012135,BjuA008734,BjuA017655,BjuA003010,BjuB041980,BjuB014380,BjuA042677,BjuB043741,BjuA027031,BjuA027015,BjuB027783,BjuB047364,BjuA024888,BjuA043135,BjuB037984,BjuO003293,novel.8212,novel.8213,BjuB032278,BjuA027935,BjuA038414,BjuB022965,Bju…	0.857747
		obsolete oxidation-reduction process	GO:0055114	0	0.0258351	1.14531	182	3194	1215	24421	BjuB042449,BjuA040849,BjuB029459,BjuB020220,BjuA029659,BjuB038350,novel.7723,BjuB041968,BjuA028309,BjuB026396,BjuB027734,novel.5170,BjuO007624,novel.9518,novel.5136,novel.1644,BjuA040924,BjuA015968,BjuA038418,BjuB016271,BjuA047381,BjuB042551,BjuA027739,BjuA018853,BjuB000716,BjuB000752,BjuB000753,BjuO005973,BjuB001171,BjuA004256,BjuA009912,BjuB037124,BjuA028230,BjuA041294,BjuB038520,BjuB026549,Bju…	0.753045
		response to stimulus	GO:0050896	2	0.0194594	1.19204	130	2192	1215	24421	BjuA013232,BjuO010324,novel.5939,BjuA027002,BjuA008734,BjuA003010,BjuB043741,BjuB038370,BjuA007480,BjuA039053,BjuB037108,novel.7798,BjuB034045,BjuB047364,BjuO005051,BjuO011712,BjuA011559,BjuA015979,BjuA040924,novel.8212,novel.8213,BjuB008644,BjuO009495,BjuB007364,BjuA025177,BjuA016206,BjuB027843,BjuA022964,BjuB013236,BjuB048717,BjuA046104,novel.5094,BjuA036571,BjuB018148,novel.1310,BjuB031945,nov…	0.589021
		carbohydrate metabolic process	GO:0005975	4	5.58562e-06	1.49625	120	1612	1215	24421	BjuA025200,BjuA037245,BjuO004525,BjuA037260,novel.5987,BjuB023389,BjuA006180,BjuA041369,BjuO004534,novel.757,BjuB023347,BjuA023599,BjuA015968,BjuO010411,BjuA035393,BjuB006872,BjuA013172,novel.3235,BjuB043854,novel.3213,BjuB031917,BjuB038527,BjuA042589,BjuB033693,novel.8120,BjuA043036,BjuB022100,BjuO007784,BjuA023285,BjuA023260,BjuB018130,BjuA025068,BjuA043737,BjuA043743,BjuB016331,BjuA030429,BjuA…	0.00146529
		transmembrane transport	GO:0055085	5	0.0050008	1.27271	111	1753	1215	24421	BjuB029476,BjuA017601,BjuA013276,BjuB042468,BjuA038587,BjuB005435,novel.7719,BjuB009065,BjuA035566,BjuA035567,BjuA015775,BjuA022040,BjuB032325,BjuB007364,BjuB018038,BjuA001166,BjuB026480,BjuA031863,BjuB025134,novel.7616,BjuB031865,BjuB047456,BjuA020313,BjuB039827,BjuB035437,BjuA004987,novel.8817,novel.1389,BjuB043962,BjuB013317,BjuA019277,novel.8027,BjuA046887,BjuB041477,BjuA020917,BjuA006615,Bju…	0.281117
		cellular response to stimulus	GO:0051716	3	0.012176	1.31044	71	1089	1215	24421	BjuA013232,BjuO010324,novel.5939,BjuA027002,BjuA008734,BjuA003010,BjuB043741,novel.7798,BjuB047364,BjuO005051,novel.8212,novel.8213,BjuB008644,BjuO009495,BjuA016206,BjuB027843,BjuA022964,BjuB013236,BjuB048717,BjuA046104,novel.5094,BjuB018148,BjuB031945,BjuA030472,BjuA029487,BjuB046210,BjuA035161,BjuA032951,BjuB040114,BjuA042383,BjuB042809,BjuB046313,novel.1166,novel.9981,novel.312,novel.313,novel…	0.456309
		cell communication	GO:0007154	3	0.0102296	1.33997	65	975	1215	24421	BjuO010324,novel.5939,BjuA027002,BjuA008734,BjuA003010,BjuB043741,BjuB047364,novel.8212,novel.8213,BjuB008644,BjuA016206,BjuB027843,BjuA022964,BjuB013236,BjuB048717,BjuA046104,BjuB018148,BjuB031945,BjuA030472,BjuA029487,BjuB046210,BjuA035161,BjuA032951,BjuB040114,BjuA042383,BjuB042809,BjuB046313,novel.1166,BjuO012581,novel.9981,novel.312,novel.313,novel.314,BjuA000406,BjuA044873,novel.9124,BjuB02…	0.402535
		signaling	GO:0023052	2	0.00309193	1.4291	62	872	1215	24421	BjuO010324,novel.5939,BjuA027002,BjuA008734,BjuA003010,BjuB043741,BjuB047364,novel.8212,novel.8213,BjuB008644,BjuA016206,BjuB027843,BjuA022964,BjuB013236,BjuB048717,BjuA046104,BjuB018148,BjuB031945,BjuA030472,BjuA029487,BjuB046210,BjuA035161,BjuA032951,BjuB040114,BjuA042383,BjuB042809,BjuB046313,novel.1166,novel.9981,novel.312,novel.313,novel.314,BjuA000406,BjuA044873,novel.9124,BjuB029068,BjuB02…	0.202779
		signal transduction	GO:0007165	5	0.00309193	1.4291	62	872	1215	24421	BjuO010324,novel.5939,BjuA027002,BjuA008734,BjuA003010,BjuB043741,BjuB047364,novel.8212,novel.8213,BjuB008644,BjuA016206,BjuB027843,BjuA022964,BjuB013236,BjuB048717,BjuA046104,BjuB018148,BjuB031945,BjuA030472,BjuA029487,BjuB046210,BjuA035161,BjuA032951,BjuB040114,BjuA042383,BjuB042809,BjuB046313,novel.1166,novel.9981,novel.312,novel.313,novel.314,BjuA000406,BjuA044873,novel.9124,BjuB029068,BjuB02…	0.202779
CC	A-BI/B-BI(FC>1.5)	endoplasmic reticulum	GO:0005783	6	0.00539656	2.23771	13	150	355	9166	BjuB039670,BjuA022043,BjuA021637,BjuA022855,BjuB038786,BjuB044631,novel.4243,BjuA017236,BjuA000284,BjuB029103,BjuA020785,BjuA019512,BjuA032542,	0.339983
		lipid droplet	GO:0005811	6	7.78939e-05	4.8412	9	48	355	9166	BjuB012658,BjuB044302,BjuA039556,BjuA039552,BjuB027294,BjuA042284,BjuA015996,BjuA005775,BjuO008846,	0.0147219
		monolayer-surrounded lipid storage body	GO:0012511	7	7.78939e-05	4.8412	9	48	355	9166	BjuB012658,BjuB044302,BjuA039556,BjuA039552,BjuB027294,BjuA042284,BjuA015996,BjuA005775,BjuO008846,	0.0147219
		mitochondrial matrix	GO:0005759	6	0.0304957	3.33158	4	31	355	9166	BjuB041107,BjuB027128,BjuA003413,BjuA040194,	1
		preribosome	GO:0030684	4	0.0338231	3.22746	4	32	355	9166	BjuA014534,BjuO002137,BjuB015299,BjuB020902,	1
		GPI-anchor transamidase complex	GO:0042765	7	0.0358792	6.45493	2	8	355	9166	BjuB044631,BjuA020785,	1
		caspase complex	GO:0008303	6	0.0358792	6.45493	2	8	355	9166	BjuB044631,BjuA020785,	1
		integral component of endoplasmic reticulum membrane	GO:0030176	6	0.0449689	5.73772	2	9	355	9166	BjuB044631,BjuA020785,	1
		intrinsic component of endoplasmic reticulum membrane	GO:0031227	5	0.0449689	5.73772	2	9	355	9166	BjuB044631,BjuA020785,	1
		membrane	GO:0016020	3	1.61948e-10	1.2839	279	4870	409	9166	BjuA013232,BjuB028148,BjuB029476,BjuB008529,BjuA017601,BjuA027872,BjuA025200,BjuA013276,BjuA017613,novel.2874,BjuB042468,BjuA043972,BjuB040674,BjuA013294,BjuA038587,BjuB005435,novel.7719,BjuB016130,BjuA041301,novel.9521,BjuB035356,BjuB023373,BjuB009065,BjuA027065,BjuB044298,BjuB046056,BjuA012870,BjuA041369,BjuA012847,BjuB013132,BjuA022265,BjuA035566,BjuA035567,BjuB010027,BjuB009983,BjuA015775,Bju…	1.48182e-08
	A-BI/B-BI(FC<0.667)	obsolete membrane part	GO:0044425	0	1.05655e-07	1.38786	176	2842	409	9166	BjuA013232,BjuB029476,BjuB008529,BjuA017601,BjuA027872,BjuA013276,BjuA017613,novel.2874,BjuA043972,BjuB040674,BjuA013294,BjuA038587,BjuB005435,novel.7719,BjuA041301,novel.9521,BjuB035356,BjuB023373,BjuB044298,BjuA012870,BjuA012847,BjuB013132,BjuA022265,BjuA035566,BjuA035567,BjuB009983,BjuA015775,BjuB032322,BjuB032325,novel.1453,BjuB018038,BjuA001166,BjuB022998,BjuA016229,BjuB026480,BjuA016239,nov…	4.8337e-06
		intrinsic component of membrane	GO:0031224	3	1.17136e-10	1.55456	161	2321	409	9166	BjuA013232,BjuB008529,BjuA017601,BjuA027872,BjuA013276,BjuA017613,novel.2874,BjuA043972,BjuB040674,BjuA013294,BjuA038587,BjuB005435,novel.7719,BjuA041301,novel.9521,BjuB035356,BjuB023373,BjuB044298,BjuA012870,BjuA012847,BjuB013132,BjuA022265,BjuA035566,BjuA035567,BjuB009983,BjuA015775,BjuB032322,BjuB032325,novel.1453,BjuB018038,BjuA001166,BjuB022998,BjuA016229,BjuB026480,BjuA016239,BjuA041213,Bju…	2.14359e-08
		integral component of membrane	GO:0016021	4	4.47639e-09	1.50984	153	2271	409	9166	BjuB008529,BjuA017601,BjuA027872,BjuA013276,BjuA017613,novel.2874,BjuA043972,BjuB040674,BjuA013294,BjuA038587,BjuB005435,novel.7719,novel.9521,BjuB035356,BjuB023373,BjuB044298,BjuA012870,BjuA012847,BjuB013132,BjuA022265,BjuA035566,BjuA035567,BjuA015775,BjuB032322,BjuB032325,novel.1453,BjuB018038,BjuA001166,BjuB022998,BjuA016229,BjuB026480,BjuA016239,BjuA041213,BjuB025134,BjuA044306,BjuB047456,Bju…	2.7306e-07
		cell periphery	GO:0071944	3	0.000932386	1.7239	36	468	409	9166	BjuA013232,BjuB028105,BjuA015033,BjuB047373,BjuB012661,BjuB044249,BjuA047392,BjuA014461,BjuB047403,BjuB031945,BjuA038360,BjuB016331,BjuA031759,novel.11311,BjuO006583,BjuB044544,BjuA010779,BjuB046399,BjuA013872,BjuA041718,BjuO010778,BjuB017052,BjuA008372,BjuB013599,BjuB047813,BjuA017985,BjuA020716,BjuB037590,BjuB042940,novel.6735,novel.4179,BjuB013744,BjuB019960,BjuA027153,BjuB048599,BjuO007578,	0.0341253
		external encapsulating structure	GO:0030312	3	0.0166271	1.62718	22	303	409	9166	BjuA015033,BjuB012661,BjuA014461,BjuA038360,BjuB016331,BjuA031759,novel.11311,BjuO006583,BjuA010779,BjuB046399,BjuA013872,BjuB017052,BjuA008372,BjuB013599,BjuB047813,BjuA017985,BjuB042940,novel.6735,novel.4179,BjuB019960,BjuA027153,BjuB048599,	0.20285
		extracellular region	GO:0005576	3	0.00325228	2.36862	13	123	409	9166	BjuA015033,BjuB016331,novel.11311,novel.871,novel.1139,BjuB013599,novel.2332,BjuA017985,novel.6735,novel.4179,novel.8518,BjuB019960,BjuA027153,	0.054106
		lipid droplet	GO:0005811	6	0.00115109	3.73513	8	48	409	9166	BjuB008529,BjuB035356,BjuB044298,BjuA016239,BjuA028041,BjuB025468,BjuB024216,BjuB007771,	0.0351082
		monolayer-surrounded lipid storage body	GO:0012511	7	0.00115109	3.73513	8	48	409	9166	BjuB008529,BjuB035356,BjuB044298,BjuA016239,BjuA028041,BjuB025468,BjuB024216,BjuB007771,	0.0351082
		anchored component of membrane	GO:0031225	4	0.00151513	3.58572	8	50	409	9166	BjuA013232,BjuA041301,BjuB009983,BjuB042621,BjuA045164,BjuB037590,BjuA044781,BjuB013744,	0.0346586
MF	A-BI/B-BI(FC>1.5)	obsolete cofactor binding	GO:0048037	0	0.0151621	1.24406	99	2078	1492	38960	BjuA002577,BjuB022864,BjuA001289,BjuO012147,novel.2054,BjuA028308,BjuO006301,BjuB027735,BjuB022024,BjuA027059,novel.7793,novel.15,BjuA033780,BjuB026423,BjuB006841,BjuA019486,BjuB001993,BjuA043151,BjuA036698,BjuB008670,BjuB034997,BjuA026458,BjuB046944,BjuA040736,BjuB039796,BjuA025170,BjuA000721,novel.9407,BjuB038515,BjuA043896,novel.3284,BjuA043056,BjuB024795,BjuB045707,BjuB038565,BjuA010892,BjuB0…	0.314448
		transporter activity	GO:0005215	2	0.0152509	1.25515	92	1914	1492	38960	novel.1590,BjuB016166,BjuB029499,novel.719,BjuA038586,BjuB005479,BjuA045723,BjuO005863,BjuA035536,BjuB045552,BjuA046236,BjuB027706,BjuA044495,BjuA001118,BjuB019317,BjuB007363,BjuB020338,BjuB043859,BjuA008656,BjuB031861,BjuA007364,BjuB047432,novel.8993,BjuA003833,BjuB045675,novel.2867,novel.1363,BjuA047263,novel.1334,BjuA027667,BjuA027668,BjuB019475,BjuB007491,BjuA005453,BjuO000363,BjuB001330,BjuA…	0.303112
		transcription regulator activity	GO:0140110	2	0.0388539	1.22093	80	1711	1492	38960	BjuO010366,BjuB037070,BjuA026526,BjuA017626,BjuA045718,BjuB038400,BjuB039748,BjuB012673,BjuA009273,BjuB028269,novel.1444,BjuB021687,BjuA047364,BjuO013588,novel.4580,BjuA034910,BjuB038543,BjuB047496,BjuA014500,BjuA031767,BjuA017464,BjuB046253,BjuA016166,BjuA020226,BjuA027707,BjuA035317,BjuB040152,BjuO001723,BjuA019920,BjuB016440,BjuB027120,BjuO006668,BjuA029361,BjuB004520,BjuA042338,BjuA016085,Bju…	0.514814
		heme binding	GO:0020037	5	0.00404134	1.46297	53	946	1492	38960	BjuA002577,BjuB022864,BjuO006301,BjuB027735,BjuB022024,BjuA027059,novel.7793,BjuA033780,BjuB026423,BjuB006841,BjuA019486,BjuB001993,BjuA036698,BjuA040736,BjuA025170,BjuA000721,novel.9407,novel.3284,BjuB024795,BjuB045707,BjuB038565,BjuA010892,BjuA007215,BjuB043212,BjuA018696,BjuA021409,BjuA017385,BjuB036960,BjuB048946,BjuA024381,BjuB036206,BjuB022461,BjuB006491,BjuA032707,BjuA030994,BjuB027358,Bju…	0.120482
		tetrapyrrole binding	GO:0046906	4	0.00404134	1.46297	53	946	1492	38960	BjuA002577,BjuB022864,BjuO006301,BjuB027735,BjuB022024,BjuA027059,novel.7793,BjuA033780,BjuB026423,BjuB006841,BjuA019486,BjuB001993,BjuA036698,BjuA040736,BjuA025170,BjuA000721,novel.9407,novel.3284,BjuB024795,BjuB045707,BjuB038565,BjuA010892,BjuA007215,BjuB043212,BjuA018696,BjuA021409,BjuA017385,BjuB036960,BjuB048946,BjuA024381,BjuB036206,BjuB022461,BjuB006491,BjuA032707,BjuA030994,BjuB027358,Bju…	0.120482
		acyltransferase activity	GO:0016746	4	1.52222e-05	1.87834	51	709	1492	38960	BjuA007406,BjuB005431,BjuB005479,BjuB027718,BjuA015083,BjuA023554,BjuB046927,BjuA026432,BjuB046925,BjuB026486,BjuA028272,BjuB047431,BjuA007372,BjuB040931,BjuA007226,novel.6220,novel.5600,BjuA019941,BjuB027107,BjuA016038,BjuB025440,BjuA042348,BjuA013851,BjuA013854,BjuB047646,BjuA035008,BjuB018357,BjuA002128,BjuB018391,BjuB016555,BjuO009818,BjuB028627,BjuA008367,BjuA020046,BjuB038800,BjuA013579,Bju…	0.0014522
		acyltransferase activity, transferring groups other than amino-acyl groups	GO:0016747	5	9.3664e-07	2.14937	47	571	1492	38960	BjuA007406,BjuB005431,BjuB005479,BjuB027718,BjuA015083,BjuA023554,BjuB046927,BjuA026432,BjuB046925,BjuB026486,BjuA028272,BjuB047431,BjuA007372,BjuB040931,BjuA007226,novel.6220,novel.5600,BjuB027107,BjuA016038,BjuA042348,BjuA013851,BjuA013854,BjuB047646,BjuA035008,BjuA002128,BjuB018391,BjuB016555,BjuO009818,BjuB028627,BjuA008367,BjuA020046,BjuB038800,BjuA013579,BjuB044725,BjuB023831,BjuA041669,Bju…	0.000446777
		iron ion binding	GO:0005506	7	0.0191872	1.40501	41	762	1492	38960	BjuA027850,BjuA002577,BjuB022864,BjuB027735,BjuA027059,novel.7793,BjuA033780,BjuB026423,BjuB001993,BjuA040736,BjuA025170,BjuA000721,novel.9407,novel.3284,BjuB045707,BjuB038565,BjuA010892,BjuA007215,BjuB043212,BjuA018696,BjuA021409,BjuA017385,novel.4376,BjuA024381,BjuB036206,BjuB022461,BjuB006491,BjuA030994,BjuB027358,BjuA005165,BjuB035043,BjuB014104,BjuB014103,BjuO008644,BjuA016570,BjuB028832,nov…	0.366091
		oxidoreductase activity, acting on paired donors, with incorporation or reduction of molecular oxygen	GO:0016705	4	0.0354558	1.34949	40	774	1492	38960	BjuA002577,BjuB022864,BjuB027735,BjuA027059,novel.7793,BjuA033780,BjuB026423,BjuB001993,BjuA040736,BjuB039796,BjuA025170,BjuA000721,novel.9407,novel.3284,BjuB027052,BjuB045707,BjuB038565,BjuA010892,BjuA007215,BjuB043212,BjuA018696,BjuA021409,BjuA017385,BjuO002247,BjuA024381,BjuB036206,BjuB022461,BjuB006491,BjuA030994,BjuB027358,BjuA005165,BjuB035043,BjuO008644,BjuA016570,BjuB028832,novel.565,BjuA…	0.512498
		cytoskeletal protein binding	GO:0008092	4	0.000193576	2.10707	28	347	1492	38960	BjuA022199,novel.2895,BjuA042659,BjuA016366,BjuA044301,novel.9407,BjuB043067,BjuB032390,BjuA036568,BjuA033543,novel.7474,BjuB025423,BjuB024127,BjuO002244,BjuA046771,BjuB030007,BjuB008976,BjuB005974,novel.6754,BjuA032746,novel.6745,BjuB041706,BjuB001620,BjuA000158,BjuB029265,BjuB020828,BjuA015260,BjuA015105,	0.0131909
	A-BI/B-BI(FC<0.667)	catalytic activity	GO:0003824	2	7.35674e-11	1.15951	983	17729	1863	38960	BjuB042449,BjuA026550,BjuA040849,BjuB034818,BjuB029476,BjuB043786,BjuA017606,BjuA017601,BjuB046802,BjuA009197,BjuB008558,BjuA026531,BjuA025200,BjuB029459,BjuB041100,BjuA038577,BjuA040893,BjuA037245,BjuA026597,BjuO000995,BjuB020220,BjuB034872,BjuA003003,BjuB019244,novel.5909,BjuO000973,BjuB008592,BjuB012607,BjuA040868,BjuA037212,BjuB041131,BjuO000988,BjuO004525,BjuA027000,BjuB018731,novel.3388,Bju…	3.45767e-08
		transferase activity	GO:0016740	3	0.00100038	1.15535	378	6842	1863	38960	BjuB043786,BjuA009197,BjuB008558,BjuA026531,BjuA025200,BjuB041100,BjuA038577,BjuA026597,BjuO000995,BjuB034872,BjuA003003,BjuB041131,BjuO000988,novel.7721,BjuB038338,BjuO005828,novel.6406,BjuB009827,BjuB030423,novel.3358,BjuB028113,BjuA033768,BjuB011376,BjuB047338,BjuB023389,BjuA045763,BjuO007617,novel.6476,BjuA027065,novel.9503,BjuO008935,BjuB048648,BjuA045784,BjuB039752,BjuA003923,BjuA042699,Bju…	0.0174141
		hydrolase activity	GO:0016787	3	5.4259e-07	1.29996	310	4987	1863	38960	BjuB029476,BjuA017606,BjuA017601,BjuA037245,BjuB019244,novel.5909,BjuO000973,BjuB008592,BjuB012607,BjuA040868,BjuO004525,BjuA027000,novel.3388,BjuB005426,BjuA043973,BjuA043978,BjuA017680,BjuA037260,BjuB014383,BjuA025274,BjuA015033,novel.5987,BjuA006180,BjuB046057,novel.7798,BjuA012839,BjuB037930,novel.8270,novel.2976,BjuA014610,BjuO005051,BjuB044228,BjuB023337,BjuB012661,BjuB023347,BjuA001344,Bju…	3.6431e-05
		metal ion binding	GO:0046872	5	0.00248672	1.176	267	4748	1863	38960	BjuA034174,BjuA040849,BjuA017606,BjuA013240,BjuA018968,BjuA017630,BjuA001295,BjuB020220,BjuB022891,BjuB012602,BjuA040861,BjuA026568,BjuA040857,BjuA043972,BjuA008722,novel.7721,BjuB041968,BjuB014380,BjuB047276,BjuA045703,BjuA015033,BjuB016131,BjuA004398,BjuA033764,BjuB027734,BjuO007624,BjuA045763,BjuB006812,BjuB013100,novel.6476,novel.9503,BjuA007466,novel.9518,BjuB047381,BjuB046057,novel.5136,Bju…	0.0365236
		cation binding	GO:0043169	4	0.00293142	1.17229	267	4763	1863	38960	BjuA034174,BjuA040849,BjuA017606,BjuA013240,BjuA018968,BjuA017630,BjuA001295,BjuB020220,BjuB022891,BjuB012602,BjuA040861,BjuA026568,BjuA040857,BjuA043972,BjuA008722,novel.7721,BjuB041968,BjuB014380,BjuB047276,BjuA045703,BjuA015033,BjuB016131,BjuA004398,BjuA033764,BjuB027734,BjuO007624,BjuA045763,BjuB006812,BjuB013100,novel.6476,novel.9503,BjuA007466,novel.9518,BjuB047381,BjuB046057,novel.5136,Bju…	0.0382713
		oxidoreductase activity	GO:0016491	3	0.0315683	1.13281	204	3766	1863	38960	BjuB042449,BjuA040849,BjuB046802,BjuB029459,BjuB020220,BjuA037212,BjuA029659,BjuA017655,novel.7723,BjuB041968,BjuA028309,BjuB026396,BjuB027734,BjuO007624,novel.9518,novel.10228,novel.5136,BjuB013132,novel.1644,BjuA040924,BjuA015968,BjuA038418,BjuB016271,BjuA047381,BjuB042551,BjuA026416,BjuA027739,BjuA013151,BjuA018853,BjuB000752,BjuB000753,BjuO005973,BjuB001171,BjuA004256,BjuA009912,BjuB037124,Bj…	0.23551
		transporter activity	GO:0005215	2	0.00710158	1.2565	115	1914	1863	38960	BjuB028148,BjuB029476,BjuA017601,BjuB042468,BjuA043972,BjuA038587,BjuB016130,BjuB009065,BjuA043104,BjuB046056,BjuA035566,BjuA035567,BjuB010027,BjuA015775,BjuA022040,BjuB032325,BjuA046003,BjuB007364,BjuB018038,BjuB026480,BjuA013173,BjuB025134,BjuA013181,novel.7616,BjuB031865,BjuB047456,BjuA020313,BjuB039827,BjuB039047,BjuO002988,BjuA004987,novel.8817,novel.1389,BjuB013317,BjuA019277,BjuA046887,Bju…	0.0681172
		hydrolase activity, acting on glycosyl bonds	GO:0016798	4	3.44414e-08	1.80414	93	1078	1863	38960	BjuA037245,BjuO004525,BjuA037260,novel.5987,BjuA006180,BjuB023347,BjuO009495,BjuO010411,BjuA035393,BjuB006872,BjuB043854,novel.3213,BjuB031917,BjuB033693,novel.8120,novel.5094,BjuA043036,BjuO007784,BjuA023285,BjuB018130,BjuB016331,BjuA030429,BjuA033551,novel.11311,BjuB023540,BjuB048801,novel.9335,BjuB048912,BjuA044968,novel.4390,BjuA007141,novel.11409,BjuA020167,BjuA046780,BjuA037680,BjuB007683,B…	3.2375e-06
		transmembrane transporter activity	GO:0022857	3	0.00652464	1.29909	92	1481	1863	38960	BjuB029476,BjuA017601,BjuB042468,BjuA043972,BjuA038587,BjuB016130,BjuB009065,BjuA035566,BjuA035567,BjuA015775,BjuA022040,BjuB032325,BjuB007364,BjuB018038,BjuB026480,BjuB025134,novel.7616,BjuB047456,BjuA020313,BjuB039827,BjuA004987,novel.8817,novel.1389,BjuB013317,BjuA019277,BjuA046887,BjuA027710,BjuA020917,BjuA006615,BjuB030741,BjuA032980,BjuA028003,BjuA034730,BjuO007976,novel.3082,BjuA042385,Bju…	0.0652464
		hydrolase activity, hydrolyzing O-glycosyl compounds	GO:0004553	5	2.91376e-07	1.75786	87	1035	1863	38960	BjuA037245,BjuO004525,BjuA037260,novel.5987,BjuA006180,BjuB023347,BjuO010411,BjuA035393,BjuB006872,BjuB043854,novel.3213,BjuB031917,BjuB033693,novel.8120,BjuA043036,BjuO007784,BjuA023285,BjuB018130,BjuB016331,BjuA030429,BjuA033551,novel.11311,BjuB023540,BjuB048801,novel.9335,BjuB048912,BjuA044968,novel.4390,BjuA007141,BjuA020167,BjuA046780,BjuA037680,BjuB007683,BjuB021972,novel.1118,BjuB031332,no…	2.28245e-05
