# Supplementary material for: Integrative Analysis of Transcriptomic and Proteomic Changes Related to Cytoplasmic Male Sterility in Spring Stem Mustard (Brassica juncea var. tumida Tsen et Lee)
Source: Int J Mol Sci. 2022 Jun 2;23(11):6248. doi: 10.3390/ijms23116248 (PMC9180981; doi:10.3390/ijms23116248)
Supplement: Supplementary file 1 [file ijms-23-06248-s001.zip › Table S4.xlsx]

## Sheet: Sheet1
Table S4. List of all DAPs identified in 09-05A and 09-05B of B.juncea from two stages
Gene IDs	A-TE_1_fpkm	A-TE_2_fpkm	A-TE_3_fpkm	B-TE_1_fpkm	B-TE_2_fpkm	B-TE_3_fpkm	A-TE/B-TE	t test p value	A-TE/B-TE_log2FC	Regulation
BjuA007681	6.22377e+06	5.49513e+06	6.70553e+06	3.56744e+06	3.36912e+06	5.29018e+06	1.5069	0.0289719	0.591581	up
BjuA026575	1.38394e+06	1.41003e+06	1.72681e+06	689985	913178	1.39423e+06	1.50824	0.0398087	0.592868	up
BjuB037925	3.44231e+06	4.89945e+06	4.6733e+06	2.36001e+06	3.49931e+06	2.75191e+06	1.51141	0.0266566	0.595891	up
BjuB023194	5.59858e+06	5.62696e+06	6.45979e+06	2.92794e+06	4.19753e+06	4.43473e+06	1.52985	0.0294594	0.613388	up
BjuA015715	845617	947808	825471	504804	617911	581493	1.53672	0.00993662	0.619858	up
BjuA036661	3.90461e+06	3.76716e+06	4.20657e+06	2.80911e+06	2.49939e+06	2.38161e+06	1.54463	0.0239723	0.627258	up
BjuB018675	3.23872e+06	3.20503e+06	2.97752e+06	1.98012e+06	2.11959e+06	1.97653e+06	1.55051	0.00459211	0.632745	up
BjuB031968	2.47464e+07	3.95865e+07	3.06038e+07	1.32065e+07	3.09587e+07	1.67721e+07	1.55794	0.0171996	0.639641	up
BjuB022984	9.83459e+06	6.3145e+06	1.06843e+07	6.169e+06	4.46655e+06	6.52302e+06	1.56385	0.0444043	0.645101	up
BjuB045528	587550	473521	630158	340939	329049	411098	1.56438	0.0217714	0.645592	up
BjuA015852	1.09033e+06	1.30984e+06	1.12707e+06	567592	1.07994e+06	604871	1.56599	0.0488435	0.647072	up
BjuA009202	1.4846e+07	1.27261e+07	1.14085e+07	9.97561e+06	8.26504e+06	6.56101e+06	1.57169	0.000788365	0.652319	up
BjuA012060	6.0695e+06	4.6137e+06	4.01967e+06	4.42152e+06	2.70886e+06	2.17082e+06	1.58075	0.00187044	0.660611	up
BjuB006206	7.56461e+06	6.86544e+06	5.03345e+06	4.3842e+06	4.453e+06	3.38805e+06	1.59208	0.032114	0.670909	up
BjuA031515	1.53363e+07	2.04106e+07	1.58065e+07	8.50498e+06	1.32987e+07	1.02055e+07	1.61058	0.00503458	0.687584	up
BjuA024808	1006741	1.10245e+06	1.2841e+06	599137	717840	779805	1.61833	0.00712215	0.694507	up
BjuA042262	1.54855e+07	16964662	1.70252e+07	9.77263e+06	1.07639e+07	1.00087e+07	1.61974	0.00361258	0.695764	up
BjuB024115	5.90928e+07	8.85313e+07	7.98617e+07	3.51269e+07	5.61797e+07	4.84713e+07	1.62748	0.00811363	0.70264	up
BjuA034933	9400640	9.88534e+06	1.27781e+07	6.19897e+06	6.60115e+06	6.67317e+06	1.64656	0.0480079	0.719459	up
BjuA043353	1.49748e+06	1.45437e+06	1.80708e+06	993237	528660	1.30928e+06	1.6809	0.0452719	0.749235	up
BjuB044651	1.7426e+06	1.65706e+06	1.5421e+06	812204	966074	1.11645e+06	1.70716	0.0427351	0.771596	up
BjuA026502	6.28442e+06	7.6379e+06	7.93104e+06	3.08024e+06	5.62549e+06	4.0426e+06	1.71421	0.0311034	0.777547	up
BjuA022938	2176505	3.18343e+06	3.2186e+06	1.51074e+06	1.80783e+06	1.6839e+06	1.71486	0.04672	0.778093	up
BjuA015449	2.08027e+08	2.8987e+08	2.57748e+08	110894192	1.73935e+08	1.54791e+08	1.71886	0.00277148	0.781454	up
BjuB027179	7.12889e+06	6.67009e+06	7.06772e+06	3.86746e+06	4.1154e+06	4.13167e+06	1.72245	0.00486506	0.784465	up
BjuB008958	1.74656e+06	1.88824e+06	2.09264e+06	1.09078e+06	992088	1.22992e+06	1.72889	0.00861077	0.789844	up
BjuB030571	1.54146e+06	1.74802e+06	1.98217e+06	677311	1.29184e+06	1.07654e+06	1.73086	0.0353823	0.791488	up
BjuA016264	3683717	2.83189e+06	3.82499e+06	1.73745e+06	2.00652e+06	2.16336e+06	1.75047	0.0481081	0.807739	up
BjuB001478	1.74148e+06	1.86436e+06	1.59119e+06	748806	1.23944e+06	961865	1.76164	0.0254647	0.816916	up
BjuA027944	9.46792e+06	7.45286e+06	9.84171e+06	4.90704e+06	4.71414e+06	5.45252e+06	1.77544	0.0215129	0.828179	up
BjuA028392	5.32299e+07	6.91592e+07	5.67096e+07	2.47592e+07	4.42605e+07	3.14386e+07	1.78282	0.00186525	0.834158	up
BjuB023069	1337116	1.63285e+06	1.42392e+06	742331	827681	850710	1.81511	0.0124185	0.860058	up
BjuA005519	2.19231e+07	2.76795e+07	2.73846e+07	1.06583e+07	1.7081e+07	1.41802e+07	1.83655	0.00444142	0.876998	up
BjuA046460	1.87006e+07	2.67741e+07	2.53546e+07	8.68925e+06	1.62864e+07	1.26255e+07	1.8837	0.00567443	0.91357	up
BjuO007532	4.58249e+07	5.88183e+07	5.00538e+07	2.13007e+07	3.49204e+07	2.24414e+07	1.96659	0.00204585	0.975697	up
BjuA014117	4.23134e+06	5.20263e+06	4.95509e+06	2.04032e+06	2.6926e+06	2.29847e+06	2.0464	0.00312602	1.03309	up
BjuB028137	7.69217e+06	4.29163e+06	8.06548e+06	3.11729e+06	1.27088e+06	5.14085e+06	2.10402	0.0224756	1.07315	up
BjuA028011	2.3145e+06	1.90737e+06	1.44338e+06	859453	1.05633e+06	707589	2.15952	0.0451362	1.11071	up
BjuA030946	4666563	4.63804e+06	5.06013e+06	2.13041e+06	2.44698e+06	1.84769e+06	2.23573	0.0126045	1.16074	up
BjuB044429	5.97244e+06	3.87264e+06	7.75823e+06	2.92902e+06	1.21043e+06	3.40648e+06	2.33282	0.0225067	1.22207	up
BjuB006257	2.97281e+06	2.56351e+06	2.82342e+06	1.18636e+06	952022	1.43452e+06	2.33976	0.00515783	1.22636	up
BjuB045212	5.83364e+06	7.38557e+06	7.05522e+06	2.20464e+06	3.42199e+06	2.87027e+06	2.3861	0.00168993	1.25465	up
BjuA015211	7.43704e+06	7.4544e+06	8.60653e+06	4.00474e+06	525319	4.67837e+06	2.55179	0.0487791	1.35151	up
BjuA011128	2.631e+06	2.2757e+06	2.87044e+06	560796	419138	1.84852e+06	2.74961	0.0355956	1.45923	up
BjuA032583	7.7391e+06	8.98242e+06	8.11512e+06	4.22537e+06	2.79458e+06	2.00906e+06	2.75076	0.0266631	1.45983	up
BjuB037544	10813296	9.15026e+06	7.89876e+06	2.1305e+06	3.91322e+06	2.66962e+06	3.19766	0.0309555	1.67702	up
BjuA020400	6.38213e+06	1.37268e+07	8.18337e+06	284700	4.46385e+06	2.87879e+06	3.70933	0.0294591	1.89116	up
BjuB023687	3.68466e+06	5.45449e+06	4.45051e+06	864910	1.47499e+06	1.30893e+06	3.72439	0.0107073	1.89701	up
BjuB006932	3.72058e+07	6.41219e+07	5.32586e+07	1.8447e+06	2.52307e+07	1.1624e+07	3.99454	0.00220212	1.99803	up
BjuB021678	5.17576e+06	5.16844e+06	4.99044e+06	1.32393e+06	1.17436e+06	1.28397e+06	4.05436	0.00046457	2.01947	up
BjuB027707	870667	857114	854240	0	0	0	#DIV/0!	3.46303e-05	#DIV/0!	up
BjuA042417	729064	736911	744740	0	0	0	#DIV/0!	3.77072e-05	#DIV/0!	up
BjuB045350	1.20901e+06	1.23437e+06	1.21109e+06	0	0	0	#DIV/0!	4.45469e-05	#DIV/0!	up
BjuO004763	957102	948006	935127	0	0	0	#DIV/0!	4.53351e-05	#DIV/0!	up
BjuB001025	629701	610660	624181	0	0	0	#DIV/0!	8.28036e-05	#DIV/0!	up
BjuA040188	1.12114e+06	1.08429e+06	1.08699e+06	0	0	0	#DIV/0!	0.000116759	#DIV/0!	up
BjuO006792	714185	707824	734586	0	0	0	#DIV/0!	0.000126066	#DIV/0!	up
BjuO010486	1.12513e+06	1.08237e+06	1.11917e+06	0	0	0	#DIV/0!	0.000145341	#DIV/0!	up
BjuA027955	397186	386820	380604	0	0	0	#DIV/0!	0.000155177	#DIV/0!	up
BjuA018815	754729	792788	775321	0	0	0	#DIV/0!	0.000201734	#DIV/0!	up
BjuO008600	1.03465e+06	1.06061e+06	1.00493e+06	0	0	0	#DIV/0!	0.000242198	#DIV/0!	up
BjuB001011	1.6908e+06	1.6689e+06	1.75822e+06	0	0	0	#DIV/0!	0.000248162	#DIV/0!	up
BjuB045094	2.68092e+06	2.54315e+06	2.65991e+06	0	0	0	#DIV/0!	0.000265765	#DIV/0!	up
BjuA029889	722342	698856	740599	0	0	0	#DIV/0!	0.000280984	#DIV/0!	up
BjuB042663	1639025	1.74325e+06	1.6784e+06	0	0	0	#DIV/0!	0.000324265	#DIV/0!	up
BjuB032899	1.71833e+06	1.81713e+06	1.81546e+06	0	0	0	#DIV/0!	0.000335036	#DIV/0!	up
BjuB007261	6.06735e+06	5.68854e+06	5.89644e+06	0	0	0	#DIV/0!	0.000346298	#DIV/0!	up
BjuB039619	816650	869497	855839	0	0	0	#DIV/0!	0.000349195	#DIV/0!	up
BjuB040699	1.3573e+06	1.28826e+06	1.37277e+06	0	0	0	#DIV/0!	0.000375968	#DIV/0!	up
BjuA005454	1.51605e+06	1.58797e+06	1.62152e+06	0	0	0	#DIV/0!	0.000389896	#DIV/0!	up
BjuB025136	796213	750368	797436	0	0	0	#DIV/0!	0.00039278	#DIV/0!	up
BjuA031512	396054	388720	415999	0	0	0	#DIV/0!	0.000414409	#DIV/0!	up
BjuB031915	1.48816e+06	1.59787e+06	1.55509e+06	0	0	0	#DIV/0!	0.000425543	#DIV/0!	up
BjuB046929	665964	627035	624755	0	0	0	#DIV/0!	0.00043732	#DIV/0!	up
BjuB038345	1.66549e+06	1.5542e+06	1.58052e+06	0	0	0	#DIV/0!	0.000440134	#DIV/0!	up
BjuB036758	636819	592770	604871	0	0	0	#DIV/0!	0.000461361	#DIV/0!	up
BjuA033109	4415646	4.11441e+06	4.12637e+06	0	0	0	#DIV/0!	0.000544451	#DIV/0!	up
BjuA042907	752863	778725	717307	0	0	0	#DIV/0!	0.00056355	#DIV/0!	up
BjuB043440	727675	704351	669015	0	0	0	#DIV/0!	0.000592253	#DIV/0!	up
BjuB015176	416354	384953	390498	0	0	0	#DIV/0!	0.000592718	#DIV/0!	up
BjuA013553	1059222	1.15226e+06	1.12243e+06	0	0	0	#DIV/0!	0.000608572	#DIV/0!	up
BjuB013609	377014	410345	390027	0	0	0	#DIV/0!	0.000610136	#DIV/0!	up
BjuA042273	1.01621e+06	931641	973743	0	0	0	#DIV/0!	0.000627761	#DIV/0!	up
BjuA045749	1.08434e+06	993525	1.04567e+06	0	0	0	#DIV/0!	0.000638023	#DIV/0!	up
BjuB048987	902824	834059	839787	0	0	0	#DIV/0!	0.000657188	#DIV/0!	up
BjuB044279	1.2615e+06	1.3259e+06	1.37881e+06	0	0	0	#DIV/0!	0.000657579	#DIV/0!	up
BjuA020160	668621	727241	718551	0	0	0	#DIV/0!	0.000670897	#DIV/0!	up
BjuB021778	6.16676e+06	5.65098e+06	5.77321e+06	0	0	0	#DIV/0!	0.000703516	#DIV/0!	up
BjuO001458	991076	916311	995566	0	0	0	#DIV/0!	0.000704793	#DIV/0!	up
BjuA020991	608547	579443	553435	0	0	0	#DIV/0!	0.000751135	#DIV/0!	up
BjuA028451	982842	916605	897631	0	0	0	#DIV/0!	0.000766549	#DIV/0!	up
BjuA000102	2072079	2.02459e+06	2.22493e+06	0	0	0	#DIV/0!	0.000821687	#DIV/0!	up
BjuB045736	6999061	7.59715e+06	7.67654e+06	0	0	0	#DIV/0!	0.000828472	#DIV/0!	up
BjuB023387	479821	479696	439238	0	0	0	#DIV/0!	0.000838161	#DIV/0!	up
BjuA029605	1.4164e+06	1.39908e+06	1.53377e+06	0	0	0	#DIV/0!	0.000850505	#DIV/0!	up
BjuA020716	770367	700807	761171	0	0	0	#DIV/0!	0.000858459	#DIV/0!	up
BjuB014317	700685	714653	647415	0	0	0	#DIV/0!	0.000886468	#DIV/0!	up
BjuB009075	940805	1.03504e+06	956431	0	0	0	#DIV/0!	0.000888743	#DIV/0!	up
BjuB000252	5.29733e+06	5.03222e+06	4.74481e+06	0	0	0	#DIV/0!	0.00100659	#DIV/0!	up
BjuA042257	738121	824662	787709	0	0	0	#DIV/0!	0.00102236	#DIV/0!	up
BjuB002791	737303	820425	807298	0	0	0	#DIV/0!	0.00106929	#DIV/0!	up
BjuB008696	398654	383309	356185	0	0	0	#DIV/0!	0.00106929	#DIV/0!	up
BjuB023092	1.89193e+06	1.90666e+06	1.71872e+06	0	0	0	#DIV/0!	0.00107481	#DIV/0!	up
BjuB012897	762326	721662	809236	0	0	0	#DIV/0!	0.0010938	#DIV/0!	up
BjuA025182	1.5751e+06	1.46581e+06	1.40548e+06	0	0	0	#DIV/0!	0.00111982	#DIV/0!	up
BjuB022013	775358	698832	704370	0	0	0	#DIV/0!	0.00114906	#DIV/0!	up
BjuB020130	1.31597e+06	1.3397e+06	1.46778e+06	0	0	0	#DIV/0!	0.00117453	#DIV/0!	up
BjuA043954	594108	668689	625635	0	0	0	#DIV/0!	0.00117705	#DIV/0!	up
BjuA002901	1.26935e+06	1.43168e+06	1.36231e+06	0	0	0	#DIV/0!	0.00120325	#DIV/0!	up
BjuA033341	3.0048e+06	2.70608e+06	3.01368e+06	0	0	0	#DIV/0!	0.00120603	#DIV/0!	up
BjuB019179	1.49806e+06	1.68477e+06	1.63872e+06	0	0	0	#DIV/0!	0.0012187	#DIV/0!	up
BjuA020666	826031	738580	752845	0	0	0	#DIV/0!	0.00122732	#DIV/0!	up
BjuB019421	694352	686339	767043	0	0	0	#DIV/0!	0.00128323	#DIV/0!	up
BjuB043978	7.19816e+06	6.86935e+06	6.35289e+06	0	0	0	#DIV/0!	0.00130362	#DIV/0!	up
BjuA031303	753605	806891	856380	0	0	0	#DIV/0!	0.00135408	#DIV/0!	up
BjuB023141	1.72929e+06	1.51672e+06	1.63144e+06	0	0	0	#DIV/0!	0.00142448	#DIV/0!	up
BjuB040876	2.17262e+06	1.94207e+06	2.18776e+06	0	0	0	#DIV/0!	0.00142875	#DIV/0!	up
BjuB013404	1.12604e+06	985288	1.07249e+06	0	0	0	#DIV/0!	0.00149038	#DIV/0!	up
BjuB026195	878577	890618	991548	0	0	0	#DIV/0!	0.00151159	#DIV/0!	up
BjuA019867	1.25938e+06	1.31981e+06	1.15294e+06	0	0	0	#DIV/0!	0.0015339	#DIV/0!	up
BjuA000860	832746	906995	793938	0	0	0	#DIV/0!	0.0015387	#DIV/0!	up
BjuB005272	999467	1.10577e+06	969728	0	0	0	#DIV/0!	0.00161916	#DIV/0!	up
BjuA042161	1124315	1.11098e+06	1.25864e+06	0	0	0	#DIV/0!	0.00163533	#DIV/0!	up
BjuB019536	552214	500782	577973	0	0	0	#DIV/0!	0.00173739	#DIV/0!	up
BjuA029503	2.3286e+06	2.08111e+06	2.39863e+06	0	0	0	#DIV/0!	0.00179625	#DIV/0!	up
BjuA047170	1.41009e+06	1.25268e+06	1.44015e+06	0	0	0	#DIV/0!	0.00180175	#DIV/0!	up
BjuB048937	1.47355e+06	1.65594e+06	1.44223e+06	0	0	0	#DIV/0!	0.00190644	#DIV/0!	up
BjuB037166	666515	574156	606948	0	0	0	#DIV/0!	0.00192108	#DIV/0!	up
BjuB027549	910035	780743	855810	0	0	0	#DIV/0!	0.00194429	#DIV/0!	up
BjuB014325	1.75134e+06	1.50248e+06	1.65597e+06	0	0	0	#DIV/0!	0.00195607	#DIV/0!	up
BjuA035011	4.32946e+06	4.06677e+06	4.73814e+06	0	0	0	#DIV/0!	0.00198455	#DIV/0!	up
BjuB012704	1.11965e+06	1.168e+06	1.29843e+06	0	0	0	#DIV/0!	0.00198914	#DIV/0!	up
BjuA002867	976087	1.0956e+06	945903	0	0	0	#DIV/0!	0.00205847	#DIV/0!	up
BjuB037093	967674	1.06863e+06	915288	0	0	0	#DIV/0!	0.00208533	#DIV/0!	up
BjuA001113	655971	605843	559779	0	0	0	#DIV/0!	0.00208612	#DIV/0!	up
BjuA017948	1231852	1.15181e+06	1.3479e+06	0	0	0	#DIV/0!	0.00208775	#DIV/0!	up
BjuB038062	1.71048e+06	1.85728e+06	1.5851e+06	0	0	0	#DIV/0!	0.0020904	#DIV/0!	up
BjuB032270	1.31381e+06	1.18022e+06	1.12768e+06	0	0	0	#DIV/0!	0.00209943	#DIV/0!	up
BjuA040030	1516381	1.28923e+06	1.38992e+06	0	0	0	#DIV/0!	0.00220062	#DIV/0!	up
BjuB020637	23343756	1.99205e+07	2.10258e+07	0	0	0	#DIV/0!	0.00220799	#DIV/0!	up
BjuA013775	1.18688e+06	1.02042e+06	1.04876e+06	0	0	0	#DIV/0!	0.00223663	#DIV/0!	up
BjuB046490	650071	635997	738633	0	0	0	#DIV/0!	0.00225793	#DIV/0!	up
BjuB047917	2.08e+06	1.79481e+06	1.82426e+06	0	0	0	#DIV/0!	0.00226459	#DIV/0!	up
BjuB021004	2.90129e+06	2.71556e+06	3.19741e+06	0	0	0	#DIV/0!	0.00227281	#DIV/0!	up
BjuA012441	8553956	9.75574e+06	8.40941e+06	0	0	0	#DIV/0!	0.00228777	#DIV/0!	up
BjuA003856	1.23997e+06	1.11922e+06	1.05352e+06	0	0	0	#DIV/0!	0.00229554	#DIV/0!	up
BjuB037661	1.63703e+06	1.60759e+06	1.40071e+06	0	0	0	#DIV/0!	0.00229788	#DIV/0!	up
BjuA018263	1.4013e+06	1.6573e+06	1.56077e+06	0	0	0	#DIV/0!	0.00234157	#DIV/0!	up
BjuA012873	1.19778e+06	1.04147e+06	1.03528e+06	0	0	0	#DIV/0!	0.00236408	#DIV/0!	up
BjuB028346	1.86821e+06	2.21502e+06	2.04161e+06	0	0	0	#DIV/0!	0.00239602	#DIV/0!	up
BjuB043354	918887	931365	1.06882e+06	0	0	0	#DIV/0!	0.00242803	#DIV/0!	up
BjuA014036	556808	493429	473271	0	0	0	#DIV/0!	0.0024471	#DIV/0!	up
BjuA006390	2.57166e+06	2.18499e+06	2.51172e+06	0	0	0	#DIV/0!	0.00245038	#DIV/0!	up
BjuB046478	1.2618e+06	1.29912e+06	1.47941e+06	0	0	0	#DIV/0!	0.00247954	#DIV/0!	up
BjuA016989	798529	711102	845538	0	0	0	#DIV/0!	0.00250787	#DIV/0!	up
BjuA045512	1.00513e+06	1.01739e+06	863450	0	0	0	#DIV/0!	0.00262634	#DIV/0!	up
BjuB007916	773041	916437	811423	0	0	0	#DIV/0!	0.00263274	#DIV/0!	up
BjuA010531	1.06976e+06	1.22351e+06	1.0385e+06	0	0	0	#DIV/0!	0.00264007	#DIV/0!	up
BjuB022661	2615029	2.19222e+06	2.50751e+06	0	0	0	#DIV/0!	0.00269655	#DIV/0!	up
BjuA046026	686951	819678	727664	0	0	0	#DIV/0!	0.00276693	#DIV/0!	up
BjuA044524	574233	673526	580249	0	0	0	#DIV/0!	0.00277091	#DIV/0!	up
BjuA022316	1.00679e+06	862856	859585	0	0	0	#DIV/0!	0.00283371	#DIV/0!	up
BjuB030987	1.00149e+06	1.00698e+06	851204	0	0	0	#DIV/0!	0.0028542	#DIV/0!	up
BjuA043155	487089	486174	570178	0	0	0	#DIV/0!	0.00291754	#DIV/0!	up
BjuB012867	1.26292e+06	1.49273e+06	1.49574e+06	0	0	0	#DIV/0!	0.00294763	#DIV/0!	up
BjuB001437	6.04731e+06	6.0474e+06	5.09836e+06	0	0	0	#DIV/0!	0.00303276	#DIV/0!	up
BjuA045094	1389818	1.63455e+06	1.38852e+06	0	0	0	#DIV/0!	0.00307784	#DIV/0!	up
BjuA029436	907831	1.0287e+06	853500	0	0	0	#DIV/0!	0.0030851	#DIV/0!	up
BjuB006533	1.55811e+06	1.8211e+06	1.53603e+06	0	0	0	#DIV/0!	0.00310864	#DIV/0!	up
BjuB015964	963568	814181	821319	0	0	0	#DIV/0!	0.00313848	#DIV/0!	up
BjuA003386	758751	922769	856742	0	0	0	#DIV/0!	0.00315626	#DIV/0!	up
BjuB001742	687120	826342	807518	0	0	0	#DIV/0!	0.00316229	#DIV/0!	up
BjuB033326	666985	550519	588701	0	0	0	#DIV/0!	0.00322591	#DIV/0!	up
BjuA018010	3.00706e+06	2.52096e+06	3.00672e+06	0	0	0	#DIV/0!	0.00322593	#DIV/0!	up
BjuA018176	1.27365e+06	1.0501e+06	1.12546e+06	0	0	0	#DIV/0!	0.0032461	#DIV/0!	up
BjuA018043	871249	959451	1.062e+06	0	0	0	#DIV/0!	0.00325137	#DIV/0!	up
BjuA035000	1.1625e+06	994512	1.20406e+06	0	0	0	#DIV/0!	0.00325309	#DIV/0!	up
BjuB015276	3.36608e+06	3.12379e+06	3.79634e+06	0	0	0	#DIV/0!	0.00327357	#DIV/0!	up
BjuO014127	2134160	2.55268e+06	2.17757e+06	0	0	0	#DIV/0!	0.00335468	#DIV/0!	up
BjuB043254	2.45476e+06	2.01543e+06	2.16581e+06	0	0	0	#DIV/0!	0.00337897	#DIV/0!	up
BjuB030980	1.13738e+06	1.27456e+06	1.39652e+06	0	0	0	#DIV/0!	0.0034584	#DIV/0!	up
BjuA011247	1.05747e+06	1.29349e+06	1.23745e+06	0	0	0	#DIV/0!	0.00352391	#DIV/0!	up
BjuB026308	2.63639e+06	2.61551e+06	3.12541e+06	0	0	0	#DIV/0!	0.0035404	#DIV/0!	up
BjuA019935	881643	723640	859396	0	0	0	#DIV/0!	0.00359306	#DIV/0!	up
BjuB040093	891283	856140	1.04033e+06	0	0	0	#DIV/0!	0.00367124	#DIV/0!	up
BjuA018814	568443	663057	701406	0	0	0	#DIV/0!	0.0037397	#DIV/0!	up
BjuA041438	1.03766e+06	1.28537e+06	1.18871e+06	0	0	0	#DIV/0!	0.00377024	#DIV/0!	up
BjuB047562	1.44732e+06	1.18936e+06	1.23502e+06	0	0	0	#DIV/0!	0.00377093	#DIV/0!	up
BjuB040381	3.7402e+06	3.14701e+06	3.88886e+06	0	0	0	#DIV/0!	0.00395623	#DIV/0!	up
BjuA027370	845997	727570	906622	0	0	0	#DIV/0!	0.00402027	#DIV/0!	up
BjuA010613	639889	798964	714438	0	0	0	#DIV/0!	0.00407354	#DIV/0!	up
BjuO008362	557517	665131	692816	0	0	0	#DIV/0!	0.00415133	#DIV/0!	up
BjuA020172	535024	448049	438627	0	0	0	#DIV/0!	0.00416578	#DIV/0!	up
BjuB013198	595752	611690	728781	0	0	0	#DIV/0!	0.00419612	#DIV/0!	up
BjuO002005	362618	316089	290743	0	0	0	#DIV/0!	0.00421519	#DIV/0!	up
BjuA000122	1178451	953237	1.15443e+06	0	0	0	#DIV/0!	0.00422269	#DIV/0!	up
BjuA036601	878334	703361	834781	0	0	0	#DIV/0!	0.00423569	#DIV/0!	up
BjuA015205	487721	504837	599251	0	0	0	#DIV/0!	0.00424418	#DIV/0!	up
BjuO004927	1.13848e+06	1.13947e+06	928579	0	0	0	#DIV/0!	0.00427781	#DIV/0!	up
BjuA008726	1.17783e+06	943914	1.12956e+06	0	0	0	#DIV/0!	0.0043004	#DIV/0!	up
BjuB033478	667797	709645	565780	0	0	0	#DIV/0!	0.00432228	#DIV/0!	up
BjuB027471	1.08854e+06	867904	954541	0	0	0	#DIV/0!	0.00434608	#DIV/0!	up
BjuA002971	1.29255e+06	1.21224e+06	1.02879e+06	0	0	0	#DIV/0!	0.00436324	#DIV/0!	up
BjuO008583	970237	911588	1.1348e+06	0	0	0	#DIV/0!	0.00438534	#DIV/0!	up
BjuB043313	625111	754797	619045	0	0	0	#DIV/0!	0.00438605	#DIV/0!	up
BjuA041089	828468	824010	1.00289e+06	0	0	0	#DIV/0!	0.00439843	#DIV/0!	up
BjuB020800	633895	726039	577874	0	0	0	#DIV/0!	0.00444171	#DIV/0!	up
BjuA028137	459727	576795	500967	0	0	0	#DIV/0!	0.0044449	#DIV/0!	up
BjuB045482	4751155	5.72279e+06	5.94478e+06	0	0	0	#DIV/0!	0.00445509	#DIV/0!	up
BjuB023427	1.59565e+06	1.58715e+06	1.29161e+06	0	0	0	#DIV/0!	0.00446176	#DIV/0!	up
BjuA018261	606344	551962	694115	0	0	0	#DIV/0!	0.00446781	#DIV/0!	up
BjuB006821	2.03117e+06	1.80536e+06	2.28064e+06	0	0	0	#DIV/0!	0.00450075	#DIV/0!	up
BjuA016368	1.68159e+06	1.8136e+06	2.10696e+06	0	0	0	#DIV/0!	0.00450094	#DIV/0!	up
BjuO008595	1.34614e+06	1.30573e+06	1.07644e+06	0	0	0	#DIV/0!	0.00453525	#DIV/0!	up
BjuB028409	414294	415069	504870	0	0	0	#DIV/0!	0.00453836	#DIV/0!	up
BjuB013587	588652	582980	713218	0	0	0	#DIV/0!	0.00454436	#DIV/0!	up
BjuA027916	1.84299e+06	1.52774e+06	1.49797e+06	0	0	0	#DIV/0!	0.00459408	#DIV/0!	up
BjuB023999	397675	464814	370561	0	0	0	#DIV/0!	0.00461341	#DIV/0!	up
BjuA025778	880831	721470	723169	0	0	0	#DIV/0!	0.00461448	#DIV/0!	up
BjuA029327	1.34261e+06	1.66361e+06	1.3892e+06	0	0	0	#DIV/0!	0.00463934	#DIV/0!	up
BjuA011237	2149463	2.12504e+06	1.7261e+06	0	0	0	#DIV/0!	0.00467429	#DIV/0!	up
BjuA022334	586336	498622	466649	0	0	0	#DIV/0!	0.00475127	#DIV/0!	up
BjuA033825	583804	742128	653942	0	0	0	#DIV/0!	0.00478225	#DIV/0!	up
BjuB040863	1.388e+06	1.54563e+06	1.77102e+06	0	0	0	#DIV/0!	0.0049855	#DIV/0!	up
BjuB044145	2.01408e+06	2.48903e+06	2.03363e+06	0	0	0	#DIV/0!	0.00503266	#DIV/0!	up
BjuA016540	1.05019e+06	1.01291e+06	827334	0	0	0	#DIV/0!	0.00507758	#DIV/0!	up
BjuA046770	977788	872508	1117120	0	0	0	#DIV/0!	0.00509013	#DIV/0!	up
BjuA014598	7.2065e+06	9.26422e+06	8.41021e+06	0	0	0	#DIV/0!	0.00513931	#DIV/0!	up
BjuA006806	5111838	4.99335e+06	4.03738e+06	0	0	0	#DIV/0!	0.00516535	#DIV/0!	up
BjuB042127	2.41695e+06	1.98865e+06	2.54203e+06	0	0	0	#DIV/0!	0.00519366	#DIV/0!	up
BjuB007801	1.41824e+06	1.50372e+06	1.79731e+06	0	0	0	#DIV/0!	0.00528293	#DIV/0!	up
BjuA015574	576028	708177	735641	0	0	0	#DIV/0!	0.00531235	#DIV/0!	up
BjuA031863	770145	994593	893527	0	0	0	#DIV/0!	0.00532167	#DIV/0!	up
BjuA038371	1.36605e+06	1.06947e+06	1156747	0	0	0	#DIV/0!	0.00535729	#DIV/0!	up
BjuA004404	1.29071e+06	1.12283e+06	1.45298e+06	0	0	0	#DIV/0!	0.00542428	#DIV/0!	up
BjuB022404	1.28419e+06	1.25916e+06	1.57633e+06	0	0	0	#DIV/0!	0.00545148	#DIV/0!	up
BjuA031276	993156	798155	802787	0	0	0	#DIV/0!	0.00547439	#DIV/0!	up
BjuB045893	605673	483243	614325	0	0	0	#DIV/0!	0.00551181	#DIV/0!	up
BjuO014043	4452621	4.29511e+06	5.4288e+06	0	0	0	#DIV/0!	0.00558291	#DIV/0!	up
BjuB027423	1.56165e+06	2.01137e+06	1.70482e+06	0	0	0	#DIV/0!	0.00563719	#DIV/0!	up
BjuA026228	1.1007e+06	851207	1.04134e+06	0	0	0	#DIV/0!	0.00563988	#DIV/0!	up
BjuB044148	519549	598219	675754	0	0	0	#DIV/0!	0.00564105	#DIV/0!	up
BjuA031503	1.83351e+06	1.4379e+06	1.51748e+06	0	0	0	#DIV/0!	0.00567905	#DIV/0!	up
BjuA003502	281418	330648	367209	0	0	0	#DIV/0!	0.00574809	#DIV/0!	up
BjuB026552	2871389	3.13857e+06	3.70927e+06	0	0	0	#DIV/0!	0.00576755	#DIV/0!	up
BjuB020321	1166114	896819	1.00609e+06	0	0	0	#DIV/0!	0.00579224	#DIV/0!	up
BjuB042445	615487	557094	722626	0	0	0	#DIV/0!	0.0058354	#DIV/0!	up
BjuB014315	1.12817e+06	1.17962e+06	908558	0	0	0	#DIV/0!	0.00595667	#DIV/0!	up
BjuB033733	2816932	3.64275e+06	3.53555e+06	0	0	0	#DIV/0!	0.00600075	#DIV/0!	up
BjuB035433	915473	1.19599e+06	1.02903e+06	0	0	0	#DIV/0!	0.00600176	#DIV/0!	up
BjuA002866	921667	1.02346e+06	778531	0	0	0	#DIV/0!	0.00606689	#DIV/0!	up
BjuB041169	2.07332e+06	2.71982e+06	2.368e+06	0	0	0	#DIV/0!	0.00607281	#DIV/0!	up
BjuB028794	5078833	6.32404e+06	6.61406e+06	0	0	0	#DIV/0!	0.00609214	#DIV/0!	up
BjuB020579	986547	1.29418e+06	1.11886e+06	0	0	0	#DIV/0!	0.00612468	#DIV/0!	up
BjuA005503	539430	670537	528104	0	0	0	#DIV/0!	0.00616663	#DIV/0!	up
BjuB026369	2.02285e+06	2.6647e+06	2.35961e+06	0	0	0	#DIV/0!	0.00616911	#DIV/0!	up
BjuA046690	881100	681421	865556	0	0	0	#DIV/0!	0.00621902	#DIV/0!	up
BjuA024844	2.60573e+06	2.40014e+06	1.97521e+06	0	0	0	#DIV/0!	0.00630464	#DIV/0!	up
BjuB002928	2.53503e+06	3.10743e+06	3.3399e+06	0	0	0	#DIV/0!	0.00631946	#DIV/0!	up
BjuA029508	604274	475872	618510	0	0	0	#DIV/0!	0.00635649	#DIV/0!	up
BjuA047254	900800	682731	839630	0	0	0	#DIV/0!	0.00640228	#DIV/0!	up
BjuA043357	1.01807e+06	791485	1.01991e+06	0	0	0	#DIV/0!	0.00640331	#DIV/0!	up
BjuA000802	1.63446e+06	1.36139e+06	1.24858e+06	0	0	0	#DIV/0!	0.00649162	#DIV/0!	up
BjuB028190	939473	1.15449e+06	1.24272e+06	0	0	0	#DIV/0!	0.0064919	#DIV/0!	up
BjuA029420	314954	293055	381952	0	0	0	#DIV/0!	0.00650276	#DIV/0!	up
BjuO004525	1.56896e+06	1.95319e+06	1.5195e+06	0	0	0	#DIV/0!	0.00658643	#DIV/0!	up
BjuA026876	940990	944387	728881	0	0	0	#DIV/0!	0.0066237	#DIV/0!	up
BjuB039948	935368	755841	1.00621e+06	0	0	0	#DIV/0!	0.00679738	#DIV/0!	up
BjuO009735	1.18601e+06	1.2026e+06	919511	0	0	0	#DIV/0!	0.00684791	#DIV/0!	up
BjuA003555	1.31114e+06	1.01826e+06	1.3352e+06	0	0	0	#DIV/0!	0.0068837	#DIV/0!	up
BjuB006640	2.05514e+06	2.75424e+06	2.51123e+06	0	0	0	#DIV/0!	0.006978	#DIV/0!	up
BjuB018592	657111	601535	795237	0	0	0	#DIV/0!	0.00700048	#DIV/0!	up
BjuB025571	4.64951e+06	4.26422e+06	3.46922e+06	0	0	0	#DIV/0!	0.00701304	#DIV/0!	up
BjuB038987	1.23269e+06	1.43715e+06	1.65347e+06	0	0	0	#DIV/0!	0.00703135	#DIV/0!	up
BjuA017541	821150	1.00381e+06	1.10318e+06	0	0	0	#DIV/0!	0.00708389	#DIV/0!	up
BjuA027247	1.35114e+06	1.00219e+06	1.21539e+06	0	0	0	#DIV/0!	0.0072098	#DIV/0!	up
BjuB024420	410802	520030	550599	0	0	0	#DIV/0!	0.00730273	#DIV/0!	up
BjuA016373	1.9519e+06	2.03961e+06	1.52626e+06	0	0	0	#DIV/0!	0.0073476	#DIV/0!	up
BjuA029669	1.6643e+06	1.29746e+06	1.29504e+06	0	0	0	#DIV/0!	0.00739296	#DIV/0!	up
BjuB020173	402709	382092	502501	0	0	0	#DIV/0!	0.00742396	#DIV/0!	up
BjuB030800	1.12251e+06	998484	828422	0	0	0	#DIV/0!	0.00743366	#DIV/0!	up
BjuA031558	3.81413e+06	3.38808e+06	2.80304e+06	0	0	0	#DIV/0!	0.00763406	#DIV/0!	up
BjuB020445	1.24107e+06	1.51916e+06	1.13619e+06	0	0	0	#DIV/0!	0.00765085	#DIV/0!	up
BjuA039967	1.57045e+06	1.27101e+06	1.7285e+06	0	0	0	#DIV/0!	0.00766673	#DIV/0!	up
BjuA025353	1.6043e+06	1.19313e+06	1.32365e+06	0	0	0	#DIV/0!	0.00770768	#DIV/0!	up
BjuB034797	1445115	1.0768e+06	1.39665e+06	0	0	0	#DIV/0!	0.00773426	#DIV/0!	up
BjuA027333	555698	456921	623858	0	0	0	#DIV/0!	0.00779982	#DIV/0!	up
BjuA006494	1.16535e+06	1.47765e+06	1.12419e+06	0	0	0	#DIV/0!	0.00780495	#DIV/0!	up
BjuA016267	946258	867643	694293	0	0	0	#DIV/0!	0.00783227	#DIV/0!	up
BjuB017983	706565	815090	961027	0	0	0	#DIV/0!	0.00784242	#DIV/0!	up
BjuB015843	934250	1.16814e+06	878816	0	0	0	#DIV/0!	0.00786581	#DIV/0!	up
BjuB044229	891115	997912	1.20599e+06	0	0	0	#DIV/0!	0.00793502	#DIV/0!	up
BjuB005942	611257	777526	833803	0	0	0	#DIV/0!	0.00803381	#DIV/0!	up
BjuB030499	413819	329046	310254	0	0	0	#DIV/0!	0.00813426	#DIV/0!	up
BjuA014771	2.40936e+06	2.27833e+06	3.03815e+06	0	0	0	#DIV/0!	0.00819012	#DIV/0!	up
BjuA006422	1.27704e+06	934070	1.19494e+06	0	0	0	#DIV/0!	0.00819143	#DIV/0!	up
BjuA017834	1.25664e+06	986163	1.35219e+06	0	0	0	#DIV/0!	0.00826323	#DIV/0!	up
BjuB039560	942276	824010	683668	0	0	0	#DIV/0!	0.00827307	#DIV/0!	up
BjuB028827	1.08134e+06	1.3726e+06	1.48652e+06	0	0	0	#DIV/0!	0.00833096	#DIV/0!	up
BjuA025907	530075	561063	708870	0	0	0	#DIV/0!	0.00834709	#DIV/0!	up
BjuB008303	790248	687823	944586	0	0	0	#DIV/0!	0.00843146	#DIV/0!	up
BjuB044458	2.15618e+06	2.65948e+06	1.9574e+06	0	0	0	#DIV/0!	0.00845561	#DIV/0!	up
BjuA000467	839100	977644	1.1561e+06	0	0	0	#DIV/0!	0.00846434	#DIV/0!	up
BjuA002940	723105	855457	998831	0	0	0	#DIV/0!	0.00847881	#DIV/0!	up
BjuA026543	1523331	1.55957e+06	1.15039e+06	0	0	0	#DIV/0!	0.00847937	#DIV/0!	up
BjuA034867	404581	559824	509860	0	0	0	#DIV/0!	0.00855722	#DIV/0!	up
BjuA025929	1.24609e+06	1.23598e+06	1.62619e+06	0	0	0	#DIV/0!	0.00867912	#DIV/0!	up
BjuB039734	785589	1.05643e+06	826711	0	0	0	#DIV/0!	0.00885406	#DIV/0!	up
BjuB040144	1.12879e+06	997102	1.375e+06	0	0	0	#DIV/0!	0.00888657	#DIV/0!	up
BjuA000988	1.77208e+06	1.35284e+06	1.34191e+06	0	0	0	#DIV/0!	0.00892409	#DIV/0!	up
BjuA026277	448077	393933	320145	0	0	0	#DIV/0!	0.00903594	#DIV/0!	up
BjuB005783	3.99809e+06	4.39333e+06	3.14542e+06	0	0	0	#DIV/0!	0.00904393	#DIV/0!	up
BjuB042776	861056	657719	912432	0	0	0	#DIV/0!	0.00908371	#DIV/0!	up
BjuB048284	4317885	4.15134e+06	3.13077e+06	0	0	0	#DIV/0!	0.00908455	#DIV/0!	up
BjuB011372	729749	853677	609327	0	0	0	#DIV/0!	0.00918589	#DIV/0!	up
BjuA045447	1.819e+06	2.15712e+06	2.54731e+06	0	0	0	#DIV/0!	0.009235	#DIV/0!	up
BjuA041122	1.15352e+06	943277	829363	0	0	0	#DIV/0!	0.00934215	#DIV/0!	up
BjuA011509	600068	797723	833067	0	0	0	#DIV/0!	0.00937138	#DIV/0!	up
BjuA021592	547591	769248	707444	0	0	0	#DIV/0!	0.00944362	#DIV/0!	up
BjuB045034	606911	834404	657263	0	0	0	#DIV/0!	0.00958638	#DIV/0!	up
BjuB014231	329412	286234	400873	0	0	0	#DIV/0!	0.00959248	#DIV/0!	up
BjuA007487	2.50067e+06	1.76923e+06	2.15272e+06	0	0	0	#DIV/0!	0.00959518	#DIV/0!	up
BjuB011859	3.75692e+06	2.91303e+06	2.74708e+06	0	0	0	#DIV/0!	0.00977501	#DIV/0!	up
BjuB029450	763040	662298	931414	0	0	0	#DIV/0!	0.00983819	#DIV/0!	up
BjuA016982	715159	505614	594768	0	0	0	#DIV/0!	0.00991552	#DIV/0!	up
BjuB017036	492448	567700	695557	0	0	0	#DIV/0!	0.0101064	#DIV/0!	up
BjuA046223	7.47316e+06	5.71803e+06	5.44296e+06	0	0	0	#DIV/0!	0.0103179	#DIV/0!	up
BjuB013626	340313	355016	251439	0	0	0	#DIV/0!	0.0103477	#DIV/0!	up
BjuA030990	3.77267e+06	5.03241e+06	3.71331e+06	0	0	0	#DIV/0!	0.0104599	#DIV/0!	up
BjuO002238	1.14728e+06	1.22468e+06	855134	0	0	0	#DIV/0!	0.0107655	#DIV/0!	up
BjuA005610	1.64548e+06	1.53397e+06	1.14707e+06	0	0	0	#DIV/0!	0.0107889	#DIV/0!	up
BjuB027620	1.23099e+06	909412	1.3029e+06	0	0	0	#DIV/0!	0.010927	#DIV/0!	up
BjuO005539	758775	649784	933979	0	0	0	#DIV/0!	0.0110525	#DIV/0!	up
BjuA018767	17233250	2.117e+07	1.46918e+07	0	0	0	#DIV/0!	0.0111483	#DIV/0!	up
BjuA015844	779730	1.09472e+06	1.10025e+06	0	0	0	#DIV/0!	0.0112212	#DIV/0!	up
BjuB042587	621686	529957	425644	0	0	0	#DIV/0!	0.0114039	#DIV/0!	up
BjuB030795	424678	497421	614066	0	0	0	#DIV/0!	0.0114056	#DIV/0!	up
BjuA013800	1.13658e+06	783395	930438	0	0	0	#DIV/0!	0.0114235	#DIV/0!	up
BjuB002682	2.01806e+06	1.52887e+06	1.44138e+06	0	0	0	#DIV/0!	0.0114452	#DIV/0!	up
BjuB029356	1.90222e+06	1.61306e+06	2.33798e+06	0	0	0	#DIV/0!	0.0114605	#DIV/0!	up
BjuB035357	1.62917e+06	1.96162e+06	1.34617e+06	0	0	0	#DIV/0!	0.0114796	#DIV/0!	up
BjuA045236	2466037	3.27901e+06	2.35034e+06	0	0	0	#DIV/0!	0.0115223	#DIV/0!	up
BjuA037991	911887	1.08542e+06	1.3279e+06	0	0	0	#DIV/0!	0.0116403	#DIV/0!	up
BjuB047216	659278	966947	801417	0	0	0	#DIV/0!	0.0118554	#DIV/0!	up
BjuO005995	707405	590987	479708	0	0	0	#DIV/0!	0.0120785	#DIV/0!	up
BjuB024140	1.07746e+06	865488	736190	0	0	0	#DIV/0!	0.0121813	#DIV/0!	up
BjuA024890	488172	350312	358800	0	0	0	#DIV/0!	0.0122627	#DIV/0!	up
BjuA004904	396423	577397	454850	0	0	0	#DIV/0!	0.0123071	#DIV/0!	up
BjuB036901	762784	566452	838529	0	0	0	#DIV/0!	0.0123554	#DIV/0!	up
BjuB038434	1.37628e+06	1.90323e+06	2.02549e+06	0	0	0	#DIV/0!	0.0124505	#DIV/0!	up
BjuB039416	1.00565e+06	1.06043e+06	1.42429e+06	0	0	0	#DIV/0!	0.0125112	#DIV/0!	up
BjuA017321	1.36744e+06	1.02782e+06	958984	0	0	0	#DIV/0!	0.0125121	#DIV/0!	up
BjuB023713	4289177	4.76042e+06	3.18901e+06	0	0	0	#DIV/0!	0.0127757	#DIV/0!	up
BjuO012402	1.23855e+06	823882	1.07591e+06	0	0	0	#DIV/0!	0.0130373	#DIV/0!	up
BjuB003189	2.11812e+06	1.94995e+06	1.41782e+06	0	0	0	#DIV/0!	0.0130618	#DIV/0!	up
BjuB042054	2247563	2.39511e+06	1.61058e+06	0	0	0	#DIV/0!	0.0130755	#DIV/0!	up
BjuA022419	4654728	3.29969e+06	3.38933e+06	0	0	0	#DIV/0!	0.0131244	#DIV/0!	up
BjuB038409	1.46653e+06	2.16702e+06	2.09163e+06	0	0	0	#DIV/0!	0.0132639	#DIV/0!	up
BjuB016605	1.1319e+06	1.40605e+06	940825	0	0	0	#DIV/0!	0.0132864	#DIV/0!	up
BjuB044345	1.87399e+06	2.44625e+06	1.66543e+06	0	0	0	#DIV/0!	0.0134109	#DIV/0!	up
BjuA025030	1.48485e+06	983244	1.24305e+06	0	0	0	#DIV/0!	0.0134318	#DIV/0!	up
BjuB037853	691471	1.03588e+06	812538	0	0	0	#DIV/0!	0.0139004	#DIV/0!	up
BjuA044480	1.42648e+06	2.05891e+06	2.12854e+06	0	0	0	#DIV/0!	0.0139449	#DIV/0!	up
BjuB026271	312987	473835	382024	0	0	0	#DIV/0!	0.0139983	#DIV/0!	up
BjuA045161	1.0158e+06	673506	799714	0	0	0	#DIV/0!	0.0142018	#DIV/0!	up
BjuB020764	1.79367e+06	2.58744e+06	1.87498e+06	0	0	0	#DIV/0!	0.0143053	#DIV/0!	up
BjuA037112	955226	622331	790541	0	0	0	#DIV/0!	0.0144999	#DIV/0!	up
BjuB003073	1209601	871789	1.34286e+06	0	0	0	#DIV/0!	0.0147529	#DIV/0!	up
BjuB017186	1.48627e+06	2.29713e+06	2.07983e+06	0	0	0	#DIV/0!	0.0150283	#DIV/0!	up
BjuA043213	1384558	2.11926e+06	2.01441e+06	0	0	0	#DIV/0!	0.0152038	#DIV/0!	up
BjuA024185	656389	1.02309e+06	861250	0	0	0	#DIV/0!	0.0153347	#DIV/0!	up
BjuB008293	786407	515233	605539	0	0	0	#DIV/0!	0.0153648	#DIV/0!	up
BjuA032699	1.32013e+06	1.82596e+06	1.23998e+06	0	0	0	#DIV/0!	0.0153792	#DIV/0!	up
BjuB028151	470148	409402	620889	0	0	0	#DIV/0!	0.0154347	#DIV/0!	up
BjuA002579	636869	483166	757686	0	0	0	#DIV/0!	0.0157281	#DIV/0!	up
BjuA012017	910887	884551	1.28952e+06	0	0	0	#DIV/0!	0.0158019	#DIV/0!	up
BjuB043356	1.3918e+06	887361	1.25312e+06	0	0	0	#DIV/0!	0.0159394	#DIV/0!	up
BjuB026607	832045	658122	534518	0	0	0	#DIV/0!	0.0159597	#DIV/0!	up
BjuA015440	4508248	6.07201e+06	7.10104e+06	0	0	0	#DIV/0!	0.0159656	#DIV/0!	up
BjuB045053	675919	995005	1.04931e+06	0	0	0	#DIV/0!	0.0161024	#DIV/0!	up
BjuA016286	266826	421292	356479	0	0	0	#DIV/0!	0.0161414	#DIV/0!	up
BjuA013534	2112676	1.83496e+06	2.81055e+06	0	0	0	#DIV/0!	0.0161936	#DIV/0!	up
BjuB035723	1.98081e+06	1.64742e+06	1.25326e+06	0	0	0	#DIV/0!	0.0162917	#DIV/0!	up
BjuA016117	2.06168e+06	1.38503e+06	1.46518e+06	0	0	0	#DIV/0!	0.0165741	#DIV/0!	up
BjuA018048	1.45119e+06	1.01972e+06	1.61648e+06	0	0	0	#DIV/0!	0.0166231	#DIV/0!	up
BjuA038016	1.23504e+06	1.87458e+06	1.34483e+06	0	0	0	#DIV/0!	0.0172265	#DIV/0!	up
BjuA040906	3.18735e+06	3.51781e+06	4.87227e+06	0	0	0	#DIV/0!	0.0173774	#DIV/0!	up
BjuA045393	946193	1.23098e+06	1.52195e+06	0	0	0	#DIV/0!	0.0176893	#DIV/0!	up
BjuB046934	639072	820979	514744	0	0	0	#DIV/0!	0.0177632	#DIV/0!	up
BjuA013631	637010	796835	1.01925e+06	0	0	0	#DIV/0!	0.017881	#DIV/0!	up
BjuA017561	810609	1.26578e+06	926200	0	0	0	#DIV/0!	0.0181215	#DIV/0!	up
BjuA046430	1.85421e+06	1.35084e+06	1.18114e+06	0	0	0	#DIV/0!	0.0185767	#DIV/0!	up
BjuA021115	686930	419676	558473	0	0	0	#DIV/0!	0.018788	#DIV/0!	up
BjuB020204	2.15972e+06	1.4881e+06	1.42404e+06	0	0	0	#DIV/0!	0.0188223	#DIV/0!	up
BjuA036490	1.62819e+06	1.00228e+06	1.27279e+06	0	0	0	#DIV/0!	0.0188567	#DIV/0!	up
BjuA001108	1215783	778523	1.24973e+06	0	0	0	#DIV/0!	0.0191249	#DIV/0!	up
BjuA038952	642160	400349	477188	0	0	0	#DIV/0!	0.0192589	#DIV/0!	up
BjuB042412	701565	659831	1.01531e+06	0	0	0	#DIV/0!	0.0194686	#DIV/0!	up
BjuA043794	1.43507e+06	1.74814e+06	2.32383e+06	0	0	0	#DIV/0!	0.0195159	#DIV/0!	up
BjuB007317	1.74711e+06	1.93053e+06	1.16291e+06	0	0	0	#DIV/0!	0.0199606	#DIV/0!	up
BjuA038400	2.93498e+06	2.10616e+06	1.83686e+06	0	0	0	#DIV/0!	0.0201463	#DIV/0!	up
BjuA044231	2052729	1.23602e+06	1.60753e+06	0	0	0	#DIV/0!	0.0202894	#DIV/0!	up
BjuA032545	4105491	3.1915e+06	2.4702e+06	0	0	0	#DIV/0!	0.0204748	#DIV/0!	up
BjuB047852	361644	505457	312972	0	0	0	#DIV/0!	0.020905	#DIV/0!	up
BjuA041488	1137196	1.496e+06	900115	0	0	0	#DIV/0!	0.0209508	#DIV/0!	up
BjuA029993	1.4362e+06	869809	1.06797e+06	0	0	0	#DIV/0!	0.0210847	#DIV/0!	up
BjuO004729	394248	405906	607879	0	0	0	#DIV/0!	0.0211422	#DIV/0!	up
BjuB008352	995660	1.45619e+06	1.69816e+06	0	0	0	#DIV/0!	0.0214722	#DIV/0!	up
BjuA004675	672230	1.14643e+06	923744	0	0	0	#DIV/0!	0.0217234	#DIV/0!	up
BjuB045300	1.21169e+06	730363	1.19509e+06	0	0	0	#DIV/0!	0.022008	#DIV/0!	up
BjuB030796	1380460	1.61571e+06	932057	0	0	0	#DIV/0!	0.0226584	#DIV/0!	up
BjuB028014	2.64634e+06	1.78644e+06	1.65391e+06	0	0	0	#DIV/0!	0.0227114	#DIV/0!	up
BjuA035499	1.22951e+06	1.1352e+06	711338	0	0	0	#DIV/0!	0.0233107	#DIV/0!	up
BjuA012514	886166	1.5423e+06	1.22281e+06	0	0	0	#DIV/0!	0.0233785	#DIV/0!	up
BjuB019966	1.24747e+06	1.34434e+06	775638	0	0	0	#DIV/0!	0.0236259	#DIV/0!	up
BjuB037906	667945	1.17559e+06	1.09259e+06	0	0	0	#DIV/0!	0.0248471	#DIV/0!	up
BjuA010587	316421	484052	566493	0	0	0	#DIV/0!	0.0250939	#DIV/0!	up
BjuA002858	1.02737e+06	1.84827e+06	1.46543e+06	0	0	0	#DIV/0!	0.0258238	#DIV/0!	up
BjuA027240	375401	618921	673594	0	0	0	#DIV/0!	0.026117	#DIV/0!	up
BjuA003876	1.69064e+06	3.03697e+06	2.34319e+06	0	0	0	#DIV/0!	0.0261378	#DIV/0!	up
BjuA025870	947039	821723	521213	0	0	0	#DIV/0!	0.0263201	#DIV/0!	up
BjuO008608	1.12635e+06	646171	794876	0	0	0	#DIV/0!	0.0264174	#DIV/0!	up
BjuA026074	414746	751374	588989	0	0	0	#DIV/0!	0.0265089	#DIV/0!	up
BjuA006496	635338	1.1543e+06	907104	0	0	0	#DIV/0!	0.026688	#DIV/0!	up
BjuA002004	3.17899e+06	4.26061e+06	2.3523e+06	0	0	0	#DIV/0!	0.0274796	#DIV/0!	up
BjuB044981	2.09047e+06	1.74813e+06	1.12386e+06	0	0	0	#DIV/0!	0.0280379	#DIV/0!	up
BjuA011218	1.96037e+06	2.35447e+06	1.25667e+06	0	0	0	#DIV/0!	0.0286131	#DIV/0!	up
BjuO013195	1.30232e+06	2.36492e+06	1.69982e+06	0	0	0	#DIV/0!	0.0287324	#DIV/0!	up
BjuO007544	1.35761e+06	756782	926641	0	0	0	#DIV/0!	0.0297382	#DIV/0!	up
BjuB030310	1.08889e+06	573188	933734	0	0	0	#DIV/0!	0.0297811	#DIV/0!	up
BjuA031531	526200	278401	483292	0	0	0	#DIV/0!	0.0302864	#DIV/0!	up
BjuA043818	675833	1.26467e+06	1.20043e+06	0	0	0	#DIV/0!	0.0302954	#DIV/0!	up
BjuA032500	2.04947e+06	1.82788e+06	1.04646e+06	0	0	0	#DIV/0!	0.0326793	#DIV/0!	up
BjuA013768	1.05734e+06	1.11869e+06	1.83202e+06	0	0	0	#DIV/0!	0.0329324	#DIV/0!	up
BjuB025219	2.07692e+06	1.74654e+06	1.03138e+06	0	0	0	#DIV/0!	0.0344859	#DIV/0!	up
BjuB035985	1.5574e+06	2.25117e+06	1.16159e+06	0	0	0	#DIV/0!	0.0350144	#DIV/0!	up
BjuA039278	631242	1.14294e+06	707058	0	0	0	#DIV/0!	0.0352109	#DIV/0!	up
BjuB016757	4.38e+06	3.89194e+06	2.16589e+06	0	0	0	#DIV/0!	0.0353027	#DIV/0!	up
BjuA010165	1.59148e+06	2.74423e+06	3.26353e+06	0	0	0	#DIV/0!	0.0360041	#DIV/0!	up
BjuA016884	950664	1.26536e+06	621377	0	0	0	#DIV/0!	0.0365361	#DIV/0!	up
BjuA037134	678484	550978	1.05924e+06	0	0	0	#DIV/0!	0.037793	#DIV/0!	up
BjuA025432	1.53786e+06	740240	1.47334e+06	0	0	0	#DIV/0!	0.0393891	#DIV/0!	up
BjuA034481	2.17515e+06	2.08332e+06	1.04247e+06	0	0	0	#DIV/0!	0.0397527	#DIV/0!	up
BjuB036266	1.15763e+06	584907	743168	0	0	0	#DIV/0!	0.0399443	#DIV/0!	up
BjuO010179	1.51078e+06	3.11856e+06	3.11667e+06	0	0	0	#DIV/0!	0.0404393	#DIV/0!	up
BjuB012606	2.02364e+06	987860	1.34443e+06	0	0	0	#DIV/0!	0.0410985	#DIV/0!	up
BjuB030567	370171	754462	496448	0	0	0	#DIV/0!	0.0411161	#DIV/0!	up
BjuA008853	566888	369214	813967	0	0	0	#DIV/0!	0.0453543	#DIV/0!	up
BjuA017651	1.53074e+06	1.06672e+06	693974	0	0	0	#DIV/0!	0.045378	#DIV/0!	up
BjuA043556	2.09382e+06	4.51361e+06	2.93981e+06	0	0	0	#DIV/0!	0.0462186	#DIV/0!	up
BjuO002236	1.43819e+06	3.06923e+06	1.91186e+06	0	0	0	#DIV/0!	0.0476233	#DIV/0!	up
BjuB048048	1.35873e+06	586273	1.33147e+06	0	0	0	#DIV/0!	0.0497197	#DIV/0!	up
BjuB046759	0	0	0	812511	813579	834890	0	7.89237e-05	#NUM!	down
BjuA039308	0	0	0	1.06591e+07	1.10052e+07	1.07991e+07	0	8.62778e-05	#NUM!	down
BjuO009469	0	0	0	2.19228e+06	2.25539e+06	2.26941e+06	0	0.000112233	#NUM!	down
BjuB016178	0	0	0	1.80599e+06	1.73476e+06	1.76934e+06	0	0.000134976	#NUM!	down
BjuB022822	0	0	0	1.26109e+06	1.25959e+06	1.21582e+06	0	0.000142105	#NUM!	down
BjuB019933	0	0	0	2.41132e+06	2.33798e+06	2.44883e+06	0	0.000183992	#NUM!	down
BjuA013805	0	0	0	1.18284e+06	1.12828e+06	1.14934e+06	0	0.000189623	#NUM!	down
BjuA015435	0	0	0	6.33132e+06	6.06063e+06	6.08438e+06	0	0.0001974	#NUM!	down
BjuA041434	0	0	0	1.97548e+06	1.87059e+06	1.91947e+06	0	0.000248491	#NUM!	down
BjuB012107	0	0	0	880755	843657	890384	0	0.000266998	#NUM!	down
BjuO003289	0	0	0	580824	598141	618235	0	0.000325423	#NUM!	down
BjuO008204	0	0	0	812264	808296	859202	0	0.00039091	#NUM!	down
BjuB024143	0	0	0	546309	509971	534608	0	0.00040757	#NUM!	down
BjuB002377	0	0	0	3.07384e+06	3.16949e+06	2.95371e+06	0	0.000414339	#NUM!	down
BjuB010876	0	0	0	728783	760934	783168	0	0.000433875	#NUM!	down
BjuA030974	0	0	0	610281	612608	651955	0	0.0004677	#NUM!	down
BjuA043945	0	0	0	2.47626e+06	2.48456e+06	2.32171e+06	0	0.000475528	#NUM!	down
BjuB023348	0	0	0	1.19196e+06	1.1169e+06	1.19776e+06	0	0.00049598	#NUM!	down
BjuA025065	0	0	0	1.22032e+06	1.21584e+06	1.30137e+06	0	0.000497301	#NUM!	down
BjuB015093	0	0	0	1.88396e+06	1.74284e+06	1.82889e+06	0	0.000509545	#NUM!	down
BjuA011821	0	0	0	1.06569e+06	1.10052e+06	1.01772e+06	0	0.000511095	#NUM!	down
BjuA015915	0	0	0	847448	876308	916771	0	0.000521342	#NUM!	down
BjuA034111	0	0	0	5.4078e+06	5.34201e+06	5.01561e+06	0	0.000532029	#NUM!	down
BjuB023601	0	0	0	1.0855e+06	1.11089e+06	1.17427e+06	0	0.000551553	#NUM!	down
BjuA015847	0	0	0	800126	872046	826521	0	0.000635404	#NUM!	down
BjuA022761	0	0	0	2.07336e+06	1.99115e+06	2.17482e+06	0	0.000651661	#NUM!	down
BjuB012899	0	0	0	935123	917465	1.00039e+06	0	0.000702547	#NUM!	down
BjuA001314	0	0	0	1.44066e+06	1.57198e+06	1.46969e+06	0	0.000709735	#NUM!	down
BjuB009160	0	0	0	2.8554e+06	2.70293e+06	2.97122e+06	0	0.000745809	#NUM!	down
BjuA016508	0	0	0	4.3049e+06	3.91301e+06	4.13445e+06	0	0.000758277	#NUM!	down
BjuB048304	0	0	0	908184	820270	878226	0	0.000880795	#NUM!	down
BjuB021300	0	0	0	1.56939e+06	1.41815e+06	1.45538e+06	0	0.000942347	#NUM!	down
BjuB015300	0	0	0	2.07436e+06	1.99798e+06	1.86604e+06	0	0.000943549	#NUM!	down
BjuB039662	0	0	0	5.0536e+06	4.53986e+06	4.85495e+06	0	0.000963074	#NUM!	down
BjuA038347	0	0	0	1.67661e+06	1.66836e+06	1.83896e+06	0	0.00103164	#NUM!	down
BjuA045734	0	0	0	537308	512370	572831	0	0.00105041	#NUM!	down
BjuA024913	0	0	0	1.13122e+06	1.05436e+06	1.18074e+06	0	0.00107177	#NUM!	down
BjuB016428	0	0	0	625141	686981	621562	0	0.00108359	#NUM!	down
BjuO008562	0	0	0	2.60434e+06	2.91796e+06	2.72576e+06	0	0.00110092	#NUM!	down
BjuA030301	0	0	0	1.3125e+06	1.32107e+06	1.45814e+06	0	0.00119462	#NUM!	down
BjuA021589	0	0	0	1.20716e+06	1.19732e+06	1.08145e+06	0	0.00120441	#NUM!	down
BjuA012388	0	0	0	1.34681e+06	1.26707e+06	1.42999e+06	0	0.00121542	#NUM!	down
BjuA043653	0	0	0	562948	517434	498187	0	0.00132888	#NUM!	down
BjuB019510	0	0	0	556059	558663	621389	0	0.00135905	#NUM!	down
BjuB027261	0	0	0	1.27992e+06	1.3879e+06	1.22256e+06	0	0.00139399	#NUM!	down
BjuA029991	0	0	0	1.45197e+06	1.48016e+06	1.6408e+06	0	0.00148517	#NUM!	down
BjuB015915	0	0	0	663154	758770	717272	0	0.00150366	#NUM!	down
BjuA012688	0	0	0	521999	578011	508847	0	0.00155983	#NUM!	down
BjuB035750	0	0	0	545671	554967	618076	0	0.00157239	#NUM!	down
BjuA009176	0	0	0	985070	1.12071e+06	1.10295e+06	0	0.00157981	#NUM!	down
BjuB023183	0	0	0	4.07335e+06	3.54545e+06	3.87923e+06	0	0.0016139	#NUM!	down
BjuA008209	0	0	0	542654	494313	567618	0	0.00161446	#NUM!	down
BjuA008959	0	0	0	1.58252e+06	1.58076e+06	1.39305e+06	0	0.00170887	#NUM!	down
BjuA009116	0	0	0	751044	848150	856707	0	0.00170893	#NUM!	down
BjuB002686	0	0	0	483559	550381	490704	0	0.00173293	#NUM!	down
BjuB045334	0	0	0	3.86923e+06	4.41275e+06	4.38742e+06	0	0.00175402	#NUM!	down
BjuB028037	0	0	0	1.5535e+06	1.3694e+06	1.56576e+06	0	0.00179668	#NUM!	down
BjuO000309	0	0	0	1.31646e+06	1.46948e+06	1.51931e+06	0	0.00180368	#NUM!	down
BjuB025526	0	0	0	4.70194e+06	5.43668e+06	4.94387e+06	0	0.00184394	#NUM!	down
BjuA032999	0	0	0	2.57277e+06	2.33763e+06	2.7164e+06	0	0.00188045	#NUM!	down
BjuB019347	0	0	0	616155	709382	634974	0	0.00189151	#NUM!	down
BjuB047097	0	0	0	486574	566526	526230	0	0.00191662	#NUM!	down
BjuA009554	0	0	0	1.09206e+06	1.19421e+06	1.02647e+06	0	0.0019475	#NUM!	down
BjuA018710	0	0	0	536094	623166	601081	0	0.00197754	#NUM!	down
BjuB032705	0	0	0	335995	338477	384392	0	0.00198148	#NUM!	down
BjuA046704	0	0	0	854544	885318	991936	0	0.00208324	#NUM!	down
BjuO013163	0	0	0	913253	1.01699e+06	873218	0	0.0020951	#NUM!	down
BjuB048015	0	0	0	1.61989e+06	1.46758e+06	1.72278e+06	0	0.00213061	#NUM!	down
BjuA041266	0	0	0	1.39334e+06	1.20018e+06	1.37549e+06	0	0.00216279	#NUM!	down
BjuB022873	0	0	0	1.11538e+06	968085	1.12366e+06	0	0.00222709	#NUM!	down
BjuA010359	0	0	0	2.24938e+06	2.10856e+06	1.90711e+06	0	0.00225412	#NUM!	down
BjuA026765	0	0	0	2.92274e+06	3.00941e+06	2.56561e+06	0	0.00229102	#NUM!	down
BjuB044598	0	0	0	347358	348736	401031	0	0.00232531	#NUM!	down
BjuB003448	0	0	0	776949	815800	914867	0	0.0024042	#NUM!	down
BjuA005666	0	0	0	511465	439557	512148	0	0.00242952	#NUM!	down
BjuA047291	0	0	0	861663	783925	726276	0	0.00245251	#NUM!	down
BjuB009982	0	0	0	377477	385662	327765	0	0.00246561	#NUM!	down
BjuA008747	0	0	0	3.93095e+06	3.72521e+06	4.40275e+06	0	0.00248003	#NUM!	down
BjuA031331	0	0	0	1.85028e+06	1.78232e+06	1.5633e+06	0	0.0024899	#NUM!	down
BjuB023473	0	0	0	642946	764022	685792	0	0.00257188	#NUM!	down
BjuB026976	0	0	0	1.19955e+06	1.14361e+06	1.35392e+06	0	0.00259424	#NUM!	down
BjuA021329	0	0	0	1.176e+06	1.38651e+06	1.36474e+06	0	0.00259663	#NUM!	down
BjuA046024	0	0	0	526842	460509	548066	0	0.0026441	#NUM!	down
BjuO013220	0	0	0	681206	804130	795460	0	0.00270329	#NUM!	down
BjuA044166	0	0	0	1.36952e+06	1.45093e+06	1.21135e+06	0	0.00272772	#NUM!	down
BjuB022000	0	0	0	1.1876e+06	1.34938e+06	1.42157e+06	0	0.00273691	#NUM!	down
BjuB003045	0	0	0	873744	1.03212e+06	899463	0	0.00274237	#NUM!	down
BjuA030386	0	0	0	1.96162e+06	2.06583e+06	2.34154e+06	0	0.00283791	#NUM!	down
BjuA015538	0	0	0	3.95418e+06	4.61958e+06	3.92685e+06	0	0.00294144	#NUM!	down
BjuA007760	0	0	0	726236	876012	789446	0	0.00295199	#NUM!	down
BjuB036960	0	0	0	1.45016e+06	1.32023e+06	1.59552e+06	0	0.00297175	#NUM!	down
BjuB046576	0	0	0	1.89466e+06	1.61938e+06	1.93737e+06	0	0.00299339	#NUM!	down
BjuA044570	0	0	0	977097	820598	967390	0	0.00300341	#NUM!	down
BjuA020168	0	0	0	978836	1.18554e+06	1.08727e+06	0	0.00301957	#NUM!	down
BjuB016555	0	0	0	2.07954e+06	2.2345e+06	1.84534e+06	0	0.00302161	#NUM!	down
BjuA006193	0	0	0	1.09267e+06	1.01033e+06	1.22074e+06	0	0.00303908	#NUM!	down
BjuB025682	0	0	0	1.38453e+06	1.33722e+06	1.59716e+06	0	0.00306909	#NUM!	down
BjuA036587	0	0	0	2.2897e+06	1.89403e+06	2.19268e+06	0	0.0031232	#NUM!	down
BjuO009854	0	0	0	1.35304e+07	1.46159e+07	1.20263e+07	0	0.00312889	#NUM!	down
BjuB022828	0	0	0	784417	953503	863438	0	0.00315814	#NUM!	down
BjuA010565	0	0	0	1.29652e+06	1.22304e+06	1.47831e+06	0	0.00322567	#NUM!	down
BjuA001351	0	0	0	1.62279e+06	1.96163e+06	1.90179e+06	0	0.00324413	#NUM!	down
BjuA040918	0	0	0	1.34964e+06	1.58831e+06	1.64189e+06	0	0.0034445	#NUM!	down
BjuB010251	0	0	0	800292	656346	703269	0	0.00344768	#NUM!	down
BjuB005252	0	0	0	1.44342e+06	1.40442e+06	1.18771e+06	0	0.00347785	#NUM!	down
BjuB027362	0	0	0	472037	477958	395478	0	0.00348917	#NUM!	down
BjuB018159	0	0	0	2.07111e+06	1.69776e+06	1.8125e+06	0	0.00350369	#NUM!	down
BjuA007113	0	0	0	873915	716274	843166	0	0.00351927	#NUM!	down
BjuA032717	0	0	0	885754	983803	799611	0	0.00355741	#NUM!	down
BjuA009055	0	0	0	574712	566782	474135	0	0.0035747	#NUM!	down
BjuB022304	0	0	0	972755	828486	805506	0	0.00360901	#NUM!	down
BjuO009786	0	0	0	678976	834687	791308	0	0.0036266	#NUM!	down
BjuA010952	0	0	0	401515	481371	405147	0	0.00365673	#NUM!	down
BjuA009552	0	0	0	822207	714190	671280	0	0.00370203	#NUM!	down
BjuB044232	0	0	0	776362	629345	686741	0	0.00374063	#NUM!	down
BjuB045821	0	0	0	2.8413e+06	2.33477e+06	2.4205e+06	0	0.00379921	#NUM!	down
BjuA029539	0	0	0	2.5702e+06	2.91448e+06	2.35735e+06	0	0.00383352	#NUM!	down
BjuB002905	0	0	0	9.21551e+06	1.14421e+07	1.05396e+07	0	0.0038437	#NUM!	down
BjuA012620	0	0	0	1.74346e+06	1.97705e+06	2.17103e+06	0	0.00393809	#NUM!	down
BjuA043936	0	0	0	1.5698e+06	1.73825e+06	1.39405e+06	0	0.00399515	#NUM!	down
BjuB031263	0	0	0	502660	577007	626988	0	0.00400698	#NUM!	down
BjuO011688	0	0	0	880670	1.04691e+06	1.09393e+06	0	0.00409998	#NUM!	down
BjuB006262	0	0	0	1.49765e+06	1.86778e+06	1.63764e+06	0	0.00416001	#NUM!	down
BjuB042465	0	0	0	429412	342115	395541	0	0.00423939	#NUM!	down
BjuA007781	0	0	0	1.66203e+06	1.33492e+06	1.60475e+06	0	0.00429539	#NUM!	down
BjuA017489	0	0	0	2.48622e+06	1.9887e+06	2.15026e+06	0	0.00437379	#NUM!	down
BjuA020683	0	0	0	6.37427e+06	5.15413e+06	5.38239e+06	0	0.00438518	#NUM!	down
BjuA022682	0	0	0	1.05679e+06	912055	1.15134e+06	0	0.0044459	#NUM!	down
BjuO009274	0	0	0	1.35493e+06	1.43832e+06	1.14321e+06	0	0.00445093	#NUM!	down
BjuA034681	0	0	0	1.70176e+06	1.45499e+06	1.84507e+06	0	0.00463599	#NUM!	down
BjuA022060	0	0	0	1.22581e+06	968672	1.15399e+06	0	0.00467719	#NUM!	down
BjuA002630	0	0	0	1.08288e+07	1.36357e+07	1.1657e+07	0	0.00474848	#NUM!	down
BjuA045427	0	0	0	712404	575398	715904	0	0.00476356	#NUM!	down
BjuB044969	0	0	0	605084	722634	770770	0	0.00491253	#NUM!	down
BjuA027781	0	0	0	1.17499e+06	939866	978050	0	0.00495606	#NUM!	down
BjuA045145	0	0	0	1.21452e+06	1.47784e+06	1.19285e+06	0	0.00496545	#NUM!	down
BjuB048005	0	0	0	3.0013e+06	3.25589e+06	3.80696e+06	0	0.00498575	#NUM!	down
BjuA045098	0	0	0	1.04232e+06	836771	856024	0	0.00512862	#NUM!	down
BjuA022001	0	0	0	1.69472e+06	2.17687e+06	1.99556e+06	0	0.00512894	#NUM!	down
BjuO005963	0	0	0	444482	428399	348879	0	0.00522499	#NUM!	down
BjuA021437	0	0	0	1.0732e+06	847875	896426	0	0.00527249	#NUM!	down
BjuB001541	0	0	0	430868	415682	522358	0	0.00528896	#NUM!	down
BjuA014148	0	0	0	625816	661681	514909	0	0.00536315	#NUM!	down
BjuB038509	0	0	0	6.99429e+06	6.32203e+06	5.40821e+06	0	0.00537918	#NUM!	down
BjuA018663	0	0	0	537079	633880	495021	0	0.00543565	#NUM!	down
BjuB041189	0	0	0	3.81692e+06	3.93551e+06	4.8089e+06	0	0.00553373	#NUM!	down
BjuB022100	0	0	0	2.81589e+06	2.2618e+06	2.27194e+06	0	0.00553531	#NUM!	down
BjuB036627	0	0	0	499581	498596	620347	0	0.0055663	#NUM!	down
BjuB028674	0	0	0	2.28957e+06	2.1171e+06	1.75998e+06	0	0.00570648	#NUM!	down
BjuA038567	0	0	0	953270	1.24091e+06	1.08861e+06	0	0.00571547	#NUM!	down
BjuA038663	0	0	0	664795	513933	644409	0	0.00599281	#NUM!	down
BjuB009010	0	0	0	3.3283e+06	3.03172e+06	2.52618e+06	0	0.00619123	#NUM!	down
BjuB033682	0	0	0	750841	724727	926853	0	0.00622359	#NUM!	down
BjuA019752	0	0	0	3.09475e+06	3.50643e+06	2.65814e+06	0	0.00623797	#NUM!	down
BjuA016967	0	0	0	976797	1.28818e+06	1.11566e+06	0	0.00632712	#NUM!	down
BjuA043682	0	0	0	773168	840037	635071	0	0.00642189	#NUM!	down
BjuB004697	0	0	0	414669	393953	509162	0	0.0064531	#NUM!	down
BjuB022047	0	0	0	3.25785e+06	4.29414e+06	3.64332e+06	0	0.00650266	#NUM!	down
BjuA033309	0	0	0	971715	863620	731533	0	0.00652395	#NUM!	down
BjuA035212	0	0	0	952507	1.2028e+06	948153	0	0.00655451	#NUM!	down
BjuA015922	0	0	0	577255	634221	477470	0	0.00655597	#NUM!	down
BjuO013571	0	0	0	2.35289e+06	1.77683e+06	2.01835e+06	0	0.00657616	#NUM!	down
BjuB013052	0	0	0	697249	825338	624736	0	0.00664599	#NUM!	down
BjuA006406	0	0	0	763394	748808	958761	0	0.00668521	#NUM!	down
BjuB020338	0	0	0	948109	1.0355e+06	776928	0	0.00674174	#NUM!	down
BjuA007706	0	0	0	1.46762e+06	1.93248e+06	1.60647e+06	0	0.00674619	#NUM!	down
BjuB013560	0	0	0	282119	258613	211577	0	0.0067694	#NUM!	down
BjuB048282	0	0	0	1.58053e+06	1.18742e+06	1.47108e+06	0	0.00680192	#NUM!	down
BjuA044849	0	0	0	1.13989e+06	1.48884e+06	1.20881e+06	0	0.00688607	#NUM!	down
BjuO013532	0	0	0	946005	705591	839786	0	0.00694249	#NUM!	down
BjuB038261	0	0	0	1.20256e+06	1.48101e+06	1.13174e+06	0	0.00695213	#NUM!	down
BjuA035492	0	0	0	1.2278e+06	1.09824e+06	912991	0	0.00708258	#NUM!	down
BjuB033825	0	0	0	588948	507970	439044	0	0.00708321	#NUM!	down
BjuO011531	0	0	0	1.15195e+06	1.15047e+06	1.47242e+06	0	0.00716307	#NUM!	down
BjuA024936	0	0	0	978626	836452	1.12671e+06	0	0.00722349	#NUM!	down
BjuB032023	0	0	0	792610	1.02012e+06	800984	0	0.00722913	#NUM!	down
BjuB033544	0	0	0	739417	991855	840509	0	0.0072421	#NUM!	down
BjuB025524	0	0	0	649550	877482	807251	0	0.00741863	#NUM!	down
BjuB046682	0	0	0	752631	604381	569407	0	0.0075623	#NUM!	down
BjuA026450	0	0	0	1.30549e+06	1.1349e+06	961682	0	0.00757275	#NUM!	down
BjuB023031	0	0	0	1.42166e+06	1.08082e+06	1.1302e+06	0	0.00762451	#NUM!	down
BjuA009667	0	0	0	543715	736293	620180	0	0.00772184	#NUM!	down
BjuO001351	0	0	0	1.20983e+06	1.33417e+06	977628	0	0.00782927	#NUM!	down
BjuB040734	0	0	0	1.02133e+06	1.15126e+06	1.38548e+06	0	0.00797444	#NUM!	down
BjuA035904	0	0	0	2.0748e+06	2.55431e+06	2.84205e+06	0	0.00797795	#NUM!	down
BjuB040953	0	0	0	1.79041e+06	2.07501e+06	2.44684e+06	0	0.00806017	#NUM!	down
BjuA047002	0	0	0	1.26211e+06	1.00921e+06	944375	0	0.00807824	#NUM!	down
BjuA006093	0	0	0	590975	680565	811374	0	0.00838843	#NUM!	down
BjuA015196	0	0	0	1.3406e+06	970104	1.22015e+06	0	0.00848532	#NUM!	down
BjuA009951	0	0	0	2.85451e+06	2.06343e+06	2.58493e+06	0	0.0085097	#NUM!	down
BjuA008913	0	0	0	6.45049e+06	6.73242e+06	4.9142e+06	0	0.00865802	#NUM!	down
BjuO005053	0	0	0	824757	621172	846507	0	0.00870432	#NUM!	down
BjuA027418	0	0	0	842928	1.13382e+06	889770	0	0.00878972	#NUM!	down
BjuB006013	0	0	0	509871	706463	656007	0	0.00880368	#NUM!	down
BjuA039990	0	0	0	921426	1.24115e+06	974307	0	0.00883618	#NUM!	down
BjuA044378	0	0	0	2.21634e+06	2.65319e+06	1.91446e+06	0	0.00887268	#NUM!	down
BjuO008801	0	0	0	3.65246e+06	4.45432e+06	3.22665e+06	0	0.0089539	#NUM!	down
BjuA033824	0	0	0	733947	981175	1.00329e+06	0	0.00895529	#NUM!	down
BjuB012889	0	0	0	2.42542e+06	3.16797e+06	3.36353e+06	0	0.00903557	#NUM!	down
BjuA038219	0	0	0	732874	625833	524541	0	0.00905605	#NUM!	down
BjuA034722	0	0	0	527028	401857	397919	0	0.00906418	#NUM!	down
BjuA005513	0	0	0	942977	675220	799078	0	0.0090938	#NUM!	down
BjuB014669	0	0	0	1.54019e+06	2.16048e+06	1.98504e+06	0	0.00935504	#NUM!	down
BjuB023249	0	0	0	5.06265e+06	3.75545e+06	3.89278e+06	0	0.00944626	#NUM!	down
BjuA034534	0	0	0	780205	571062	779078	0	0.00945068	#NUM!	down
BjuA030054	0	0	0	1.57192e+06	1.70558e+06	1.21352e+06	0	0.00949283	#NUM!	down
BjuA038800	0	0	0	1.02568e+06	1.42002e+06	1.38083e+06	0	0.00953191	#NUM!	down
BjuA037309	0	0	0	916866	1.29559e+06	1.13274e+06	0	0.00953749	#NUM!	down
BjuA044841	0	0	0	1.93786e+06	1.40151e+06	1.54291e+06	0	0.00958604	#NUM!	down
BjuA038222	0	0	0	673695	731314	518695	0	0.00966081	#NUM!	down
BjuO006171	0	0	0	354130	501705	423986	0	0.00983459	#NUM!	down
BjuB013168	0	0	0	712809	697880	942230	0	0.0100136	#NUM!	down
BjuA044851	0	0	0	743850	1.04871e+06	847003	0	0.0101952	#NUM!	down
BjuB015087	0	0	0	3.97186e+06	5.37535e+06	4.03765e+06	0	0.010341	#NUM!	down
BjuA031529	0	0	0	976814	1.29011e+06	944286	0	0.0104434	#NUM!	down
BjuA045419	0	0	0	637195	841196	913120	0	0.0105762	#NUM!	down
BjuB015592	0	0	0	1.87575e+06	1.37202e+06	1.40271e+06	0	0.0108813	#NUM!	down
BjuB042243	0	0	0	819708	1.1622e+06	1.13138e+06	0	0.0109294	#NUM!	down
BjuB046620	0	0	0	455577	438183	318882	0	0.0111078	#NUM!	down
BjuA026648	0	0	0	1.32312e+06	927048	1.03084e+06	0	0.0115514	#NUM!	down
BjuB048407	0	0	0	702147	965418	710431	0	0.0116757	#NUM!	down
BjuA040735	0	0	0	587672	846712	669121	0	0.011688	#NUM!	down
BjuB000760	0	0	0	778212	1.1307e+06	1.06915e+06	0	0.0117789	#NUM!	down
BjuB015246	0	0	0	3.45783e+06	2.49013e+06	2.55628e+06	0	0.0119075	#NUM!	down
BjuA010675	0	0	0	686361	469420	642968	0	0.0119989	#NUM!	down
BjuA037520	0	0	0	751311	1.01936e+06	732348	0	0.0121134	#NUM!	down
BjuB029351	0	0	0	3.55006e+06	4.9349e+06	3.62556e+06	0	0.0121759	#NUM!	down
BjuB011854	0	0	0	624923	888453	669928	0	0.0122761	#NUM!	down
BjuB035787	0	0	0	1.75919e+06	1.85975e+06	1.26659e+06	0	0.0124296	#NUM!	down
BjuB031329	0	0	0	896589	604137	736363	0	0.012614	#NUM!	down
BjuB019699	0	0	0	1.21093e+06	1.41123e+06	943021	0	0.0127762	#NUM!	down
BjuA029901	0	0	0	867561	583354	709556	0	0.0127835	#NUM!	down
BjuB031987	0	0	0	1.37303e+06	1.5018e+06	1.00053e+06	0	0.0132684	#NUM!	down
BjuB043742	0	0	0	472351	329701	347378	0	0.0134534	#NUM!	down
BjuA043565	0	0	0	1.02667e+06	815719	1.23472e+06	0	0.0136227	#NUM!	down
BjuB032938	0	0	0	519713	789609	678486	0	0.0136838	#NUM!	down
BjuB026118	0	0	0	862830	603573	908461	0	0.0140811	#NUM!	down
BjuO012876	0	0	0	4.26884e+06	6.52876e+06	5.49444e+06	0	0.014159	#NUM!	down
BjuA004070	0	0	0	899391	1.34735e+06	1.04044e+06	0	0.0142537	#NUM!	down
BjuO000923	0	0	0	1.24033e+06	1.11624e+06	1.6546e+06	0	0.014497	#NUM!	down
BjuB011814	0	0	0	616201	861583	943366	0	0.0145139	#NUM!	down
BjuA003303	0	0	0	1.23734e+06	1.79862e+06	1.3084e+06	0	0.014524	#NUM!	down
BjuB043881	0	0	0	1.07327e+06	1.0989e+06	1.538e+06	0	0.0145485	#NUM!	down
BjuB012246	0	0	0	661645	428710	577838	0	0.0146767	#NUM!	down
BjuB009042	0	0	0	2.00504e+06	2.50389e+06	3.09243e+06	0	0.0150367	#NUM!	down
BjuB033433	0	0	0	1.08395e+06	924510	698150	0	0.0150447	#NUM!	down
BjuB007744	0	0	0	291714	451889	359766	0	0.0155541	#NUM!	down
BjuA036558	0	0	0	409779	579268	398433	0	0.0156145	#NUM!	down
BjuO006281	0	0	0	350145	507638	356986	0	0.015731	#NUM!	down
BjuA017107	0	0	0	2.32208e+06	3.56569e+06	2.7412e+06	0	0.0157497	#NUM!	down
BjuB035932	0	0	0	487777	769142	644268	0	0.0160987	#NUM!	down
BjuA002615	0	0	0	514495	805669	644736	0	0.0161318	#NUM!	down
BjuB044053	0	0	0	779018	770197	509954	0	0.0161334	#NUM!	down
BjuA043567	0	0	0	1.36507e+06	1.59881e+06	1.00878e+06	0	0.0163709	#NUM!	down
BjuA043096	0	0	0	1.09147e+06	1.20253e+06	1.66523e+06	0	0.017265	#NUM!	down
BjuA022784	0	0	0	2.92299e+06	1.8367e+06	2.28337e+06	0	0.0175558	#NUM!	down
BjuB039565	0	0	0	1.06734e+06	1.68865e+06	1.28691e+06	0	0.0177375	#NUM!	down
BjuA044449	0	0	0	503866	818736	707800	0	0.0180599	#NUM!	down
BjuA003262	0	0	0	586762	678709	925164	0	0.0186084	#NUM!	down
BjuB048461	0	0	0	1.66779e+06	2.59941e+06	2.67644e+06	0	0.0190543	#NUM!	down
BjuA031891	0	0	0	1.5059e+06	1.59651e+06	2.30787e+06	0	0.0192028	#NUM!	down
BjuA042114	0	0	0	1.51799e+06	1.46953e+06	937122	0	0.0196367	#NUM!	down
BjuO013385	0	0	0	727574	1.20213e+06	957851	0	0.019667	#NUM!	down
BjuB027128	0	0	0	573976	869557	586535	0	0.0197372	#NUM!	down
BjuA006685	0	0	0	1.35655e+06	880679	931214	0	0.0198117	#NUM!	down
BjuB015180	0	0	0	915064	1.19476e+06	728682	0	0.019882	#NUM!	down
BjuO012185	0	0	0	651128	491562	396703	0	0.020294	#NUM!	down
BjuA018712	0	0	0	878417	1.33049e+06	886468	0	0.0203203	#NUM!	down
BjuA043934	0	0	0	2.60336e+06	1.55089e+06	2.3384e+06	0	0.0206681	#NUM!	down
BjuA043978	0	0	0	1.79467e+06	1.22551e+06	1.14401e+06	0	0.0210553	#NUM!	down
BjuB000716	0	0	0	315375	502979	524852	0	0.0213437	#NUM!	down
BjuB013633	0	0	0	1.8089e+06	1.38504e+06	1.07598e+06	0	0.02156	#NUM!	down
BjuA016943	0	0	0	4.77074e+06	7.4129e+06	4.94573e+06	0	0.0216003	#NUM!	down
BjuB038341	0	0	0	588033	708687	972386	0	0.0217793	#NUM!	down
BjuB028110	0	0	0	2.70523e+06	3.81333e+06	2.33324e+06	0	0.021953	#NUM!	down
BjuB013726	0	0	0	1.19098e+06	699552	929156	0	0.0220621	#NUM!	down
BjuO012408	0	0	0	2.3602e+06	3.6014e+06	2.31581e+06	0	0.0225328	#NUM!	down
BjuB046252	0	0	0	1.08084e+06	1.62058e+06	1.02314e+06	0	0.0226893	#NUM!	down
BjuB021304	0	0	0	478953	556132	320628	0	0.0227286	#NUM!	down
BjuB048825	0	0	0	1.62044e+06	931803	1.37813e+06	0	0.0228867	#NUM!	down
BjuA011192	0	0	0	1.49225e+06	1.50793e+06	897822	0	0.0230615	#NUM!	down
BjuA045422	0	0	0	3.25891e+06	1.8673e+06	2.96069e+06	0	0.0237524	#NUM!	down
BjuB016807	0	0	0	1.11137e+06	678720	755036	0	0.0238203	#NUM!	down
BjuA021528	0	0	0	715682	1.26073e+06	1.0609e+06	0	0.0238441	#NUM!	down
BjuB022989	0	0	0	619617	958172	1.1083e+06	0	0.0250783	#NUM!	down
BjuB006218	0	0	0	1.87893e+06	2.91262e+06	1.79239e+06	0	0.0258481	#NUM!	down
BjuO002270	0	0	0	700252	1.07211e+06	652475	0	0.025886	#NUM!	down
BjuB044302	0	0	0	544697	951379	951047	0	0.0265036	#NUM!	down
BjuB043304	0	0	0	1.83755e+06	1.30536e+06	2.36529e+06	0	0.0266657	#NUM!	down
BjuB000619	0	0	0	6.08436e+06	3.35403e+06	5.60228e+06	0	0.0270256	#NUM!	down
BjuB012687	0	0	0	395580	729095	611153	0	0.0273166	#NUM!	down
BjuB022370	0	0	0	341843	630367	567923	0	0.0279284	#NUM!	down
BjuA046644	0	0	0	1.16636e+06	1.97801e+06	2.14603e+06	0	0.028181	#NUM!	down
BjuA033415	0	0	0	2.54771e+06	1.37169e+06	2.02667e+06	0	0.0282234	#NUM!	down
BjuB022213	0	0	0	1.64548e+06	2.44033e+06	1.39872e+06	0	0.0282995	#NUM!	down
BjuA043295	0	0	0	994960	672785	1.25711e+06	0	0.0287501	#NUM!	down
BjuA028131	0	0	0	750328	1.1126e+06	631427	0	0.0289785	#NUM!	down
BjuA027232	0	0	0	3.85445e+06	2.04591e+06	3.2815e+06	0	0.02908	#NUM!	down
BjuA044219	0	0	0	1.08894e+06	1.95779e+06	1.36336e+06	0	0.0291055	#NUM!	down
BjuA006135	0	0	0	441878	779903	812154	0	0.0291781	#NUM!	down
BjuB029070	0	0	0	577125	303069	478774	0	0.0299136	#NUM!	down
BjuA010694	0	0	0	846100	476874	890002	0	0.0301231	#NUM!	down
BjuB043286	0	0	0	450277	533550	279234	0	0.0301889	#NUM!	down
BjuA019969	0	0	0	810977	1.14994e+06	622581	0	0.030632	#NUM!	down
BjuA006306	0	0	0	2.08913e+06	1.10137e+06	1.92466e+06	0	0.0306452	#NUM!	down
BjuA016570	0	0	0	4.73936e+06	5.06933e+06	2.67281e+06	0	0.0309869	#NUM!	down
BjuB042423	0	0	0	1.30702e+06	699634	1.27538e+06	0	0.031049	#NUM!	down
BjuA033916	0	0	0	679317	402646	409934	0	0.0319137	#NUM!	down
BjuO012972	0	0	0	755038	1.17389e+06	655609	0	0.0323391	#NUM!	down
BjuA033247	0	0	0	961673	1.73837e+06	1.86735e+06	0	0.0328275	#NUM!	down
BjuO005557	0	0	0	1.21359e+06	615610	980395	0	0.0328315	#NUM!	down
BjuA029493	0	0	0	1.04863e+06	1.90931e+06	1.2446e+06	0	0.0328724	#NUM!	down
BjuB027186	0	0	0	4.48562e+06	3.37246e+06	2.30199e+06	0	0.0329454	#NUM!	down
BjuB020400	0	0	0	870056	1.62117e+06	1.04809e+06	0	0.034969	#NUM!	down
BjuA047155	0	0	0	1.43609e+06	2.86464e+06	2.13742e+06	0	0.0350025	#NUM!	down
BjuB042337	0	0	0	2.21981e+06	2.89268e+06	1.42236e+06	0	0.0360148	#NUM!	down
BjuB030894	0	0	0	721852	1.26799e+06	743142	0	0.0363537	#NUM!	down
BjuA013718	0	0	0	1.30335e+06	2.41425e+06	1.50681e+06	0	0.0363653	#NUM!	down
BjuB019075	0	0	0	2.48894e+06	1.19509e+06	2.06555e+06	0	0.0372963	#NUM!	down
BjuA046959	0	0	0	2.27128e+06	4.59771e+06	3.25878e+06	0	0.0376382	#NUM!	down
BjuA047015	0	0	0	1.06371e+06	2.21787e+06	2.05278e+06	0	0.0387059	#NUM!	down
BjuA034446	0	0	0	2.26348e+06	1.95155e+06	3.70556e+06	0	0.0394113	#NUM!	down
BjuA042964	0	0	0	1.65723e+06	2.55537e+06	1.28276e+06	0	0.0399617	#NUM!	down
BjuA005486	0	0	0	668102	397093	856027	0	0.0406446	#NUM!	down
BjuA046406	0	0	0	1.28885e+06	810726	1.74538e+06	0	0.0415811	#NUM!	down
BjuO010257	0	0	0	517926	1.14376e+06	919242	0	0.042413	#NUM!	down
BjuA042499	0	0	0	1.79538e+06	2.14397e+06	965565	0	0.0427851	#NUM!	down
BjuB041118	0	0	0	4.89715e+06	2.24532e+06	3.55348e+06	0	0.0431426	#NUM!	down
BjuA014570	0	0	0	1.04321e+06	568861	576198	0	0.0432907	#NUM!	down
BjuB013608	0	0	0	1.27946e+06	2.59699e+06	1.61733e+06	0	0.0435308	#NUM!	down
BjuB026553	0	0	0	823112	1.72638e+06	1.13046e+06	0	0.0436849	#NUM!	down
BjuA014448	0	0	0	778585	347946	601308	0	0.0439907	#NUM!	down
BjuA007195	0	0	0	2.30384e+07	1.05682e+07	1.61808e+07	0	0.0441079	#NUM!	down
BjuB038436	0	0	0	401472	857079	871846	0	0.0441592	#NUM!	down
BjuB028103	0	0	0	468972	882914	492647	0	0.044491	#NUM!	down
BjuB033483	0	0	0	419224	948936	732413	0	0.044994	#NUM!	down
BjuA040488	0	0	0	719021	459736	1.01659e+06	0	0.0450866	#NUM!	down
BjuA035470	0	0	0	1.42748e+06	2.655e+06	3.31628e+06	0	0.0468344	#NUM!	down
BjuB029234	0	0	0	1.05845e+06	454598	832964	0	0.0471881	#NUM!	down
BjuA007529	0	0	0	777203	533329	1.18391e+06	0	0.0483376	#NUM!	down
BjuB006612	0	0	0	1.96374e+06	3.76208e+06	1.99586e+06	0	0.0493752	#NUM!	down
BjuB018555	0	0	0	694645	1.67257e+06	1.38273e+06	0	0.0498364	#NUM!	down
BjuA007472	2.68879e+06	3.80673e+06	3.0849e+06	1.66693e+07	2.41862e+07	1.94816e+07	0.158781	0.0119413	-2.65489	down
BjuA027482	851570	989417	940534	5.71505e+06	5.18023e+06	6.16422e+06	0.163048	0.00402012	-2.61663	down
BjuA011231	741873	904003	896618	3.90382e+06	2.834e+06	3.32127e+06	0.252756	0.0198031	-1.98418	down
BjuO008627	4.77324e+06	5.86525e+06	5.22625e+06	1.63612e+07	1.85724e+07	1.6778e+07	0.306793	0.00100586	-1.70466	down
BjuA045802	2.38319e+06	2.05076e+06	2.44668e+06	7.1442e+06	7.24423e+06	7.02829e+06	0.321274	0.00140163	-1.63812	down
BjuA023577	2242134	3.38536e+06	3.31485e+06	8.1821e+06	9.10338e+06	1.02268e+07	0.325032	0.00348947	-1.62135	down
BjuA028390	2.7613e+06	2.34366e+06	2.24985e+06	7.88091e+06	5.73832e+06	7.52316e+06	0.34787	0.0167411	-1.52338	down
BjuB033986	2.01935e+06	3.24865e+06	2.23535e+06	6.27572e+06	6.78928e+06	6.40699e+06	0.385341	0.00318769	-1.37579	down
BjuA022042	2.82107e+06	3.24696e+06	2.85772e+06	7.4985e+06	7.34501e+06	6.51463e+06	0.417909	0.00504604	-1.25874	down
BjuO001954	1.64997e+06	1.75716e+06	717918	2.69903e+06	4.22181e+06	2.63979e+06	0.431461	0.0480851	-1.2127	down
BjuB022587	715650	1.15572e+06	1.09833e+06	2.1594e+06	2.45386e+06	1.78292e+06	0.464291	0.039063	-1.1069	down
BjuB044317	1.38562e+06	1.22549e+06	1.13722e+06	2.49009e+06	3.00981e+06	2.47493e+06	0.470022	0.0194595	-1.0892	down
BjuB035799	643867	828070	775729	1.79909e+06	1.48798e+06	1.4942e+06	0.470099	0.0325715	-1.08896	down
BjuA035156	6.68727e+06	9.26539e+06	6.34428e+06	1.11667e+07	18494203	1.66984e+07	0.48096	0.0468635	-1.05601	down
BjuB003426	1.47052e+06	1.59488e+06	1.49296e+06	2.97854e+06	3.75081e+06	2.71946e+06	0.482427	0.0273295	-1.05162	down
BjuB010668	4.34097e+07	4.82594e+07	5.02183e+07	8.4312e+07	1.14288e+08	9.24788e+07	0.487453	0.0258743	-1.03666	down
BjuB030010	8473131	1.04727e+07	1.01659e+07	1.46703e+07	2.3531e+07	1.90971e+07	0.508072	0.0422171	-0.976895	down
BjuB014302	3.22612e+06	6.48079e+06	6.2739e+06	1.027e+07	1.05859e+07	1.04101e+07	0.511125	0.0346855	-0.968251	down
BjuA010715	2.24955e+07	1.72698e+07	1.63335e+07	3.65275e+07	3.777e+07	3.49515e+07	0.513495	0.0115514	-0.961578	down
BjuO002136	800956	809914	586292	1.2131e+06	1.62938e+06	1.32358e+06	0.527396	0.0340817	-0.923042	down
BjuA009465	1680919	2.16123e+06	2.08259e+06	3.17583e+06	4.25834e+06	3.75359e+06	0.529573	0.010224	-0.917098	down
BjuB040032	1.74687e+07	2.01387e+07	2.20407e+07	3.24146e+07	4.31029e+07	3.69068e+07	0.530562	0.0225301	-0.914407	down
BjuB004897	1.85801e+08	1.83226e+08	223293701	3.23247e+08	4.2223e+08	3.61536e+08	0.535062	0.0365278	-0.902221	down
BjuB034567	1.02587e+06	779284	997722	2.0214e+06	1.49069e+06	1.65936e+06	0.54199	0.0169128	-0.883662	down
BjuA030541	3.62716e+06	6.69366e+06	5.26568e+06	9.92513e+06	9.68482e+06	9.10035e+06	0.542889	0.0477701	-0.881271	down
BjuB044200	1.13348e+06	2.27504e+06	2.61382e+06	3.03899e+06	4.09955e+06	3.61021e+06	0.560283	0.0323544	-0.835773	down
BjuA004168	2.19604e+06	1.86136e+06	2.43325e+06	3.59581e+06	3.96427e+06	3.97783e+06	0.562549	0.0158486	-0.82995	down
BjuO013577	1.0665e+07	8.07619e+06	1.09193e+07	1.66736e+07	1.75607e+07	1.70927e+07	0.577873	0.0237044	-0.791175	down
BjuA004704	1.22089e+06	1.73317e+06	1.325e+06	2.46003e+06	2.52986e+06	2.35841e+06	0.58232	0.0152546	-0.780116	down
BjuA029856	3.16412e+06	2.1202e+06	1.96146e+06	4.49374e+06	4.36006e+06	3.54386e+06	0.584447	0.024058	-0.774855	down
BjuB045316	1.23126e+06	1.78445e+06	2.08833e+06	2.27044e+06	2.86515e+06	3.56827e+06	0.586412	0.0134365	-0.770014	down
BjuB023327	1.44523e+06	1.07656e+06	1.23759e+06	2.02769e+06	2.2923e+06	1.98877e+06	0.595899	0.0462326	-0.74686	down
BjuA015384	2.04593e+06	560025	2.37521e+06	2.91192e+06	1.80376e+06	3.60531e+06	0.598627	0.0121235	-0.740271	down
BjuA028604	3.87029e+08	3.97445e+08	4.05076e+08	6.27127e+08	700966783	6.4877e+08	0.601736	0.00608629	-0.732798	down
BjuB046925	9.811e+06	7.50199e+06	6.38982e+06	1.52851e+07	1.3671e+07	1.04132e+07	0.602064	0.0143344	-0.732012	down
BjuA004603	1.72033e+06	1.75454e+06	2.25623e+06	3.35178e+06	3.0042e+06	3.07958e+06	0.607393	0.0339182	-0.719297	down
BjuO009894	1.78674e+06	2.99956e+06	2.32619e+06	3.12474e+06	4.32443e+06	4.18727e+06	0.611226	0.0134369	-0.710223	down
BjuB012310	6.0053e+06	6.70831e+06	5.32759e+06	1.07451e+07	9.03807e+06	9.43159e+06	0.617538	0.0355027	-0.695401	down
BjuB044239	858571	750288	818824	1.12806e+06	1.37189e+06	1.42968e+06	0.61779	0.0494158	-0.694811	down
BjuB020358	1.28419e+07	1.57094e+07	1.45344e+07	2.1963e+07	2.40683e+07	2.2805e+07	0.625916	0.000988091	-0.67596	down
BjuB042478	869219	524041	900313	1.20903e+06	1.01469e+06	1.43868e+06	0.62625	0.0167682	-0.675189	down
BjuO001061	425919	445241	553706	627332	797866	849847	0.626302	0.0233848	-0.675069	down
BjuO002243	8380831	1.25441e+07	8.75131e+06	1.45163e+07	1.7493e+07	1.50676e+07	0.630377	0.00542213	-0.665713	down
BjuA043391	1.24946e+08	1.58574e+08	1.40901e+08	2.10695e+08	2.52426e+08	2.05062e+08	0.635187	0.0116844	-0.654747	down
BjuB047970	28070112	2.64252e+07	2.11504e+07	4.07172e+07	3.84583e+07	3.94902e+07	0.637469	0.019044	-0.649573	down
BjuB029742	1.88435e+06	2.28295e+06	1.74377e+06	3.00331e+06	3.39895e+06	2.77875e+06	0.643837	0.000636512	-0.635233	down
BjuA010451	794860	1.14723e+06	795345	1.13578e+06	1.60737e+06	1.4646e+06	0.650571	0.0362627	-0.620222	down
BjuA015480	2.83714e+06	2.87953e+06	3.18675e+06	4.40589e+06	4.34399e+06	4.92335e+06	0.651156	0.00247659	-0.618924	down
BjuB023680	2.65832e+06	3.79873e+06	1.8988e+06	4.34297e+06	4.62738e+06	3.85462e+06	0.65153	0.0482566	-0.618096	down
BjuB010981	1.32543e+06	3.83934e+06	3.9197e+06	3.4066e+06	5.60715e+06	4.92941e+06	0.651536	0.0364706	-0.618083	down
BjuO010230	9.39238e+06	8.50241e+06	5.71266e+06	1.3302e+07	1.18635e+07	1.10608e+07	0.651666	0.0192684	-0.617794	down
BjuA035204	1.72093e+06	1.2887e+06	1.48938e+06	2.84958e+06	1.78503e+06	2.25302e+06	0.653201	0.0491077	-0.6144	down
BjuA012383	1595927	1.73991e+06	2.39887e+06	2.74879e+06	2.99259e+06	3.02794e+06	0.653952	0.0346636	-0.612744	down
BjuA026760	922128	1.0398e+06	890318	1.50819e+06	1.61632e+06	1.19889e+06	0.659722	0.032717	-0.600071	down

## Sheet: Sheet3
Table S4. List of all DAPs identified in 09-05A and 09-05B of B.juncea from two stages
Gene IDs	A-BI_1_fpkm	A-BI_2_fpkm	A-BI_3_fpkm	B-BI_1_fpkm	B-BI_2_fpkm	B-BI_3_fpkm	A-BI/B-BI	t test p value	A-TE/B-TE_log2FC	Regulation
BjuB035244	1.17578e+07	1.00687e+07	1.03302e+07	6.76433e+06	7.35287e+06	7.31249e+06	1.50056	0.0376613	0.585504	up
BjuB030438	1.23013e+07	1.23436e+07	1.43821e+07	8.65788e+06	9.02303e+06	8.24485e+06	1.50534	0.0391099	0.590088	up
BjuA008600	6.31538e+07	6.34768e+07	6.21067e+07	4.04788e+07	3.98437e+07	4.50256e+07	1.5057	0.00922048	0.590439	up
BjuA044721	1.11458e+07	7.8633e+06	9.07747e+06	7.14503e+06	4.40411e+06	7.05886e+06	1.50938	0.0333071	0.593958	up
BjuB042429	7.73299e+06	5.86883e+06	6.97288e+06	4.38876e+06	3.94578e+06	5.27298e+06	1.51201	0.0458155	0.596467	up
BjuB001544	1.02809e+07	9.1387e+06	1.1058e+07	7.68819e+06	6.09189e+06	6.35997e+06	1.51328	0.0327766	0.597682	up
BjuA012388	1.52335e+06	1.58808e+06	1.49045e+06	794134	1.12284e+06	1.12025e+06	1.51516	0.0398829	0.599468	up
BjuA041444	4.53261e+06	4.82454e+06	4.81102e+06	2.96367e+06	2.97251e+06	3.39719e+06	1.51801	0.0062769	0.602182	up
BjuB000180	1.9178e+08	1.79344e+08	1.85496e+08	1.29136e+08	1.14886e+08	122156683	1.52008	6.93202e-05	0.604145	up
BjuA013068	3.10015e+06	3.18658e+06	3.26575e+06	1.98389e+06	2.33492e+06	1.95347e+06	1.52297	0.0145738	0.606884	up
BjuA041186	182530161	1.79612e+08	1.92626e+08	1.3441e+08	1.02664e+08	124105258	1.53599	0.0171366	0.619171	up
BjuA041350	4.90369e+07	4.96795e+07	4.95904e+07	3.43222e+07	2.85603e+07	3.36634e+07	1.53613	0.0127138	0.619297	up
BjuB042898	7.92024e+07	8.9647e+07	8.07999e+07	5.38249e+07	4.93112e+07	5.92573e+07	1.53731	0.036727	0.62041	up
BjuA045695	6.34149e+07	58609219	5.4812e+07	4.23764e+07	3.23287e+07	4.02609e+07	1.53816	0.0260061	0.621207	up
BjuB008677	724819	1.06847e+06	1.05354e+06	291274	750077	798662	1.54718	0.0234265	0.629638	up
BjuA027708	1.17647e+08	9.26874e+07	1.05485e+08	7.03506e+07	6.5193e+07	6.76387e+07	1.55436	0.0224194	0.636323	up
BjuB038535	1.04997e+08	1.00491e+08	1.07026e+08	7.71001e+07	5.20865e+07	7.10657e+07	1.5606	0.0244787	0.642103	up
BjuA029366	5.08791e+06	5.14987e+06	4.75118e+06	3.12885e+06	3.0267e+06	3.44892e+06	1.56062	0.018972	0.642122	up
BjuA027035	1.33797e+06	1.22696e+06	1.22559e+06	904476	625477	893264	1.56426	0.0284023	0.645476	up
BjuB026011	4.23615e+06	3.02945e+06	3.8609e+06	2.30743e+06	1.96242e+06	2.83383e+06	1.5663	0.044893	0.64736	up
BjuA027208	5.71376e+06	4.89676e+06	5.41065e+06	3.66779e+06	2.88291e+06	3.63759e+06	1.57251	0.001956	0.653069	up
BjuA025778	713936	792848	726202	474942	541501	403352	1.57275	0.00917025	0.653291	up
BjuB013001	1.21529e+07	1.49634e+07	1.26595e+07	8.93964e+06	1.04099e+07	5.80594e+06	1.5812	0.0444262	0.661019	up
BjuB014103	6.25203e+06	5.14217e+06	5.74317e+06	3.55441e+06	3.26008e+06	3.99894e+06	1.58482	0.0193412	0.664321	up
BjuB021840	5.37696e+06	2.9836e+06	5.35814e+06	3.32787e+06	1.84899e+06	3.47581e+06	1.58549	0.0266247	0.664926	up
BjuB042927	2.00495e+07	1.77789e+07	1.97835e+07	1.51886e+07	9.92788e+06	1.11863e+07	1.58698	0.02487	0.666287	up
BjuB037769	3.90641e+06	3.1916e+06	3.29194e+06	2.16361e+06	2.42417e+06	1.95842e+06	1.58718	0.0454172	0.666462	up
BjuA018847	4.35414e+06	4.18315e+06	3.76232e+06	2.17085e+06	2.92089e+06	2.6517e+06	1.58839	0.0454091	0.667566	up
BjuB016037	2.62729e+07	2.70628e+07	2.56302e+07	1.50883e+07	1.75796e+07	1.70024e+07	1.5898	0.00586899	0.668844	up
BjuA034513	4.66974e+06	3.82666e+06	3.54019e+06	3.38701e+06	1.84809e+06	2.32626e+06	1.59185	0.0257712	0.670708	up
BjuB019490	8.11022e+06	6.9218e+06	7.10534e+06	5.7576e+06	3.76708e+06	4.35016e+06	1.5955	0.0069939	0.674012	up
BjuB006938	3.96581e+07	3.99422e+07	4.17139e+07	2.6711e+07	2.62181e+07	2.26375e+07	1.6054	0.0155913	0.682929	up
BjuB026025	6.77095e+07	5.19495e+07	6.09005e+07	4.27103e+07	3.2998e+07	3.66356e+07	1.6072	0.00694818	0.684552	up
BjuB045359	1.38684e+07	1.07876e+07	1.16007e+07	7.66049e+06	6.18103e+06	8.71005e+06	1.60772	0.0412556	0.685019	up
BjuA006535	1.00166e+08	9.45955e+07	1.01236e+08	6.25005e+07	6.38507e+07	5.74006e+07	1.61086	0.0100582	0.687827	up
BjuB041698	6.67747e+06	5.57034e+06	5.50187e+06	5.18515e+06	2.7755e+06	3.05334e+06	1.61156	0.0288014	0.688457	up
BjuA008360	1.81689e+07	1.83427e+07	1.63276e+07	1.34279e+07	1.07358e+07	8.4438e+06	1.62046	0.0214791	0.696406	up
BjuA017727	4.73748e+06	4.29051e+06	5.24789e+06	3.30436e+06	2.75376e+06	2.75104e+06	1.62057	0.0328422	0.696503	up
BjuB042102	2.43096e+07	1.74658e+07	2.09273e+07	1.3118e+07	1.16674e+07	1.37389e+07	1.62761	0.0379608	0.702757	up
BjuB009182	2.30337e+07	2.00913e+07	2.2528e+07	1.54969e+07	1.17891e+07	1.30173e+07	1.62897	0.00459175	0.703962	up
BjuB020180	2.87887e+07	2.57064e+07	2.6868e+07	16040582	1.61205e+07	1.76213e+07	1.63437	0.0110318	0.708737	up
BjuA025986	2.63866e+06	2.12706e+06	2.36123e+06	1.53817e+06	1.28476e+06	1.53162e+06	1.63667	0.00899744	0.710761	up
BjuO006770	2.33933e+07	2.05833e+07	2.34948e+07	1.48655e+07	1.42072e+07	1.20961e+07	1.6389	0.026446	0.712727	up
BjuB019331	4.44601e+08	4.42156e+08	4.52201e+08	3.04068e+08	2.47373e+08	263960259	1.64208	0.00946208	0.715529	up
BjuB013752	4.85961e+06	5.44414e+06	3.78989e+06	3.10733e+06	3.38401e+06	2.03729e+06	1.65251	0.00304305	0.724659	up
BjuB002679	4.16311e+07	3.80215e+07	3.47563e+07	2.46968e+07	2.06101e+07	2.38401e+07	1.65457	0.0186558	0.72646	up
BjuA041514	4.57471e+06	3.86304e+06	4.13978e+06	2.59391e+06	2.49508e+06	2.50904e+06	1.65537	0.0112445	0.727151	up
BjuB018357	3.99584e+07	4.48586e+07	4.80926e+07	2.99687e+07	2.35855e+07	2.6638e+07	1.65739	0.0435416	0.728912	up
BjuA042237	6.85701e+06	7.60051e+06	6.99795e+06	4.09396e+06	3.99622e+06	4.77028e+06	1.66833	0.0190004	0.738403	up
BjuB027126	4.70828e+06	5.55605e+06	6.45254e+06	2.7714e+06	2.83359e+06	4.38041e+06	1.67413	0.0114777	0.743412	up
BjuB008917	1.6774e+07	1.29116e+07	1.47811e+07	8.52926e+06	8.00037e+06	9.89223e+06	1.68295	0.0326816	0.750992	up
BjuB042988	8.48846e+07	7.72231e+07	8.20324e+07	5.0376e+07	4.80002e+07	4.66813e+07	1.68306	0.00335475	0.751086	up
BjuB043367	1.39275e+07	1.31752e+07	1.21584e+07	7.71223e+06	8.10515e+06	7.47857e+06	1.68532	0.00741337	0.75302	up
BjuB007291	4.99395e+07	5.70407e+07	5.96466e+07	2.95353e+07	3.23494e+07	3.67759e+07	1.68889	0.00299323	0.756075	up
BjuA039293	3.50728e+06	3.04397e+06	3.46382e+06	2.32662e+06	2.01731e+06	1.56659e+06	1.69445	0.0363524	0.760815	up
BjuB004081	1.93695e+06	1.57299e+06	1.49272e+06	1.06176e+06	1.18085e+06	690289	1.70571	0.0443649	0.77037	up
BjuB040239	9.01331e+06	1.02736e+07	1.11946e+07	6.39413e+06	4.71117e+06	6.74896e+06	1.70724	0.0391164	0.771665	up
BjuB013436	2.13708e+07	2.08204e+07	2.26058e+07	1.31477e+07	1.22058e+07	1.25243e+07	1.71068	0.00394991	0.774573	up
BjuA017156	1.67089e+07	1.15152e+07	1.46682e+07	9.45025e+06	7.04233e+06	8.51328e+06	1.71529	0.0179585	0.778453	up
BjuB021882	865228	678857	720964	498292	395710	418486	1.72577	0.00630388	0.787238	up
BjuA006364	2.96432e+06	3.00611e+06	2.96693e+06	1.94665e+06	1.77846e+06	1.42396e+06	1.73572	0.014301	0.795538	up
BjuB046502	4.39287e+06	4.42588e+06	4.55825e+06	2.53493e+06	2.57579e+06	2.56555e+06	1.74264	0.000592693	0.801278	up
BjuA028126	1.33846e+06	1.61353e+06	1.33992e+06	849472	844381	759065	1.74971	0.0176173	0.807118	up
BjuA026849	4.20506e+06	3.50993e+06	4.61743e+06	2.79252e+06	2.1215e+06	2.09399e+06	1.75976	0.0417317	0.81538	up
BjuA044848	6.11613e+06	4.02573e+06	5.11666e+06	3.73056e+06	2.45147e+06	2.47076e+06	1.76342	0.0208101	0.818378	up
BjuB025518	4.85306e+06	3.95868e+06	2.9376e+06	2.98146e+06	1.82608e+06	1.83047e+06	1.77001	0.0311001	0.823757	up
BjuA041590	6.31217e+07	4.98519e+07	4.64741e+07	3.47193e+07	2.48513e+07	3.03746e+07	1.77272	0.0241605	0.825965	up
BjuB028090	3.76032e+06	2.76775e+06	3.52114e+06	2.42252e+06	1.68767e+06	1.54231e+06	1.77783	0.031669	0.830121	up
BjuB002895	5.25972e+06	5.28994e+06	2.56271e+06	3.20952e+06	3.45622e+06	653614	1.79146	0.00107775	0.84114	up
BjuA046589	4.38149e+06	4.06232e+06	4.28891e+06	2.83036e+06	1.88605e+06	2.37924e+06	1.79444	0.009163	0.843532	up
BjuA010837	1.35104e+06	1.2008e+06	1.38057e+06	739223	640323	809697	1.79624	0.000726525	0.844982	up
BjuA019721	1.13814e+07	7.84974e+06	9.37836e+06	5.47045e+06	4.58856e+06	5.86172e+06	1.797	0.0375815	0.84559	up
BjuA036324	1.61887e+06	1.65371e+06	1.62194e+06	1.09826e+06	906237	675806	1.82611	0.0266369	0.868773	up
BjuA038546	8.60592e+06	8.52067e+06	7.8343e+06	4.90238e+06	4.74931e+06	4.00763e+06	1.82739	8.93209e-05	0.869785	up
BjuA022505	2.75009e+06	2.51286e+06	2.85941e+06	1.03127e+06	1.47411e+06	1.92084e+06	1.83506	0.0373709	0.875824	up
BjuO010189	783984	768453	687741	352634	489363	378406	1.83561	0.018233	0.876257	up
BjuA035845	1.54666e+06	2.22693e+06	1.29018e+06	493288	1.66731e+06	588465	1.842	0.0343246	0.881271	up
BjuA019486	5.2443e+06	5.08698e+06	4700848	3.24965e+06	1.80566e+06	3.09226e+06	1.84498	0.0452813	0.883607	up
BjuB011946	2.35151e+06	2.02796e+06	1.95309e+06	968769	1.1251e+06	1.3326e+06	1.84813	0.0489147	0.886065	up
BjuB046925	2.22459e+07	2.03216e+07	2.29683e+07	1.29074e+07	1.11439e+07	1.13943e+07	1.84891	0.00589259	0.886674	up
BjuB013180	9.17789e+07	9.25636e+07	9.38849e+07	5.53983e+07	4.38384e+07	5.10925e+07	1.85079	0.00691806	0.88814	up
BjuA006279	1.79257e+06	2.008e+06	2.10227e+06	1.04716e+06	1.30003e+06	813264	1.86772	0.0396896	0.901275	up
BjuB045166	8.22531e+06	8.71793e+06	8.6847e+06	5.43032e+06	2.96941e+06	5.15429e+06	1.8908	0.0453644	0.918997	up
BjuA011863	3.1464e+06	2.86726e+06	2.51015e+06	1.75023e+06	1.8902e+06	816882	1.91232	0.0226933	0.935325	up
BjuA006135	1.16799e+06	1.05126e+06	987742	461455	659587	548471	1.92091	0.0346684	0.941791	up
BjuA017126	5.90558e+07	39969459	4.42857e+07	2.9865e+07	2.50029e+07	1.93506e+07	1.93093	0.0319023	0.949299	up
BjuA043214	1.53887e+06	2.9116e+06	2.08611e+06	683432	1.9247e+06	772715	1.93342	0.0163401	0.951152	up
BjuA044501	4.46459e+06	4.16151e+06	4.29227e+06	2.16945e+06	2.17495e+06	2.28887e+06	1.94751	0.0022782	0.961632	up
BjuA016869	1.11997e+06	1.04921e+06	1.03795e+06	598527	671563	371678	1.95346	0.0245617	0.96603	up
BjuB017186	3.00456e+06	2.12738e+06	2.87167e+06	1.2761e+06	1.16914e+06	1.61741e+06	1.97005	0.0279419	0.978231	up
BjuB008416	2.3613e+06	2.30545e+06	2.40213e+06	1.26961e+06	1.11397e+06	1.20259e+06	1.97115	0.000891554	0.979041	up
BjuA028236	3.81737e+06	2.71957e+06	3.3486e+06	1.77227e+06	1.81841e+06	1.40363e+06	1.97936	0.046822	0.985034	up
BjuO007786	1.84379e+07	1.56982e+07	1.42869e+07	8.70554e+06	5.93975e+06	9.81842e+06	1.97938	0.0452426	0.985049	up
BjuA027714	1.89555e+06	1.53474e+06	2.03001e+06	1.062e+06	772962	906722	1.99158	0.0145454	0.993916	up
BjuA029543	2.01199e+06	2.23295e+06	2.22173e+06	1.03382e+06	1.09497e+06	1.10917e+06	1.99715	0.0021153	0.99794	up
BjuB030206	5.7351e+06	5.82907e+06	6.61305e+06	2.2348e+06	3.14252e+06	3.65607e+06	2.01223	0.00610623	1.00879	up
BjuA029667	4.3883e+07	3.88867e+07	4.16539e+07	2.6545e+07	1.48224e+07	1.89939e+07	2.06132	0.00907779	1.04357	up
BjuA006572	5.04709e+06	3.90827e+06	5.25454e+06	2.02723e+06	2.44421e+06	2.41999e+06	2.06197	0.0381507	1.04402	up
BjuA045752	3.66978e+07	2.29699e+07	3.15723e+07	1.58686e+07	1.35672e+07	1.46691e+07	2.06871	0.0426244	1.04873	up
BjuB047646	1.82014e+06	1.425e+06	1.43981e+06	947246	641954	661744	2.08132	0.00143929	1.0575	up
BjuA001051	8.74804e+06	1.03807e+07	9.41347e+06	5.25138e+06	3.22713e+06	5.2286e+06	2.08229	0.0478179	1.05817	up
BjuA026118	1.03259e+08	8.83136e+07	8.94102e+07	5.17636e+07	4.02357e+07	4.12004e+07	2.10949	0.000514628	1.07689	up
BjuB027986	8.80404e+07	8.08601e+07	8.21256e+07	5.17435e+07	2.8126e+07	3.86276e+07	2.11842	0.0113981	1.08299	up
BjuB029493	2.71371e+06	3.79766e+06	2.7735e+06	1.26715e+06	1.70401e+06	1.28596e+06	2.18102	0.0152271	1.12501	up
BjuA029639	4.18389e+06	5.34069e+06	4.86707e+06	2.05553e+06	2.20501e+06	2.25209e+06	2.2098	0.0120425	1.14392	up
BjuB018306	3.47811e+06	3.59997e+06	3.8764e+06	1.48479e+06	1.61932e+06	1.84945e+06	2.21144	4.7669e-05	1.14498	up
BjuA046223	1.28432e+07	9.66182e+06	9.89161e+06	7.45557e+06	3.27001e+06	3.61206e+06	2.25955	0.00277355	1.17603	up
BjuB007354	3.7327e+07	3.63992e+07	3.5999e+07	1.69277e+07	1.47923e+07	1.64427e+07	2.27822	0.000839808	1.18791	up
BjuA033229	9.8351e+07	9.18238e+07	9.82714e+07	5.81641e+07	2.75522e+07	3.67387e+07	2.35553	0.0184099	1.23605	up
BjuB023937	2.77919e+06	2.52944e+06	2.64286e+06	1.17352e+06	1.38621e+06	797525	2.36846	0.0176268	1.24395	up
BjuA039948	1.00048e+07	8.5735e+06	9.75375e+06	4.68212e+06	4.25938e+06	2.9807e+06	2.37641	0.0165987	1.24879	up
BjuA034218	7.94924e+06	5.59876e+06	7.05694e+06	3.79359e+06	2.40247e+06	2.09714e+06	2.48456	0.0150794	1.31299	up
BjuA014962	6.38149e+06	3.44922e+06	6.31186e+06	3.33222e+06	1.33009e+06	1.78143e+06	2.50515	0.0440702	1.3249	up
BjuA014287	3.29926e+07	3.06126e+07	3.24178e+07	1.81378e+07	8.1906e+06	1.19879e+07	2.50606	0.0135789	1.32542	up
BjuA038838	4.53718e+07	4.12311e+07	4.25209e+07	1.79658e+07	1.4713e+07	1.85527e+07	2.5204	0.00157108	1.33365	up
BjuB031248	1.75052e+07	1.20962e+07	1.34278e+07	5.50892e+06	5.18068e+06	5.64034e+06	2.63499	0.0296875	1.3978	up
BjuB020726	5.08547e+06	4.62934e+06	4.7115e+06	1.65798e+06	2.53596e+06	1.21755e+06	2.66586	0.0222796	1.4146	up
BjuA001844	2.65574e+07	2.43874e+07	2.40161e+07	9.98586e+06	8.40005e+06	9.24651e+06	2.71279	0.00113011	1.43978	up
BjuB011376	1.91244e+07	1.38045e+07	1.93712e+07	4.64447e+06	6.08849e+06	8.03295e+06	2.78698	0.0292302	1.4787	up
BjuA005987	4.55678e+06	4.63489e+06	4.71233e+06	2.48599e+06	1.35503e+06	762845	3.02007	0.0300365	1.59458	up
BjuB026644	6.41825e+06	4.7418e+06	6.28154e+06	1.78561e+06	1.38146e+06	2.54814e+06	3.05178	0.00920377	1.60965	up
BjuA005391	1.27421e+06	1.41411e+06	1.36172e+06	532787	373334	414308	3.06721	0.00931426	1.61693	up
BjuA045746	5.59999e+06	7.88399e+06	6.95702e+06	1.95613e+06	2.09763e+06	2.25618e+06	3.2395	0.0168081	1.69577	up
BjuA043796	4.29576e+06	4.54136e+06	3.74194e+06	1.1075e+06	830306	1.92836e+06	3.25362	0.0359273	1.70205	up
BjuA028308	5.05958e+06	5.16336e+06	4.46797e+06	2.38483e+06	651408	1.46821e+06	3.26142	0.0266849	1.7055	up
BjuB041987	6.55911e+06	6.37169e+06	7.31915e+06	2.54824e+06	2.32411e+06	1.02435e+06	3.43412	0.0240253	1.77994	up
BjuB044057	8.96999e+06	7.14907e+06	7.56789e+06	2.36998e+06	2.09892e+06	2.2856e+06	3.50684	0.00723194	1.81017	up
BjuA005574	2.54992e+07	1.96138e+07	2.86283e+07	9.09867e+06	3.50574e+06	6.72651e+06	3.81468	0.0106232	1.93156	up
BjuA019427	1.12603e+07	1.27358e+07	1.46764e+07	3.29012e+06	2.27487e+06	3.4314e+06	4.29867	0.00981358	2.10389	up
BjuB044725	7.48893e+06	7.15744e+06	7.50181e+06	1.66368e+06	1.76854e+06	1.35442e+06	4.62708	0.00143917	2.2101	up
BjuA007543	8.69411e+06	8.49016e+06	7.29882e+06	1.25145e+06	2.40073e+06	1.22248e+06	5.02252	0.00477492	2.32841	up
BjuB027140	1.84199e+07	2.10078e+07	1.57529e+07	2.73702e+06	3.13e+06	3.53755e+06	5.86743	0.0114687	2.55273	up
BjuB039831	1.11126e+07	1.35005e+07	1.24272e+07	1.6508e+06	609529	3.75686e+06	6.15572	0.0153296	2.62193	up
BjuA024389	3.32681e+06	2.87184e+06	2.85453e+06	281965	322094	412405	8.90654	0.00476517	3.15486	up
BjuA044353	2.52088e+06	2.50853e+06	2.55559e+06	0	0	0	#DIV/0!	3.10363e-05	#DIV/0!	up
BjuB027265	732952	735019	749021	0	0	0	#DIV/0!	4.66408e-05	#DIV/0!	up
BjuA000102	2.32647e+06	2.37982e+06	2.38352e+06	0	0	0	#DIV/0!	6.08247e-05	#DIV/0!	up
BjuA038049	349499	342359	351322	0	0	0	#DIV/0!	6.18599e-05	#DIV/0!	up
BjuA045508	578095	580992	565236	0	0	0	#DIV/0!	7.09543e-05	#DIV/0!	up
BjuB028431	3.47664e+06	3.55652e+06	3.59197e+06	0	0	0	#DIV/0!	9.27112e-05	#DIV/0!	up
BjuA033345	469937	466112	451956	0	0	0	#DIV/0!	0.000139683	#DIV/0!	up
BjuA011128	2.37927e+06	2.39958e+06	2.30204e+06	0	0	0	#DIV/0!	0.000158448	#DIV/0!	up
BjuA014036	524517	506940	503488	0	0	0	#DIV/0!	0.000161905	#DIV/0!	up
BjuA012912	2.01042e+06	1.95044e+06	1.92091e+06	0	0	0	#DIV/0!	0.000180349	#DIV/0!	up
BjuA007858	1.20453e+06	1.18967e+06	1.15017e+06	0	0	0	#DIV/0!	0.000188456	#DIV/0!	up
BjuA006179	1.53621e+06	1.58282e+06	1.50944e+06	0	0	0	#DIV/0!	0.00019306	#DIV/0!	up
BjuB033358	1.01501e+06	964449	996995	0	0	0	#DIV/0!	0.000222299	#DIV/0!	up
BjuA033459	2.59971e+06	2.57022e+06	2.70035e+06	0	0	0	#DIV/0!	0.000225412	#DIV/0!	up
BjuA019354	723486	705589	750059	0	0	0	#DIV/0!	0.000316143	#DIV/0!	up
BjuA027790	651325	640560	680865	0	0	0	#DIV/0!	0.000335536	#DIV/0!	up
BjuA037422	2.06174e+06	2.13652e+06	2.19706e+06	0	0	0	#DIV/0!	0.000336851	#DIV/0!	up
BjuB012606	1.18896e+06	1.1438e+06	1.11588e+06	0	0	0	#DIV/0!	0.000342876	#DIV/0!	up
BjuB036619	1.39912e+06	1.32258e+06	1.40168e+06	0	0	0	#DIV/0!	0.000356259	#DIV/0!	up
BjuA016978	496647	531383	508538	0	0	0	#DIV/0!	0.000395739	#DIV/0!	up
BjuA001417	805907	854245	804112	0	0	0	#DIV/0!	0.000399348	#DIV/0!	up
BjuB011040	795510	827670	855581	0	0	0	#DIV/0!	0.000440916	#DIV/0!	up
BjuB018272	4.22624e+06	4.15556e+06	3.93405e+06	0	0	0	#DIV/0!	0.000459331	#DIV/0!	up
BjuA016167	1.58837e+06	1.71345e+06	1.67524e+06	0	0	0	#DIV/0!	0.000497209	#DIV/0!	up
BjuA023026	1.6012e+06	1.65707e+06	1.52793e+06	0	0	0	#DIV/0!	0.000548924	#DIV/0!	up
BjuB043258	876556	825950	893667	0	0	0	#DIV/0!	0.000551414	#DIV/0!	up
BjuA038600	1.37184e+06	1.37559e+06	1.27884e+06	0	0	0	#DIV/0!	0.000555389	#DIV/0!	up
BjuA010675	937270	982923	905616	0	0	0	#DIV/0!	0.000566966	#DIV/0!	up
BjuA022426	2.02439e+07	2.07736e+07	2.20032e+07	0	0	0	#DIV/0!	0.000614771	#DIV/0!	up
BjuO005557	1.46349e+06	1.343e+06	1.39783e+06	0	0	0	#DIV/0!	0.000617038	#DIV/0!	up
BjuA015095	875199	920342	844441	0	0	0	#DIV/0!	0.000626772	#DIV/0!	up
BjuB040743	1.04679e+07	9.8595e+06	1.07559e+07	0	0	0	#DIV/0!	0.000649645	#DIV/0!	up
BjuA041578	1.35921e+06	1.48244e+06	1.38911e+06	0	0	0	#DIV/0!	0.000691702	#DIV/0!	up
BjuB029423	670260	618055	620954	0	0	0	#DIV/0!	0.00070766	#DIV/0!	up
BjuB030725	1.15718e+06	1.22012e+06	1.26925e+06	0	0	0	#DIV/0!	0.000711138	#DIV/0!	up
BjuA024974	1.33099e+06	1.4611e+06	1.41264e+06	0	0	0	#DIV/0!	0.000732986	#DIV/0!	up
BjuA022297	903948	995161	961962	0	0	0	#DIV/0!	0.000780168	#DIV/0!	up
BjuB026552	2.91718e+06	2.88772e+06	2.6663e+06	0	0	0	#DIV/0!	0.00078524	#DIV/0!	up
BjuB008138	646448	650367	594966	0	0	0	#DIV/0!	0.000800264	#DIV/0!	up
BjuB011817	1.23309e+06	1.15331e+06	1.1184e+06	0	0	0	#DIV/0!	0.0008431	#DIV/0!	up
BjuB009131	2.10525e+06	1.96252e+06	1.90855e+06	0	0	0	#DIV/0!	0.000866528	#DIV/0!	up
BjuA026765	2.46657e+06	2.22634e+06	2.34003e+06	0	0	0	#DIV/0!	0.000874741	#DIV/0!	up
BjuB036663	1.59671e+06	1.4583e+06	1.46783e+06	0	0	0	#DIV/0!	0.000875307	#DIV/0!	up
BjuA016422	1.67294e+06	1.83164e+06	1.67871e+06	0	0	0	#DIV/0!	0.000903299	#DIV/0!	up
BjuA021010	3.35623e+06	3.66138e+06	3.70285e+06	0	0	0	#DIV/0!	0.000933941	#DIV/0!	up
BjuA002867	969207	1.03593e+06	1.07713e+06	0	0	0	#DIV/0!	0.000935367	#DIV/0!	up
BjuA043497	3.66519e+06	3.97573e+06	3.60504e+06	0	0	0	#DIV/0!	0.000937467	#DIV/0!	up
BjuA046396	300021	315059	333620	0	0	0	#DIV/0!	0.000942787	#DIV/0!	up
BjuB021255	2.02328e+06	2.10837e+06	1.8944e+06	0	0	0	#DIV/0!	0.000957382	#DIV/0!	up
BjuB046671	1.83638e+06	2.04306e+06	1.96792e+06	0	0	0	#DIV/0!	0.000958942	#DIV/0!	up
BjuA044166	1.2903e+06	1.35634e+06	1.21707e+06	0	0	0	#DIV/0!	0.000973838	#DIV/0!	up
BjuB023650	745531	712027	668653	0	0	0	#DIV/0!	0.000984445	#DIV/0!	up
BjuB036901	527240	520755	575645	0	0	0	#DIV/0!	0.00102225	#DIV/0!	up
BjuO003307	616058	558109	615723	0	0	0	#DIV/0!	0.00104054	#DIV/0!	up
BjuA018710	556779	571876	619317	0	0	0	#DIV/0!	0.00104398	#DIV/0!	up
BjuA040268	738766	733632	666957	0	0	0	#DIV/0!	0.00105019	#DIV/0!	up
BjuA041564	2.73348e+06	2.89891e+06	3.06007e+06	0	0	0	#DIV/0!	0.00105711	#DIV/0!	up
BjuO001299	1.77947e+06	1.96478e+06	1.78919e+06	0	0	0	#DIV/0!	0.00106404	#DIV/0!	up
BjuB013052	657662	732738	675448	0	0	0	#DIV/0!	0.0010802	#DIV/0!	up
BjuA040415	2.95023e+06	2.72879e+06	2.64295e+06	0	0	0	#DIV/0!	0.00108714	#DIV/0!	up
BjuB023575	1.72676e+06	1.55778e+06	1.56959e+06	0	0	0	#DIV/0!	0.00113121	#DIV/0!	up
BjuB037166	480222	467280	428349	0	0	0	#DIV/0!	0.00115332	#DIV/0!	up
BjuB045225	786360	774248	862420	0	0	0	#DIV/0!	0.00116522	#DIV/0!	up
BjuB015426	990553	967220	1.0809e+06	0	0	0	#DIV/0!	0.00116931	#DIV/0!	up
BjuB026018	763206	848342	848957	0	0	0	#DIV/0!	0.00120376	#DIV/0!	up
BjuB028832	9.2533e+06	8.30695e+06	9.23684e+06	0	0	0	#DIV/0!	0.0012236	#DIV/0!	up
BjuB048068	1.45128e+06	1.57631e+06	1.40124e+06	0	0	0	#DIV/0!	0.00124124	#DIV/0!	up
BjuA017314	1.4409e+06	1.27593e+06	1.38172e+06	0	0	0	#DIV/0!	0.00124511	#DIV/0!	up
BjuB032899	1.56494e+06	1.64076e+06	1.45146e+06	0	0	0	#DIV/0!	0.00125316	#DIV/0!	up
BjuB012744	1.42426e+06	1.26212e+06	1.38554e+06	0	0	0	#DIV/0!	0.00129476	#DIV/0!	up
BjuA015542	2.0839e+06	1.97084e+06	1.8371e+06	0	0	0	#DIV/0!	0.00131639	#DIV/0!	up
BjuA022124	1.92317e+06	2.15829e+06	2.14723e+06	0	0	0	#DIV/0!	0.00135823	#DIV/0!	up
BjuB048087	348424	330121	374992	0	0	0	#DIV/0!	0.00137303	#DIV/0!	up
BjuB042736	1.04497e+06	1.19104e+06	1.10995e+06	0	0	0	#DIV/0!	0.00143216	#DIV/0!	up
BjuA011552	580263	611207	535888	0	0	0	#DIV/0!	0.00143794	#DIV/0!	up
BjuA026432	891115	785727	881193	0	0	0	#DIV/0!	0.00154899	#DIV/0!	up
BjuB023427	1.28133e+06	1.46977e+06	1.38376e+06	0	0	0	#DIV/0!	0.00155791	#DIV/0!	up
BjuB009815	894922	990669	1.02254e+06	0	0	0	#DIV/0!	0.00156126	#DIV/0!	up
BjuB016932	1.69994e+06	1.48114e+06	1.60905e+06	0	0	0	#DIV/0!	0.00157602	#DIV/0!	up
BjuA033637	1.2223e+06	1.20876e+06	1.3668e+06	0	0	0	#DIV/0!	0.00159219	#DIV/0!	up
BjuB009160	1.98077e+06	1.83233e+06	2.10674e+06	0	0	0	#DIV/0!	0.0016112	#DIV/0!	up
BjuA016218	1.50126e+06	1.37013e+06	1.57846e+06	0	0	0	#DIV/0!	0.00167639	#DIV/0!	up
BjuA013221	911930	867160	788683	0	0	0	#DIV/0!	0.0017662	#DIV/0!	up
BjuB040875	1.27155e+06	1.16611e+06	1.35196e+06	0	0	0	#DIV/0!	0.0018098	#DIV/0!	up
BjuB033694	2.12818e+06	1.89851e+06	1.85493e+06	0	0	0	#DIV/0!	0.00186388	#DIV/0!	up
BjuB016861	7.71139e+06	8.09425e+06	6.97294e+06	0	0	0	#DIV/0!	0.0018731	#DIV/0!	up
BjuA010359	1.63016e+06	1.6787e+06	1.45233e+06	0	0	0	#DIV/0!	0.00187449	#DIV/0!	up
BjuA025775	2.72393e+06	2.49964e+06	2.34687e+06	0	0	0	#DIV/0!	0.00187752	#DIV/0!	up
BjuB040822	556600	478116	513043	0	0	0	#DIV/0!	0.00193065	#DIV/0!	up
BjuA029889	596113	612362	529037	0	0	0	#DIV/0!	0.0019332	#DIV/0!	up
BjuA013620	997359	912701	857143	0	0	0	#DIV/0!	0.00194758	#DIV/0!	up
BjuA016429	1.23551e+06	1.38634e+06	1.20355e+06	0	0	0	#DIV/0!	0.00194818	#DIV/0!	up
BjuB020315	544439	539446	617623	0	0	0	#DIV/0!	0.0019789	#DIV/0!	up
BjuB002928	1.83455e+06	2.11289e+06	2.09782e+06	0	0	0	#DIV/0!	0.00200535	#DIV/0!	up
BjuB003201	883756	768427	781190	0	0	0	#DIV/0!	0.00201905	#DIV/0!	up
BjuA011885	811123	759300	887953	0	0	0	#DIV/0!	0.00207343	#DIV/0!	up
BjuB039497	676297	682878	590668	0	0	0	#DIV/0!	0.00208167	#DIV/0!	up
BjuB048461	3.1028e+06	2.71621e+06	3.15565e+06	0	0	0	#DIV/0!	0.00213699	#DIV/0!	up
BjuA044570	1.07674e+06	1.05061e+06	923504	0	0	0	#DIV/0!	0.00215902	#DIV/0!	up
BjuA020532	2.5644e+06	2.40683e+06	2.17845e+06	0	0	0	#DIV/0!	0.00220263	#DIV/0!	up
BjuB027427	1.96465e+06	1.78951e+06	1.67086e+06	0	0	0	#DIV/0!	0.00221919	#DIV/0!	up
BjuB045369	6.49414e+06	5.84423e+06	5.52997e+06	0	0	0	#DIV/0!	0.00226421	#DIV/0!	up
BjuO013571	2.10741e+06	1.80288e+06	1.86019e+06	0	0	0	#DIV/0!	0.00235133	#DIV/0!	up
BjuB039862	2.88226e+06	3.21889e+06	2.73055e+06	0	0	0	#DIV/0!	0.00239401	#DIV/0!	up
BjuA003856	1.98013e+06	1.89006e+06	1.67336e+06	0	0	0	#DIV/0!	0.00241838	#DIV/0!	up
BjuB045303	1.26941e+06	1.49141e+06	1.46776e+06	0	0	0	#DIV/0!	0.00248461	#DIV/0!	up
BjuB041917	900647	903268	1.04427e+06	0	0	0	#DIV/0!	0.00248789	#DIV/0!	up
BjuO005895	1.72035e+06	1.49515e+06	1.47354e+06	0	0	0	#DIV/0!	0.00253938	#DIV/0!	up
BjuA038371	1.35412e+06	1.13581e+06	1.22838e+06	0	0	0	#DIV/0!	0.00259503	#DIV/0!	up
BjuB022404	1.40715e+06	1.66417e+06	1.46811e+06	0	0	0	#DIV/0!	0.00261531	#DIV/0!	up
BjuA039009	1.20581e+06	1.02213e+06	1.05834e+06	0	0	0	#DIV/0!	0.00261922	#DIV/0!	up
BjuA034788	501502	593273	520186	0	0	0	#DIV/0!	0.00269461	#DIV/0!	up
BjuB025825	4.2418e+06	3.92685e+06	4.69587e+06	0	0	0	#DIV/0!	0.00269831	#DIV/0!	up
BjuO001622	1.37252e+06	1.58624e+06	1.3501e+06	0	0	0	#DIV/0!	0.00273415	#DIV/0!	up
BjuA005503	593130	525557	496198	0	0	0	#DIV/0!	0.00283006	#DIV/0!	up
BjuA038170	2.15375e+06	2.36221e+06	1.95525e+06	0	0	0	#DIV/0!	0.00295365	#DIV/0!	up
BjuB005667	207332	230902	250763	0	0	0	#DIV/0!	0.00297401	#DIV/0!	up
BjuA039379	1.62684e+06	1.36689e+06	1.6101e+06	0	0	0	#DIV/0!	0.0029826	#DIV/0!	up
BjuA029993	903802	1.05927e+06	1.07978e+06	0	0	0	#DIV/0!	0.00298684	#DIV/0!	up
BjuB022822	1.40705e+06	1.16255e+06	1.30392e+06	0	0	0	#DIV/0!	0.00299886	#DIV/0!	up
BjuO012408	2.05324e+06	2.47511e+06	2.36405e+06	0	0	0	#DIV/0!	0.00300609	#DIV/0!	up
BjuA011526	525259	442330	523504	0	0	0	#DIV/0!	0.00301545	#DIV/0!	up
BjuA006745	2.18706e+06	2.02302e+06	2.44431e+06	0	0	0	#DIV/0!	0.00304123	#DIV/0!	up
BjuB030789	1.72048e+06	1.41709e+06	1.59745e+06	0	0	0	#DIV/0!	0.00310118	#DIV/0!	up
BjuB046071	1.81747e+06	2.02686e+06	2.21135e+06	0	0	0	#DIV/0!	0.00316217	#DIV/0!	up
BjuA002037	1.1965e+06	1.02424e+06	1.23834e+06	0	0	0	#DIV/0!	0.00321303	#DIV/0!	up
BjuB047665	4.52498e+06	4.40285e+06	3.75055e+06	0	0	0	#DIV/0!	0.00321982	#DIV/0!	up
BjuA037112	1.11242e+06	913175	1.00034e+06	0	0	0	#DIV/0!	0.00325279	#DIV/0!	up
BjuA017451	4.15753e+06	3.86051e+06	4.69688e+06	0	0	0	#DIV/0!	0.00331935	#DIV/0!	up
BjuB026906	664304	705227	805365	0	0	0	#DIV/0!	0.00332367	#DIV/0!	up
BjuA034821	801829	884817	723751	0	0	0	#DIV/0!	0.0033331	#DIV/0!	up
BjuA035169	925237	947871	1.10819e+06	0	0	0	#DIV/0!	0.00334077	#DIV/0!	up
BjuA040627	632772	679615	770416	0	0	0	#DIV/0!	0.00336972	#DIV/0!	up
BjuB040734	851939	1.04581e+06	947262	0	0	0	#DIV/0!	0.0034648	#DIV/0!	up
BjuB043009	1.74641e+06	2.05472e+06	2.13161e+06	0	0	0	#DIV/0!	0.00352352	#DIV/0!	up
BjuB015087	3.70591e+06	4.06405e+06	3.29662e+06	0	0	0	#DIV/0!	0.00359257	#DIV/0!	up
BjuB044678	1.18729e+06	1.23003e+06	1.00598e+06	0	0	0	#DIV/0!	0.00360253	#DIV/0!	up
BjuA026474	1.81722e+06	1.52084e+06	1.52752e+06	0	0	0	#DIV/0!	0.00360904	#DIV/0!	up
BjuB022013	778867	632532	736806	0	0	0	#DIV/0!	0.00366962	#DIV/0!	up
BjuB042478	1.32903e+06	1.18564e+06	1.07458e+06	0	0	0	#DIV/0!	0.00376808	#DIV/0!	up
BjuA010199	1.86402e+06	1.54128e+06	1.86871e+06	0	0	0	#DIV/0!	0.00377845	#DIV/0!	up
BjuB026382	1.75775e+06	1.67854e+06	2.0544e+06	0	0	0	#DIV/0!	0.00388386	#DIV/0!	up
BjuA040707	551969	686162	621610	0	0	0	#DIV/0!	0.0038841	#DIV/0!	up
BjuB048304	758773	881478	716328	0	0	0	#DIV/0!	0.0039499	#DIV/0!	up
BjuA035626	1.33156e+06	1.61004e+06	1.62931e+06	0	0	0	#DIV/0!	0.0039629	#DIV/0!	up
BjuB035357	2.05596e+06	1.66417e+06	1.78295e+06	0	0	0	#DIV/0!	0.00397407	#DIV/0!	up
BjuA040488	378095	456335	380333	0	0	0	#DIV/0!	0.00400878	#DIV/0!	up
BjuA035731	446145	528976	432752	0	0	0	#DIV/0!	0.00408644	#DIV/0!	up
BjuA026857	2.27605e+06	1.82056e+06	2.05348e+06	0	0	0	#DIV/0!	0.00408947	#DIV/0!	up
BjuB016887	2.70031e+06	3.25611e+06	2.70094e+06	0	0	0	#DIV/0!	0.00409174	#DIV/0!	up
BjuA016313	2.45082e+06	2.00631e+06	2.06234e+06	0	0	0	#DIV/0!	0.00411114	#DIV/0!	up
BjuA042257	836031	690728	853470	0	0	0	#DIV/0!	0.00420094	#DIV/0!	up
BjuB040353	775883	973740	898761	0	0	0	#DIV/0!	0.00424067	#DIV/0!	up
BjuB032070	1.40216e+06	1.24167e+06	1.559e+06	0	0	0	#DIV/0!	0.00424864	#DIV/0!	up
BjuA038222	556041	591536	471428	0	0	0	#DIV/0!	0.00432952	#DIV/0!	up
BjuB048426	877207	1.10078e+06	967259	0	0	0	#DIV/0!	0.00434773	#DIV/0!	up
BjuB028103	625851	790091	711014	0	0	0	#DIV/0!	0.00444425	#DIV/0!	up
BjuB022828	628237	787170	680782	0	0	0	#DIV/0!	0.00444664	#DIV/0!	up
BjuB029928	1.04392e+06	833991	1.0081e+06	0	0	0	#DIV/0!	0.00451166	#DIV/0!	up
BjuB038001	790130	628155	753909	0	0	0	#DIV/0!	0.00456353	#DIV/0!	up
BjuA026252	545163	500114	629240	0	0	0	#DIV/0!	0.00456413	#DIV/0!	up
BjuB046068	883156	778483	697546	0	0	0	#DIV/0!	0.00463524	#DIV/0!	up
BjuA018807	488079	595656	488340	0	0	0	#DIV/0!	0.00463887	#DIV/0!	up
BjuB028202	3.38419e+06	2.90531e+06	3.68848e+06	0	0	0	#DIV/0!	0.00466411	#DIV/0!	up
BjuA034879	480683	540929	609741	0	0	0	#DIV/0!	0.00466791	#DIV/0!	up
BjuB015382	4.46372e+06	5.14062e+06	4.06869e+06	0	0	0	#DIV/0!	0.00468276	#DIV/0!	up
BjuO010486	673982	800351	640708	0	0	0	#DIV/0!	0.00472355	#DIV/0!	up
BjuA019773	909223	758028	731722	0	0	0	#DIV/0!	0.00474942	#DIV/0!	up
BjuA008854	1.59545e+06	1.31298e+06	1.28984e+06	0	0	0	#DIV/0!	0.00489186	#DIV/0!	up
BjuB001330	510729	411057	512889	0	0	0	#DIV/0!	0.00489724	#DIV/0!	up
BjuA039340	736068	609593	591191	0	0	0	#DIV/0!	0.00493789	#DIV/0!	up
BjuB044239	1.25135e+06	1.13874e+06	977838	0	0	0	#DIV/0!	0.00496072	#DIV/0!	up
BjuA031203	1.25985e+06	1.29213e+06	1.5673e+06	0	0	0	#DIV/0!	0.00500908	#DIV/0!	up
BjuA006247	578271	583998	716239	0	0	0	#DIV/0!	0.00513973	#DIV/0!	up
BjuB045528	388790	485802	489872	0	0	0	#DIV/0!	0.00523465	#DIV/0!	up
BjuA004046	135843	173296	167217	0	0	0	#DIV/0!	0.00529883	#DIV/0!	up
BjuB021812	989170	1.25919e+06	1.22706e+06	0	0	0	#DIV/0!	0.00536015	#DIV/0!	up
BjuA022761	2.04035e+06	2.50406e+06	2.0049e+06	0	0	0	#DIV/0!	0.00538183	#DIV/0!	up
BjuA020774	879192	681494	767671	0	0	0	#DIV/0!	0.00539282	#DIV/0!	up
BjuB043658	583682	560750	455629	0	0	0	#DIV/0!	0.00541887	#DIV/0!	up
BjuB006598	867307	667852	786319	0	0	0	#DIV/0!	0.00555485	#DIV/0!	up
BjuB044053	614326	478177	590729	0	0	0	#DIV/0!	0.00555834	#DIV/0!	up
BjuA028451	655970	841206	816971	0	0	0	#DIV/0!	0.00563068	#DIV/0!	up
BjuA021447	464315	601231	517198	0	0	0	#DIV/0!	0.00566081	#DIV/0!	up
BjuA012602	2.65449e+06	3.45981e+06	3.12773e+06	0	0	0	#DIV/0!	0.00570371	#DIV/0!	up
BjuB027763	3.21876e+06	2.56217e+06	2.60261e+06	0	0	0	#DIV/0!	0.0057297	#DIV/0!	up
BjuA045199	975227	1.17244e+06	1.27105e+06	0	0	0	#DIV/0!	0.00577328	#DIV/0!	up
BjuB005942	606346	599777	752474	0	0	0	#DIV/0!	0.00577739	#DIV/0!	up
BjuA036587	1.64789e+06	1.70721e+06	2.09158e+06	0	0	0	#DIV/0!	0.00581616	#DIV/0!	up
BjuB037871	1.49686e+06	1.51509e+06	1.18385e+06	0	0	0	#DIV/0!	0.0058566	#DIV/0!	up
BjuO008204	1.10631e+06	910713	1.18768e+06	0	0	0	#DIV/0!	0.00586752	#DIV/0!	up
BjuB012867	1.61238e+06	1.25976e+06	1.60256e+06	0	0	0	#DIV/0!	0.00598779	#DIV/0!	up
BjuA006422	853392	683774	887079	0	0	0	#DIV/0!	0.00600626	#DIV/0!	up
BjuA017651	1.00243e+06	1.16518e+06	890547	0	0	0	#DIV/0!	0.00606191	#DIV/0!	up
BjuA037445	2.60554e+06	3.3331e+06	2.71516e+06	0	0	0	#DIV/0!	0.00610745	#DIV/0!	up
BjuA029493	1.24919e+06	974394	1.01722e+06	0	0	0	#DIV/0!	0.00618575	#DIV/0!	up
BjuO008608	902404	1.12741e+06	889973	0	0	0	#DIV/0!	0.00622608	#DIV/0!	up
BjuA025966	1.17396e+06	1.02959e+06	1.35482e+06	0	0	0	#DIV/0!	0.00623282	#DIV/0!	up
BjuB032994	1.08157e+06	1.02424e+06	825130	0	0	0	#DIV/0!	0.00626688	#DIV/0!	up
BjuA031276	902678	961271	1.17101e+06	0	0	0	#DIV/0!	0.00642051	#DIV/0!	up
BjuB038779	5.26737e+06	6.15582e+06	6.97847e+06	0	0	0	#DIV/0!	0.00642561	#DIV/0!	up
BjuA037520	927591	1.15221e+06	897969	0	0	0	#DIV/0!	0.00647588	#DIV/0!	up
BjuB035931	4.2935e+06	3.25358e+06	3.64925e+06	0	0	0	#DIV/0!	0.00652878	#DIV/0!	up
BjuB000625	5.58449e+06	4.3727e+06	4.45941e+06	0	0	0	#DIV/0!	0.00653128	#DIV/0!	up
BjuB043004	693950	663637	857065	0	0	0	#DIV/0!	0.00655517	#DIV/0!	up
BjuA039971	581277	697444	531662	0	0	0	#DIV/0!	0.00656188	#DIV/0!	up
BjuB010023	1.77794e+06	1.64824e+06	1.34156e+06	0	0	0	#DIV/0!	0.0065623	#DIV/0!	up
BjuB016752	1.26607e+06	1.66666e+06	1.40031e+06	0	0	0	#DIV/0!	0.00657731	#DIV/0!	up
BjuA028743	399153	428042	520596	0	0	0	#DIV/0!	0.00658155	#DIV/0!	up
BjuB025625	1.53276e+06	1.20844e+06	1.59136e+06	0	0	0	#DIV/0!	0.00673034	#DIV/0!	up
BjuA011579	1.39092e+06	1.06314e+06	1.13112e+06	0	0	0	#DIV/0!	0.00691256	#DIV/0!	up
BjuA018521	1.03459e+07	8.18875e+06	8.04703e+06	0	0	0	#DIV/0!	0.00697281	#DIV/0!	up
BjuO003266	1.54002e+06	1.54077e+06	1.96817e+06	0	0	0	#DIV/0!	0.00710203	#DIV/0!	up
BjuA040684	856232	1.03808e+06	782048	0	0	0	#DIV/0!	0.00718982	#DIV/0!	up
BjuB020990	1.86135e+06	2.16672e+06	1.61167e+06	0	0	0	#DIV/0!	0.0072102	#DIV/0!	up
BjuA021528	660421	832779	641360	0	0	0	#DIV/0!	0.00724133	#DIV/0!	up
BjuB040505	588211	563101	735947	0	0	0	#DIV/0!	0.00726639	#DIV/0!	up
BjuB033385	625075	462686	573002	0	0	0	#DIV/0!	0.00739531	#DIV/0!	up
BjuA023131	1.2445e+06	931912	1.02864e+06	0	0	0	#DIV/0!	0.00739642	#DIV/0!	up
BjuB019235	3.09022e+06	2.28803e+06	2.83991e+06	0	0	0	#DIV/0!	0.00739973	#DIV/0!	up
BjuB020528	536281	453157	398542	0	0	0	#DIV/0!	0.00740829	#DIV/0!	up
BjuB035750	587451	461462	619627	0	0	0	#DIV/0!	0.00744547	#DIV/0!	up
BjuB048494	644057	763168	566502	0	0	0	#DIV/0!	0.00747257	#DIV/0!	up
BjuA010396	2.23556e+06	1.65387e+06	1.91305e+06	0	0	0	#DIV/0!	0.00748206	#DIV/0!	up
BjuB033478	646773	663652	495620	0	0	0	#DIV/0!	0.00778223	#DIV/0!	up
BjuA032746	1.1549e+06	1.42043e+06	1.57564e+06	0	0	0	#DIV/0!	0.00778998	#DIV/0!	up
BjuB020173	374452	496696	494975	0	0	0	#DIV/0!	0.00780368	#DIV/0!	up
BjuA032545	2.906e+06	3.20787e+06	2.34919e+06	0	0	0	#DIV/0!	0.00785433	#DIV/0!	up
BjuA015115	3.89793e+06	2.87316e+06	3.2674e+06	0	0	0	#DIV/0!	0.0078608	#DIV/0!	up
BjuB046020	660095	819840	901382	0	0	0	#DIV/0!	0.00787565	#DIV/0!	up
BjuO006281	369831	479961	498845	0	0	0	#DIV/0!	0.0079129	#DIV/0!	up
BjuA022860	642524	812088	613736	0	0	0	#DIV/0!	0.00795951	#DIV/0!	up
BjuO005538	944691	1.1833e+06	888739	0	0	0	#DIV/0!	0.00797091	#DIV/0!	up
BjuA011509	726084	565347	768202	0	0	0	#DIV/0!	0.00800734	#DIV/0!	up
BjuA022506	1.29778e+06	1.26298e+06	961845	0	0	0	#DIV/0!	0.00814934	#DIV/0!	up
BjuA045098	954773	708830	933491	0	0	0	#DIV/0!	0.00815816	#DIV/0!	up
BjuB046893	810744	1.10191e+06	902050	0	0	0	#DIV/0!	0.00829334	#DIV/0!	up
BjuO011667	1.48742e+06	1.10548e+06	1.1893e+06	0	0	0	#DIV/0!	0.00834524	#DIV/0!	up
BjuO012876	1.62278e+06	1.44533e+06	1.17543e+06	0	0	0	#DIV/0!	0.00834779	#DIV/0!	up
BjuB019661	952296	1.31326e+06	1.12613e+06	0	0	0	#DIV/0!	0.00839204	#DIV/0!	up
BjuA005529	1.26232e+06	1.38677e+06	1.00364e+06	0	0	0	#DIV/0!	0.00847983	#DIV/0!	up
BjuB047963	1.15247e+06	1.6005e+06	1.38136e+06	0	0	0	#DIV/0!	0.00869448	#DIV/0!	up
BjuB005301	1.00889e+06	746397	1.00177e+06	0	0	0	#DIV/0!	0.00871004	#DIV/0!	up
BjuA036079	1.71069e+06	1.4976e+06	2.06435e+06	0	0	0	#DIV/0!	0.00872726	#DIV/0!	up
BjuB042433	8.21044e+06	7.61994e+06	5.91879e+06	0	0	0	#DIV/0!	0.00885948	#DIV/0!	up
BjuB027852	1.72842e+06	1.24783e+06	1.44207e+06	0	0	0	#DIV/0!	0.00886294	#DIV/0!	up
BjuA037691	1.02063e+06	1.42377e+06	1.23336e+06	0	0	0	#DIV/0!	0.00890074	#DIV/0!	up
BjuB029258	1.0352e+06	1.43013e+06	1.35587e+06	0	0	0	#DIV/0!	0.00892977	#DIV/0!	up
BjuA002901	851700	1.1344e+06	1.16718e+06	0	0	0	#DIV/0!	0.00895593	#DIV/0!	up
BjuA019680	1.41595e+06	1.04094e+06	1.12356e+06	0	0	0	#DIV/0!	0.00896381	#DIV/0!	up
BjuA012990	4.95374e+06	4.74358e+06	3.59415e+06	0	0	0	#DIV/0!	0.0089738	#DIV/0!	up
BjuB033001	972052	770216	713369	0	0	0	#DIV/0!	0.00906939	#DIV/0!	up
BjuB023080	1.62098e+06	1.30911e+06	1.17745e+06	0	0	0	#DIV/0!	0.00910019	#DIV/0!	up
BjuB019299	1.23429e+06	1.24856e+06	913949	0	0	0	#DIV/0!	0.00917949	#DIV/0!	up
BjuB016436	820329	585546	697877	0	0	0	#DIV/0!	0.00921806	#DIV/0!	up
BjuB045083	2.71501e+06	1.93795e+06	2.28959e+06	0	0	0	#DIV/0!	0.00929286	#DIV/0!	up
BjuB020246	1.6191e+06	1.47493e+06	2.02926e+06	0	0	0	#DIV/0!	0.00932201	#DIV/0!	up
BjuB036783	767329	1.07998e+06	952012	0	0	0	#DIV/0!	0.00932638	#DIV/0!	up
BjuO004326	1.67928e+06	2.35345e+06	2.1854e+06	0	0	0	#DIV/0!	0.00942027	#DIV/0!	up
BjuB049002	555727	666409	782938	0	0	0	#DIV/0!	0.00949581	#DIV/0!	up
BjuA020168	1.08156e+06	855212	784903	0	0	0	#DIV/0!	0.00959246	#DIV/0!	up
BjuA004710	873174	1.23632e+06	1.06178e+06	0	0	0	#DIV/0!	0.00969674	#DIV/0!	up
BjuB025440	2.8134e+06	2.11738e+06	2.10875e+06	0	0	0	#DIV/0!	0.00975418	#DIV/0!	up
BjuA043794	2.06901e+06	1.73373e+06	1.46133e+06	0	0	0	#DIV/0!	0.00988169	#DIV/0!	up
BjuA028442	881051	881531	1.17779e+06	0	0	0	#DIV/0!	0.0100158	#DIV/0!	up
BjuO012606	966988	775452	689764	0	0	0	#DIV/0!	0.0100632	#DIV/0!	up
BjuA033227	517433	370713	408663	0	0	0	#DIV/0!	0.0101882	#DIV/0!	up
BjuA034534	494420	705796	640704	0	0	0	#DIV/0!	0.0102155	#DIV/0!	up
BjuB038312	3.60347e+06	5.05541e+06	4.90903e+06	0	0	0	#DIV/0!	0.0102537	#DIV/0!	up
BjuB021317	2.45812e+06	2.71772e+06	1.9013e+06	0	0	0	#DIV/0!	0.0102617	#DIV/0!	up
BjuB008692	1.59363e+06	1.1358e+06	1.55022e+06	0	0	0	#DIV/0!	0.0103008	#DIV/0!	up
BjuA043045	1.60241e+06	1.47645e+06	1.12329e+06	0	0	0	#DIV/0!	0.0103193	#DIV/0!	up
BjuB045094	7.97086e+06	5.5559e+06	7.11659e+06	0	0	0	#DIV/0!	0.0103926	#DIV/0!	up
BjuA015044	610081	865623	822272	0	0	0	#DIV/0!	0.0104578	#DIV/0!	up
BjuB037093	969833	810501	675932	0	0	0	#DIV/0!	0.0105925	#DIV/0!	up
BjuA001747	859071	650614	625390	0	0	0	#DIV/0!	0.0106529	#DIV/0!	up
BjuA042907	793095	617911	565735	0	0	0	#DIV/0!	0.0107151	#DIV/0!	up
BjuB036676	994097	714005	761568	0	0	0	#DIV/0!	0.0108693	#DIV/0!	up
BjuA004904	1.17605e+06	814097	985589	0	0	0	#DIV/0!	0.0109248	#DIV/0!	up
BjuA028454	2.77565e+06	2.01325e+06	2.85694e+06	0	0	0	#DIV/0!	0.0109342	#DIV/0!	up
BjuA031529	1.07659e+06	858409	755641	0	0	0	#DIV/0!	0.0109488	#DIV/0!	up
BjuO006018	751010	1.06466e+06	834656	0	0	0	#DIV/0!	0.0110793	#DIV/0!	up
BjuB035808	1.35972e+06	1.03152e+06	976507	0	0	0	#DIV/0!	0.0111662	#DIV/0!	up
BjuB013404	1.4062e+06	1.23082e+06	965247	0	0	0	#DIV/0!	0.0112036	#DIV/0!	up
BjuA042854	1.64445e+06	1.2571e+06	1.17133e+06	0	0	0	#DIV/0!	0.0112972	#DIV/0!	up
BjuA004617	958083	1.39682e+06	1.18798e+06	0	0	0	#DIV/0!	0.0113153	#DIV/0!	up
BjuB015093	1.64243e+06	1.64564e+06	2.24039e+06	0	0	0	#DIV/0!	0.0114369	#DIV/0!	up
BjuB016722	1.37635e+06	961243	1.34312e+06	0	0	0	#DIV/0!	0.0115782	#DIV/0!	up
BjuB030442	763265	919626	1.11568e+06	0	0	0	#DIV/0!	0.0117335	#DIV/0!	up
BjuA036978	1.82755e+06	2.49632e+06	2.66e+06	0	0	0	#DIV/0!	0.0117529	#DIV/0!	up
BjuO009786	428884	627965	514358	0	0	0	#DIV/0!	0.0119049	#DIV/0!	up
BjuB021725	5.02303e+06	4.73016e+06	6.67573e+06	0	0	0	#DIV/0!	0.0120109	#DIV/0!	up
BjuA026381	942755	636889	821206	0	0	0	#DIV/0!	0.0121199	#DIV/0!	up
BjuA003928	1.08645e+06	788728	1.15689e+06	0	0	0	#DIV/0!	0.0122341	#DIV/0!	up
BjuB027052	1.3161e+06	914637	1.00433e+06	0	0	0	#DIV/0!	0.0124903	#DIV/0!	up
BjuO004957	6.11894e+06	6.51488e+06	8.70362e+06	0	0	0	#DIV/0!	0.0125304	#DIV/0!	up
BjuO008804	1.75076e+06	1.23583e+06	1.30127e+06	0	0	0	#DIV/0!	0.0125801	#DIV/0!	up
BjuA007113	1.26922e+06	856085	1.03834e+06	0	0	0	#DIV/0!	0.0126067	#DIV/0!	up
BjuB041983	1.24288e+06	838166	1.14586e+06	0	0	0	#DIV/0!	0.0126198	#DIV/0!	up
BjuB027362	612701	600934	840808	0	0	0	#DIV/0!	0.0127486	#DIV/0!	up
BjuA008171	3.20532e+06	2.15478e+06	2.6085e+06	0	0	0	#DIV/0!	0.0128633	#DIV/0!	up
BjuA022075	2.29732e+06	1.53778e+06	1.90409e+06	0	0	0	#DIV/0!	0.0128877	#DIV/0!	up
BjuB042045	8.37378e+06	5.75283e+06	6.42967e+06	0	0	0	#DIV/0!	0.012889	#DIV/0!	up
BjuA007929	818052	623379	564291	0	0	0	#DIV/0!	0.0128939	#DIV/0!	up
BjuB017831	1.79923e+06	1.21422e+06	1.4262e+06	0	0	0	#DIV/0!	0.0130896	#DIV/0!	up
BjuB032394	446875	422707	299955	0	0	0	#DIV/0!	0.0133404	#DIV/0!	up
BjuA032500	1.43317e+06	1.65169e+06	2.12118e+06	0	0	0	#DIV/0!	0.0134056	#DIV/0!	up
BjuA008139	1.07743e+06	1.39259e+06	1.63074e+06	0	0	0	#DIV/0!	0.0134651	#DIV/0!	up
BjuB033825	435190	657923	544881	0	0	0	#DIV/0!	0.0135868	#DIV/0!	up
BjuB029291	1.45435e+06	1.01193e+06	1.51382e+06	0	0	0	#DIV/0!	0.0139434	#DIV/0!	up
BjuB038526	713439	463103	625628	0	0	0	#DIV/0!	0.0145763	#DIV/0!	up
BjuA018176	1.13128e+06	1.25998e+06	819451	0	0	0	#DIV/0!	0.0146062	#DIV/0!	up
BjuA027781	1.56689e+06	1.04817e+06	1.18803e+06	0	0	0	#DIV/0!	0.014613	#DIV/0!	up
BjuA039278	869948	717604	565466	0	0	0	#DIV/0!	0.0146706	#DIV/0!	up
BjuB039056	1.47223e+06	953853	1.29107e+06	0	0	0	#DIV/0!	0.0146962	#DIV/0!	up
BjuA016982	428043	608139	428273	0	0	0	#DIV/0!	0.0147706	#DIV/0!	up
BjuB019257	717285	470133	676402	0	0	0	#DIV/0!	0.0148205	#DIV/0!	up
BjuO011528	1.20669e+06	919543	1.42447e+06	0	0	0	#DIV/0!	0.0149211	#DIV/0!	up
BjuA038333	638659	584281	865198	0	0	0	#DIV/0!	0.0149318	#DIV/0!	up
BjuB023092	1.11805e+06	1.60847e+06	1.13974e+06	0	0	0	#DIV/0!	0.0150626	#DIV/0!	up
BjuO004878	783599	620483	962298	0	0	0	#DIV/0!	0.0153009	#DIV/0!	up
BjuA045447	2.55727e+06	2.21513e+06	3.35989e+06	0	0	0	#DIV/0!	0.0153046	#DIV/0!	up
BjuA006299	1.58601e+06	1.01513e+06	1.37654e+06	0	0	0	#DIV/0!	0.015448	#DIV/0!	up
BjuB042630	1.26961e+06	821447	1.00478e+06	0	0	0	#DIV/0!	0.0155213	#DIV/0!	up
BjuB016605	723302	1.13192e+06	962248	0	0	0	#DIV/0!	0.015556	#DIV/0!	up
BjuB022172	1.01326e+06	761760	668658	0	0	0	#DIV/0!	0.0155926	#DIV/0!	up
BjuB000640	319663	501554	416006	0	0	0	#DIV/0!	0.0158445	#DIV/0!	up
BjuA028137	592203	379719	473540	0	0	0	#DIV/0!	0.0158936	#DIV/0!	up
BjuA004115	297535	288221	422177	0	0	0	#DIV/0!	0.0161217	#DIV/0!	up
BjuB008992	1.19001e+06	1.81757e+06	1.80022e+06	0	0	0	#DIV/0!	0.0161788	#DIV/0!	up
BjuA015535	1.1607e+06	841027	1.32937e+06	0	0	0	#DIV/0!	0.0162287	#DIV/0!	up
BjuA022101	618813	391011	518995	0	0	0	#DIV/0!	0.0163279	#DIV/0!	up
BjuA026783	420565	578896	667295	0	0	0	#DIV/0!	0.0164592	#DIV/0!	up
BjuA012873	1.1899e+06	796435	1.24162e+06	0	0	0	#DIV/0!	0.0166425	#DIV/0!	up
BjuA007243	901094	1.01637e+06	638803	0	0	0	#DIV/0!	0.0167579	#DIV/0!	up
BjuA046459	916239	620713	639893	0	0	0	#DIV/0!	0.0168749	#DIV/0!	up
BjuA010585	419997	672410	591332	0	0	0	#DIV/0!	0.0171235	#DIV/0!	up
BjuA043357	771933	952189	1.22373e+06	0	0	0	#DIV/0!	0.0173923	#DIV/0!	up
BjuB018591	494387	790327	726588	0	0	0	#DIV/0!	0.0175198	#DIV/0!	up
BjuA014329	523855	387905	625372	0	0	0	#DIV/0!	0.017552	#DIV/0!	up
BjuB001150	2.75362e+06	4.26363e+06	3.1109e+06	0	0	0	#DIV/0!	0.0177301	#DIV/0!	up
BjuB046620	420932	597723	394863	0	0	0	#DIV/0!	0.0178027	#DIV/0!	up
BjuB030804	529669	528674	777857	0	0	0	#DIV/0!	0.017853	#DIV/0!	up
BjuA020991	579333	676131	911731	0	0	0	#DIV/0!	0.0181619	#DIV/0!	up
BjuA027004	642890	688109	979041	0	0	0	#DIV/0!	0.0182008	#DIV/0!	up
BjuA026312	2.40694e+06	1.46106e+06	2.08281e+06	0	0	0	#DIV/0!	0.0190175	#DIV/0!	up
BjuB035934	1.28732e+06	1.33379e+06	1.94936e+06	0	0	0	#DIV/0!	0.0190537	#DIV/0!	up
BjuA047267	1.849e+06	2.88506e+06	2.99496e+06	0	0	0	#DIV/0!	0.0194922	#DIV/0!	up
BjuB028409	1.09773e+06	718854	1.17846e+06	0	0	0	#DIV/0!	0.0195504	#DIV/0!	up
BjuA041573	2.04756e+06	1.94116e+06	1.25334e+06	0	0	0	#DIV/0!	0.0196944	#DIV/0!	up
BjuB001610	388053	619332	446282	0	0	0	#DIV/0!	0.0199322	#DIV/0!	up
BjuB035672	3.57155e+06	5.29037e+06	3.46603e+06	0	0	0	#DIV/0!	0.0200842	#DIV/0!	up
BjuA003036	969343	1.40219e+06	896719	0	0	0	#DIV/0!	0.020339	#DIV/0!	up
BjuB019510	669078	574301	397555	0	0	0	#DIV/0!	0.0205099	#DIV/0!	up
BjuA040281	1.49486e+06	1.01174e+06	968832	0	0	0	#DIV/0!	0.0205416	#DIV/0!	up
BjuA034722	347008	564260	412889	0	0	0	#DIV/0!	0.0205778	#DIV/0!	up
BjuB005235	611224	986578	709891	0	0	0	#DIV/0!	0.0206707	#DIV/0!	up
BjuB042587	623064	536816	368689	0	0	0	#DIV/0!	0.0208189	#DIV/0!	up
BjuB042700	1.00793e+06	604719	773294	0	0	0	#DIV/0!	0.0209347	#DIV/0!	up
BjuB030841	3.17513e+06	1.87541e+06	2.65036e+06	0	0	0	#DIV/0!	0.0209505	#DIV/0!	up
BjuA027011	1.64387e+06	972241	1.34792e+06	0	0	0	#DIV/0!	0.0209538	#DIV/0!	up
BjuA043155	491230	581264	342971	0	0	0	#DIV/0!	0.0209988	#DIV/0!	up
BjuA004528	1.08633e+06	1.58161e+06	1.84152e+06	0	0	0	#DIV/0!	0.0210324	#DIV/0!	up
BjuB037137	748774	794588	1.16966e+06	0	0	0	#DIV/0!	0.0210489	#DIV/0!	up
BjuB035499	605265	415740	705212	0	0	0	#DIV/0!	0.0210779	#DIV/0!	up
BjuA036604	2.60097e+06	1.96125e+06	1.56475e+06	0	0	0	#DIV/0!	0.0211553	#DIV/0!	up
BjuA046822	1.39236e+06	821285	1.11506e+06	0	0	0	#DIV/0!	0.0213756	#DIV/0!	up
BjuA037656	2.52175e+06	4.29093e+06	3.81287e+06	0	0	0	#DIV/0!	0.0215397	#DIV/0!	up
BjuA023745	587451	769732	992471	0	0	0	#DIV/0!	0.0216358	#DIV/0!	up
BjuO001261	1.22724e+06	914399	733980	0	0	0	#DIV/0!	0.0218591	#DIV/0!	up
BjuO004734	1.92792e+06	1.28187e+06	1.23846e+06	0	0	0	#DIV/0!	0.0218677	#DIV/0!	up
BjuB026919	2.93146e+06	1.70514e+06	2.41772e+06	0	0	0	#DIV/0!	0.0221083	#DIV/0!	up
BjuA022347	1.32397e+06	796494	951632	0	0	0	#DIV/0!	0.0225723	#DIV/0!	up
BjuB022302	1.44674e+06	990811	1.71639e+06	0	0	0	#DIV/0!	0.0225958	#DIV/0!	up
BjuA037989	712891	1.04745e+06	650959	0	0	0	#DIV/0!	0.0226788	#DIV/0!	up
BjuB003411	398250	487799	671270	0	0	0	#DIV/0!	0.0231324	#DIV/0!	up
BjuA006093	556858	524708	836933	0	0	0	#DIV/0!	0.0232059	#DIV/0!	up
BjuA021668	1.30187e+06	817871	859789	0	0	0	#DIV/0!	0.0234486	#DIV/0!	up
BjuB047122	583290	536940	867701	0	0	0	#DIV/0!	0.0234935	#DIV/0!	up
BjuB003673	1.33209e+06	766312	1.04101e+06	0	0	0	#DIV/0!	0.0235097	#DIV/0!	up
BjuB032705	504554	411733	287923	0	0	0	#DIV/0!	0.0235765	#DIV/0!	up
BjuA038640	1.0592e+06	600662	862932	0	0	0	#DIV/0!	0.0240516	#DIV/0!	up
BjuA035793	3.25857e+06	1.9223e+06	2.31128e+06	0	0	0	#DIV/0!	0.0243291	#DIV/0!	up
BjuA042904	1.16147e+06	659099	875666	0	0	0	#DIV/0!	0.0252149	#DIV/0!	up
BjuB027452	557508	332751	586423	0	0	0	#DIV/0!	0.0255187	#DIV/0!	up
BjuO011241	4.32945e+06	2.43276e+06	4.04642e+06	0	0	0	#DIV/0!	0.0258458	#DIV/0!	up
BjuA030541	2.26003e+06	1.89589e+06	1.24784e+06	0	0	0	#DIV/0!	0.0259579	#DIV/0!	up
BjuB030567	592214	373944	370235	0	0	0	#DIV/0!	0.0260799	#DIV/0!	up
BjuA042114	931591	1.6908e+06	1.39705e+06	0	0	0	#DIV/0!	0.0261515	#DIV/0!	up
BjuA003018	8.94789e+06	1.62496e+07	1.43747e+07	0	0	0	#DIV/0!	0.0264603	#DIV/0!	up
BjuB015246	1.89059e+06	3.03292e+06	1.90733e+06	0	0	0	#DIV/0!	0.026473	#DIV/0!	up
BjuA040188	2.42355e+06	1.35985e+06	1.7908e+06	0	0	0	#DIV/0!	0.0265431	#DIV/0!	up
BjuA032915	665644	457063	386531	0	0	0	#DIV/0!	0.026639	#DIV/0!	up
BjuB033013	491312	896321	718425	0	0	0	#DIV/0!	0.0267593	#DIV/0!	up
BjuA000513	1.84061e+06	1.97784e+06	3.06159e+06	0	0	0	#DIV/0!	0.027201	#DIV/0!	up
BjuA043740	3.91056e+06	6.04834e+06	3.62237e+06	0	0	0	#DIV/0!	0.0273985	#DIV/0!	up
BjuA032647	5.65051e+06	4.99106e+06	3.06607e+06	0	0	0	#DIV/0!	0.0276049	#DIV/0!	up
BjuO010179	1.62261e+06	2.17885e+06	2.93963e+06	0	0	0	#DIV/0!	0.0276655	#DIV/0!	up
BjuB028348	2.47108e+06	3.24965e+06	1.75868e+06	0	0	0	#DIV/0!	0.0285519	#DIV/0!	up
BjuA041488	832629	1.42664e+06	930633	0	0	0	#DIV/0!	0.0286219	#DIV/0!	up
BjuO010190	1.26572e+06	703241	891117	0	0	0	#DIV/0!	0.0287815	#DIV/0!	up
BjuA047368	2.21558e+06	2.9454e+06	1.59165e+06	0	0	0	#DIV/0!	0.0289018	#DIV/0!	up
BjuA041270	550999	648437	972592	0	0	0	#DIV/0!	0.0296112	#DIV/0!	up
BjuA029541	1.70337e+06	1.00294e+06	1.07692e+06	0	0	0	#DIV/0!	0.0296647	#DIV/0!	up
BjuB001742	807019	429972	614214	0	0	0	#DIV/0!	0.0297373	#DIV/0!	up
BjuA006193	1.15984e+06	850105	1.5802e+06	0	0	0	#DIV/0!	0.0298613	#DIV/0!	up
BjuA036319	674835	1.28308e+06	1.03753e+06	0	0	0	#DIV/0!	0.0299091	#DIV/0!	up
BjuO006780	225162	430537	366330	0	0	0	#DIV/0!	0.0302706	#DIV/0!	up
BjuA024463	1.0675e+06	568037	776513	0	0	0	#DIV/0!	0.0309519	#DIV/0!	up
BjuA015351	637051	551573	330211	0	0	0	#DIV/0!	0.0310978	#DIV/0!	up
BjuA021451	453583	243868	448501	0	0	0	#DIV/0!	0.0311777	#DIV/0!	up
BjuO000371	867668	776732	1.36616e+06	0	0	0	#DIV/0!	0.0317524	#DIV/0!	up
BjuA036493	1.97514e+06	1.0526e+06	1.3949e+06	0	0	0	#DIV/0!	0.0317766	#DIV/0!	up
BjuB001549	503626	526801	861438	0	0	0	#DIV/0!	0.032	#DIV/0!	up
BjuB008303	364517	690975	495569	0	0	0	#DIV/0!	0.0320459	#DIV/0!	up
BjuB048066	3.06186e+06	1.9582e+06	1.71631e+06	0	0	0	#DIV/0!	0.0323721	#DIV/0!	up
BjuB015174	3.43816e+06	6.66127e+06	5.03443e+06	0	0	0	#DIV/0!	0.0323762	#DIV/0!	up
BjuA005992	611627	406786	797173	0	0	0	#DIV/0!	0.0329955	#DIV/0!	up
BjuA026648	862850	1.42135e+06	1.71812e+06	0	0	0	#DIV/0!	0.0335505	#DIV/0!	up
BjuB017906	1.32133e+06	2.06957e+06	1.138e+06	0	0	0	#DIV/0!	0.0338257	#DIV/0!	up
BjuO007251	1.55557e+06	858235	987063	0	0	0	#DIV/0!	0.0339055	#DIV/0!	up
BjuB043956	1.78809e+06	3.63454e+06	3.03856e+06	0	0	0	#DIV/0!	0.0352564	#DIV/0!	up
BjuB042412	639722	843340	416022	0	0	0	#DIV/0!	0.0359635	#DIV/0!	up
BjuA031298	2.42916e+06	1.1597e+06	1.91393e+06	0	0	0	#DIV/0!	0.0380936	#DIV/0!	up
BjuB033403	1.14288e+06	2.07425e+06	1.21139e+06	0	0	0	#DIV/0!	0.0388318	#DIV/0!	up
BjuA012853	992865	550564	570933	0	0	0	#DIV/0!	0.0393826	#DIV/0!	up
BjuA018043	1.76374e+06	2.21086e+06	1.02882e+06	0	0	0	#DIV/0!	0.0401344	#DIV/0!	up
BjuA016475	1.35393e+06	646488	944206	0	0	0	#DIV/0!	0.0409864	#DIV/0!	up
BjuA012514	623008	668287	1.15538e+06	0	0	0	#DIV/0!	0.0409954	#DIV/0!	up
BjuB012687	727179	352875	744585	0	0	0	#DIV/0!	0.0414081	#DIV/0!	up
BjuB008958	1.10592e+06	2.22537e+06	2.39421e+06	0	0	0	#DIV/0!	0.0420533	#DIV/0!	up
BjuA046795	1.54733e+06	1.77022e+06	795210	0	0	0	#DIV/0!	0.0433061	#DIV/0!	up
BjuA027188	549814	1.01642e+06	1.23138e+06	0	0	0	#DIV/0!	0.0435218	#DIV/0!	up
BjuA043177	1.15578e+06	639999	612225	0	0	0	#DIV/0!	0.0452195	#DIV/0!	up
BjuA047143	1.78716e+06	778322	1.39346e+06	0	0	0	#DIV/0!	0.0460896	#DIV/0!	up
BjuA040918	3.85148e+06	3.4846e+06	1.66436e+06	0	0	0	#DIV/0!	0.0472353	#DIV/0!	up
BjuA001591	2.80338e+06	1.21724e+06	2.6012e+06	0	0	0	#DIV/0!	0.0473982	#DIV/0!	up
BjuB046111	0	0	0	2.83983e+06	2.81026e+06	2.83548e+06	0	1.06218e-05	#NUM!	down
BjuA029991	0	0	0	1.82421e+06	1.79788e+06	1.80935e+06	0	1.77324e-05	#NUM!	down
BjuO008211	0	0	0	3.41784e+06	3.37667e+06	3.36289e+06	0	2.37696e-05	#NUM!	down
BjuB045229	0	0	0	1.83197e+06	1.87794e+06	1.83396e+06	0	6.58994e-05	#NUM!	down
BjuO014043	0	0	0	4.18623e+06	4.3077e+06	4.20519e+06	0	7.94382e-05	#NUM!	down
BjuB003045	0	0	0	882386	876952	907026	0	0.000108364	#NUM!	down
BjuB012490	0	0	0	1.47551e+06	1.44925e+06	1.503e+06	0	0.000110522	#NUM!	down
BjuB009982	0	0	0	318087	329808	327751	0	0.000123407	#NUM!	down
BjuA016267	0	0	0	778690	745521	752991	0	0.000175087	#NUM!	down
BjuB020130	0	0	0	1.30609e+06	1.24613e+06	1.29849e+06	0	0.000215582	#NUM!	down
BjuA043453	0	0	0	961038	924531	970907	0	0.000219366	#NUM!	down
BjuO007590	0	0	0	4.1441e+06	4.16593e+06	4.34174e+06	0	0.000219977	#NUM!	down
BjuB022265	0	0	0	1.43313e+06	1.50303e+06	1.43735e+06	0	0.000240858	#NUM!	down
BjuA043041	0	0	0	1.77951e+06	1.7284e+06	1.6837e+06	0	0.000255701	#NUM!	down
BjuA023028	0	0	0	1.28912e+06	1.26049e+06	1.21617e+06	0	0.0002857	#NUM!	down
BjuB044145	0	0	0	2.36434e+06	2.28449e+06	2.22866e+06	0	0.000294799	#NUM!	down
BjuO006792	0	0	0	749339	794444	762831	0	0.00030208	#NUM!	down
BjuB043443	0	0	0	586623	573612	611763	0	0.000359159	#NUM!	down
BjuB024236	0	0	0	3.32071e+06	3.15581e+06	3.3619e+06	0	0.000368398	#NUM!	down
BjuB000677	0	0	0	1.88978e+06	1.84359e+06	1.97814e+06	0	0.000429592	#NUM!	down
BjuB003073	0	0	0	1.43615e+06	1.53073e+06	1.43936e+06	0	0.000445363	#NUM!	down
BjuB045751	0	0	0	690377	665434	640841	0	0.00046132	#NUM!	down
BjuO004927	0	0	0	1.18847e+06	1.12786e+06	1.10059e+06	0	0.0005195	#NUM!	down
BjuO001974	0	0	0	1.01691e+06	1.02556e+06	950733	0	0.000560576	#NUM!	down
BjuA004067	0	0	0	3.31931e+06	3.60045e+06	3.41218e+06	0	0.00057613	#NUM!	down
BjuA016987	0	0	0	1.67565e+06	1.53986e+06	1.63261e+06	0	0.000614083	#NUM!	down
BjuA019299	0	0	0	1.22604e+06	1.19177e+06	1.12557e+06	0	0.000622771	#NUM!	down
BjuA041266	0	0	0	1.40013e+06	1.46735e+06	1.3448e+06	0	0.000636205	#NUM!	down
BjuA034305	0	0	0	2.34729e+06	2.46131e+06	2.56478e+06	0	0.000652408	#NUM!	down
BjuB008167	0	0	0	1.12539e+06	1.04254e+06	1.12821e+06	0	0.000653409	#NUM!	down
BjuB042054	0	0	0	2.25067e+06	2.06371e+06	2.20474e+06	0	0.000669372	#NUM!	down
BjuO006608	0	0	0	806607	869006	878521	0	0.000701003	#NUM!	down
BjuA040545	0	0	0	2.76357e+06	2.7753e+06	3.00151e+06	0	0.000739046	#NUM!	down
BjuA021266	0	0	0	771179	713086	778544	0	0.000752398	#NUM!	down
BjuA020259	0	0	0	799286	763801	726047	0	0.000767097	#NUM!	down
BjuB047519	0	0	0	2.75471e+06	2.76327e+06	2.99495e+06	0	0.000768149	#NUM!	down
BjuA040990	0	0	0	2.73605e+06	2.98295e+06	2.97461e+06	0	0.000779309	#NUM!	down
BjuB015338	0	0	0	1.77035e+06	1.64185e+06	1.60438e+06	0	0.000902011	#NUM!	down
BjuA002630	0	0	0	1.04517e+07	1.16172e+07	1.11821e+07	0	0.000939793	#NUM!	down
BjuA043213	0	0	0	2.06977e+06	1.90431e+06	1.8765e+06	0	0.000955529	#NUM!	down
BjuA022316	0	0	0	1.29247e+06	1.32338e+06	1.19231e+06	0	0.000969726	#NUM!	down
BjuO003289	0	0	0	634689	636285	697833	0	0.00100177	#NUM!	down
BjuB004689	0	0	0	1.54882e+06	1.71375e+06	1.57541e+06	0	0.00100356	#NUM!	down
BjuB027254	0	0	0	6.1815e+06	6.39761e+06	5.72001e+06	0	0.0010716	#NUM!	down
BjuB041534	0	0	0	582029	652277	631307	0	0.00111906	#NUM!	down
BjuB006834	0	0	0	829009	910246	816836	0	0.00118201	#NUM!	down
BjuB042127	0	0	0	1.5159e+06	1.5852e+06	1.40139e+06	0	0.00127273	#NUM!	down
BjuA024185	0	0	0	941465	1.00885e+06	1.0682e+06	0	0.00132126	#NUM!	down
BjuA045152	0	0	0	4.01716e+06	4.48799e+06	4.04608e+06	0	0.00132342	#NUM!	down
BjuB046463	0	0	0	5.07518e+06	4.47892e+06	4.71719e+06	0	0.00132419	#NUM!	down
BjuA040677	0	0	0	978503	879815	873394	0	0.00139267	#NUM!	down
BjuB031987	0	0	0	1.46708e+06	1.55541e+06	1.67137e+06	0	0.00142636	#NUM!	down
BjuB043811	0	0	0	985789	1.12627e+06	1.06838e+06	0	0.0014751	#NUM!	down
BjuB016807	0	0	0	1.44891e+06	1.36455e+06	1.26772e+06	0	0.00147721	#NUM!	down
BjuB048282	0	0	0	1.4477e+06	1.35931e+06	1.5553e+06	0	0.00151533	#NUM!	down
BjuA017834	0	0	0	991282	880670	883026	0	0.0015747	#NUM!	down
BjuB023601	0	0	0	1.13409e+06	1.01064e+06	1.1479e+06	0	0.00157667	#NUM!	down
BjuB001025	0	0	0	1.01249e+06	1.05997e+06	923642	0	0.00159664	#NUM!	down
BjuA029448	0	0	0	3.21243e+06	3.54223e+06	3.68369e+06	0	0.00160623	#NUM!	down
BjuB041837	0	0	0	1.09655e+06	1.07186e+06	1.21844e+06	0	0.00160689	#NUM!	down
BjuA036977	0	0	0	808316	737018	846620	0	0.00161832	#NUM!	down
BjuA041194	0	0	0	7.11949e+06	7.25251e+06	8.08536e+06	0	0.00162616	#NUM!	down
BjuB004697	0	0	0	737238	653708	655463	0	0.00162785	#NUM!	down
BjuA043934	0	0	0	2.02981e+06	2.0024e+06	2.2712e+06	0	0.00164783	#NUM!	down
BjuA021115	0	0	0	1.05687e+06	1.1573e+06	1.21896e+06	0	0.00169922	#NUM!	down
BjuA011247	0	0	0	1.23258e+06	1.18252e+06	1.06895e+06	0	0.00173297	#NUM!	down
BjuA005670	0	0	0	5.49972e+06	5.41247e+06	4.7979e+06	0	0.00177367	#NUM!	down
BjuA033309	0	0	0	1.23066e+06	1.26934e+06	1.09725e+06	0	0.00188447	#NUM!	down
BjuB028732	0	0	0	443089	493642	427625	0	0.00191578	#NUM!	down
BjuA001736	0	0	0	1.61834e+07	1.88686e+07	1.73888e+07	0	0.00196743	#NUM!	down
BjuB045300	0	0	0	448157	432630	500377	0	0.00197505	#NUM!	down
BjuA004121	0	0	0	2.6906e+06	2.32744e+06	2.37693e+06	0	0.00212101	#NUM!	down
BjuB043978	0	0	0	5.45578e+06	4.94783e+06	5.81592e+06	0	0.00216212	#NUM!	down
BjuB008349	0	0	0	3.27022e+06	3.77681e+06	3.77881e+06	0	0.0021912	#NUM!	down
BjuA006390	0	0	0	1.941e+06	2.23311e+06	1.93984e+06	0	0.00228385	#NUM!	down
BjuO013220	0	0	0	907315	916561	786926	0	0.00229422	#NUM!	down
BjuO001653	0	0	0	398557	344892	346171	0	0.00236085	#NUM!	down
BjuB012897	0	0	0	684025	803326	712549	0	0.00239722	#NUM!	down
BjuB022100	0	0	0	2.20967e+06	2.55956e+06	2.58512e+06	0	0.00243209	#NUM!	down
BjuA019867	0	0	0	518431	564421	615325	0	0.00243488	#NUM!	down
BjuB032270	0	0	0	1.22411e+06	1.1579e+06	1.03166e+06	0	0.00245186	#NUM!	down
BjuB005196	0	0	0	1.66388e+06	1.54223e+06	1.40016e+06	0	0.00245431	#NUM!	down
BjuB020082	0	0	0	1.97334e+06	2.18911e+06	2.3459e+06	0	0.00246892	#NUM!	down
BjuA043936	0	0	0	1.37328e+06	1.61984e+06	1.44031e+06	0	0.00247151	#NUM!	down
BjuB006861	0	0	0	2.87089e+06	2.63672e+06	2.41394e+06	0	0.0024868	#NUM!	down
BjuB028773	0	0	0	6.17339e+06	7.08786e+06	7.30345e+06	0	0.00254373	#NUM!	down
BjuA008747	0	0	0	1.9846e+06	2.21858e+06	2.3715e+06	0	0.00262489	#NUM!	down
BjuB038509	0	0	0	8.74791e+06	7.41747e+06	7.64869e+06	0	0.00266237	#NUM!	down
BjuB002905	0	0	0	8.11525e+06	8.66722e+06	9.69742e+06	0	0.00274771	#NUM!	down
BjuA044841	0	0	0	1.97774e+06	1.78309e+06	1.64874e+06	0	0.0027935	#NUM!	down
BjuA021592	0	0	0	639114	748645	758478	0	0.00284708	#NUM!	down
BjuA008625	0	0	0	819584	835560	968479	0	0.00289961	#NUM!	down
BjuB029347	0	0	0	1.74234e+06	2.02258e+06	1.71278e+06	0	0.00290983	#NUM!	down
BjuB011814	0	0	0	924649	801040	777940	0	0.00296502	#NUM!	down
BjuB015951	0	0	0	6.66456e+06	6.31398e+06	7.57032e+06	0	0.00297269	#NUM!	down
BjuA043945	0	0	0	1.73266e+06	1.91808e+06	2.09573e+06	0	0.00298101	#NUM!	down
BjuA027018	0	0	0	983856	1.08963e+06	900566	0	0.00303147	#NUM!	down
BjuO008600	0	0	0	829955	922234	761695	0	0.00306733	#NUM!	down
BjuB020445	0	0	0	1.1755e+06	1.41545e+06	1.37165e+06	0	0.00310496	#NUM!	down
BjuA027247	0	0	0	2.13171e+06	1.75638e+06	1.93126e+06	0	0.00311008	#NUM!	down
BjuB028209	0	0	0	1.76125e+06	1.51901e+06	1.83449e+06	0	0.00311164	#NUM!	down
BjuB026195	0	0	0	1.10345e+06	1.10707e+06	929305	0	0.00312677	#NUM!	down
BjuA021565	0	0	0	1.69561e+06	2.06302e+06	1.95894e+06	0	0.00327491	#NUM!	down
BjuA046704	0	0	0	1.27487e+06	1.10317e+06	1.0571e+06	0	0.00333178	#NUM!	down
BjuB033007	0	0	0	738880	603729	684802	0	0.00336013	#NUM!	down
BjuA026735	0	0	0	906546	904568	755940	0	0.00338021	#NUM!	down
BjuB026118	0	0	0	1.15687e+06	1.3035e+06	1.41737e+06	0	0.00338533	#NUM!	down
BjuB003649	0	0	0	1.77633e+06	1.61281e+06	1.9798e+06	0	0.00349949	#NUM!	down
BjuO008971	0	0	0	1.35841e+06	1.53606e+06	1.67611e+06	0	0.00362077	#NUM!	down
BjuB003083	0	0	0	932533	915424	1.10183e+06	0	0.00364053	#NUM!	down
BjuA005042	0	0	0	2.00358e+06	1.64922e+06	1.70797e+06	0	0.00374406	#NUM!	down
BjuB038071	0	0	0	2.38802e+06	2.21853e+06	2.72898e+06	0	0.00374713	#NUM!	down
BjuB026924	0	0	0	1.41176e+06	1.50646e+06	1.73443e+06	0	0.00379064	#NUM!	down
BjuA041352	0	0	0	938210	763796	813151	0	0.00381118	#NUM!	down
BjuB035433	0	0	0	1.29151e+06	1.45147e+06	1.17182e+06	0	0.0038314	#NUM!	down
BjuA045819	0	0	0	552260	672902	571646	0	0.00387748	#NUM!	down
BjuA006872	0	0	0	722379	756392	611736	0	0.00390407	#NUM!	down
BjuO004729	0	0	0	1.05724e+07	1.30123e+07	1.26247e+07	0	0.00391071	#NUM!	down
BjuB047579	0	0	0	1.27025e+06	1.57279e+06	1.36461e+06	0	0.00403581	#NUM!	down
BjuA028655	0	0	0	1.12137e+06	1.11652e+06	1.34872e+06	0	0.00408028	#NUM!	down
BjuB041305	0	0	0	1.25127e+06	1.5058e+06	1.54525e+06	0	0.00410134	#NUM!	down
BjuA016570	0	0	0	2.62315e+06	2.09491e+06	2.3633e+06	0	0.00414782	#NUM!	down
BjuA011821	0	0	0	785338	826289	969521	0	0.00418498	#NUM!	down
BjuB048787	0	0	0	1.11212e+06	893604	1.06989e+06	0	0.00423376	#NUM!	down
BjuO004595	0	0	0	955065	795824	783868	0	0.00423821	#NUM!	down
BjuB032938	0	0	0	939854	878402	1.09189e+06	0	0.00425114	#NUM!	down
BjuO008609	0	0	0	720603	884850	884926	0	0.00432356	#NUM!	down
BjuB045031	0	0	0	980736	826796	794969	0	0.00434332	#NUM!	down
BjuB037098	0	0	0	634031	784140	774189	0	0.004369	#NUM!	down
BjuB011718	0	0	0	1.17646e+07	1.04112e+07	1.31256e+07	0	0.0044049	#NUM!	down
BjuB028836	0	0	0	954046	1.06067e+06	1.20067e+06	0	0.00440998	#NUM!	down
BjuA025118	0	0	0	1.227e+06	974190	1.08504e+06	0	0.00443131	#NUM!	down
BjuB038062	0	0	0	1.39298e+06	1.50316e+06	1.18822e+06	0	0.00456211	#NUM!	down
BjuB022370	0	0	0	536691	610185	679716	0	0.00456806	#NUM!	down
BjuA003791	0	0	0	413640	486537	524251	0	0.00464245	#NUM!	down
BjuB046869	0	0	0	3.19403e+06	3.29856e+06	2.61557e+06	0	0.00485844	#NUM!	down
BjuB039830	0	0	0	1.02986e+06	828596	1.03826e+06	0	0.00499948	#NUM!	down
BjuA009552	0	0	0	596474	689021	765824	0	0.00508738	#NUM!	down
BjuB001310	0	0	0	672666	744166	579521	0	0.00509161	#NUM!	down
BjuA015381	0	0	0	391522	436248	500870	0	0.0050969	#NUM!	down
BjuB040381	0	0	0	2.98945e+06	2.99143e+06	2.38925e+06	0	0.00511937	#NUM!	down
BjuA034730	0	0	0	1.83613e+06	2.36355e+06	2.16222e+06	0	0.00520994	#NUM!	down
BjuA031531	0	0	0	607660	529136	473507	0	0.00521478	#NUM!	down
BjuA009176	0	0	0	907674	712126	876627	0	0.00527424	#NUM!	down
BjuA028983	0	0	0	3.11688e+06	4.02717e+06	3.51968e+06	0	0.0054445	#NUM!	down
BjuA016846	0	0	0	1.07254e+06	1.32124e+06	1.05852e+06	0	0.00545389	#NUM!	down
BjuA046263	0	0	0	585347	467237	593173	0	0.00546908	#NUM!	down
BjuB047286	0	0	0	1.60025e+06	1.64146e+06	1.28591e+06	0	0.00548941	#NUM!	down
BjuA040266	0	0	0	467968	524608	605486	0	0.00556459	#NUM!	down
BjuB025605	0	0	0	1.18043e+06	1.05609e+06	906294	0	0.00567388	#NUM!	down
BjuA005730	0	0	0	946301	734940	911320	0	0.00567978	#NUM!	down
BjuB025113	0	0	0	7.84912e+06	6.45227e+06	8.3741e+06	0	0.00570772	#NUM!	down
BjuB047692	0	0	0	2.31916e+06	1.95231e+06	1.79799e+06	0	0.00578588	#NUM!	down
BjuA009055	0	0	0	491980	547623	638900	0	0.00580785	#NUM!	down
BjuB030962	0	0	0	387771	506576	450053	0	0.00581056	#NUM!	down
BjuB043093	0	0	0	1.74064e+06	2.04475e+06	1.57365e+06	0	0.00590667	#NUM!	down
BjuA043567	0	0	0	940315	760412	991961	0	0.00605762	#NUM!	down
BjuO001682	0	0	0	838135	1.01522e+06	1.09963e+06	0	0.00607183	#NUM!	down
BjuB035979	0	0	0	2.47725e+06	3.12976e+06	3.20634e+06	0	0.00614311	#NUM!	down
BjuA045815	0	0	0	804894	1.05201e+06	1.00118e+06	0	0.00619609	#NUM!	down
BjuA031213	0	0	0	515423	680404	611582	0	0.00624727	#NUM!	down
BjuA024055	0	0	0	998654	907632	756396	0	0.00627665	#NUM!	down
BjuB030987	0	0	0	557717	724153	599994	0	0.00628014	#NUM!	down
BjuB016516	0	0	0	1.02232e+06	1.1815e+06	1.34911e+06	0	0.00628657	#NUM!	down
BjuB012107	0	0	0	679279	684770	860455	0	0.00637694	#NUM!	down
BjuA044692	0	0	0	3.26752e+06	3.11454e+06	4.0201e+06	0	0.00645161	#NUM!	down
BjuB025466	0	0	0	1.17022e+06	990934	887658	0	0.00653312	#NUM!	down
BjuA027870	0	0	0	2.00236e+06	2.381e+06	1.80733e+06	0	0.00659429	#NUM!	down
BjuB044148	0	0	0	652265	568795	755427	0	0.00664519	#NUM!	down
BjuB038341	0	0	0	590734	533465	443462	0	0.00666091	#NUM!	down
BjuA020707	0	0	0	1.21001e+06	1.08948e+06	906288	0	0.00675857	#NUM!	down
BjuA009554	0	0	0	1.55237e+06	1.90623e+06	2.07479e+06	0	0.00689357	#NUM!	down
BjuA043711	0	0	0	781722	852135	637231	0	0.00690928	#NUM!	down
BjuA016622	0	0	0	2.43627e+06	3.07596e+06	3.23372e+06	0	0.00692172	#NUM!	down
BjuA036035	0	0	0	2.28445e+06	1.95493e+06	2.6189e+06	0	0.00695642	#NUM!	down
BjuO000923	0	0	0	1.24213e+06	1.56596e+06	1.21259e+06	0	0.0070573	#NUM!	down
BjuA014771	0	0	0	2.57648e+06	3.21679e+06	2.47121e+06	0	0.0070759	#NUM!	down
BjuB002585	0	0	0	388827	374496	486706	0	0.00708426	#NUM!	down
BjuA031331	0	0	0	2.13926e+06	1.58749e+06	1.91965e+06	0	0.00718328	#NUM!	down
BjuO013385	0	0	0	786304	762432	990684	0	0.00724304	#NUM!	down
BjuB042251	0	0	0	920253	777278	1.05069e+06	0	0.00734646	#NUM!	down
BjuB020321	0	0	0	1.21088e+06	1.25154e+06	1.57907e+06	0	0.00740126	#NUM!	down
BjuA024978	0	0	0	2.17324e+06	1.93689e+06	2.59882e+06	0	0.00741648	#NUM!	down
BjuB019933	0	0	0	2.69232e+06	1.98716e+06	2.42313e+06	0	0.00744644	#NUM!	down
BjuB017024	0	0	0	1.46327e+06	1.16262e+06	1.10926e+06	0	0.00774179	#NUM!	down
BjuB044486	0	0	0	3.37553e+06	2.51504e+06	3.26611e+06	0	0.00775971	#NUM!	down
BjuA028280	0	0	0	928548	1.26827e+06	1.12507e+06	0	0.00781583	#NUM!	down
BjuO002531	0	0	0	1.3997e+06	1.76206e+06	1.33123e+06	0	0.00787205	#NUM!	down
BjuB045996	0	0	0	2.28185e+06	2.55051e+06	3.09345e+06	0	0.00806504	#NUM!	down
BjuB028134	0	0	0	1.24113e+06	1.05728e+06	1.45073e+06	0	0.00817046	#NUM!	down
BjuB035762	0	0	0	450322	488058	606913	0	0.00828631	#NUM!	down
BjuB038409	0	0	0	1.83232e+06	1.32872e+06	1.66758e+06	0	0.00837653	#NUM!	down
BjuB033481	0	0	0	9.71902e+06	9.92624e+06	1.28404e+07	0	0.00854917	#NUM!	down
BjuO001061	0	0	0	506316	701683	601747	0	0.00862887	#NUM!	down
BjuA030972	0	0	0	1.5041e+06	1.21861e+06	1.10056e+06	0	0.0087192	#NUM!	down
BjuA010565	0	0	0	1.32586e+06	1.0038e+06	1.01872e+06	0	0.00872729	#NUM!	down
BjuB026553	0	0	0	1.13792e+06	1.55163e+06	1.51426e+06	0	0.00877233	#NUM!	down
BjuA026409	0	0	0	492914	457536	621667	0	0.00893542	#NUM!	down
BjuB026670	0	0	0	939119	971336	706273	0	0.00904114	#NUM!	down
BjuA032717	0	0	0	1.41443e+06	1.2108e+06	1.01126e+06	0	0.00909355	#NUM!	down
BjuB015740	0	0	0	2.03169e+06	2.04785e+06	2.69168e+06	0	0.00914638	#NUM!	down
BjuA014886	0	0	0	1.49286e+06	1.81928e+06	1.3079e+06	0	0.00929197	#NUM!	down
BjuA031512	0	0	0	377375	515925	511736	0	0.00930724	#NUM!	down
BjuA014870	0	0	0	931902	1.14845e+06	828462	0	0.00932186	#NUM!	down
BjuA037991	0	0	0	1.37843e+06	1.28912e+06	986645	0	0.00933972	#NUM!	down
BjuA039990	0	0	0	1.14364e+06	940299	1.32298e+06	0	0.00934243	#NUM!	down
BjuA035492	0	0	0	1.35485e+06	969688	1.26732e+06	0	0.00934663	#NUM!	down
BjuA021396	0	0	0	1.41946e+06	1.66951e+06	1.18866e+06	0	0.00934946	#NUM!	down
BjuB041890	0	0	0	360492	486912	496043	0	0.00940633	#NUM!	down
BjuA046916	0	0	0	1.34057e+06	1.87757e+06	1.75474e+06	0	0.00946774	#NUM!	down
BjuB026675	0	0	0	1.74012e+06	2.12594e+06	1.51876e+06	0	0.00962789	#NUM!	down
BjuB006263	0	0	0	1.53312e+06	1.88689e+06	2.16978e+06	0	0.00962884	#NUM!	down
BjuA023114	0	0	0	441270	593500	449895	0	0.00980535	#NUM!	down
BjuB047351	0	0	0	1.11745e+06	811700	872995	0	0.00984987	#NUM!	down
BjuA018701	0	0	0	775674	586369	827427	0	0.00992821	#NUM!	down
BjuB044317	0	0	0	1.33285e+06	1.74214e+06	1.88807e+06	0	0.00993999	#NUM!	down
BjuB030796	0	0	0	1.46266e+06	1.03511e+06	1.38567e+06	0	0.0101739	#NUM!	down
BjuB007916	0	0	0	655849	927167	878532	0	0.0102033	#NUM!	down
BjuA036313	0	0	0	1.23678e+06	1.76458e+06	1.4864e+06	0	0.0102252	#NUM!	down
BjuA045039	0	0	0	887084	1.04091e+06	726270	0	0.0103768	#NUM!	down
BjuB040953	0	0	0	2.05685e+06	2.7667e+06	2.9331e+06	0	0.0106265	#NUM!	down
BjuB041301	0	0	0	1.87115e+06	1.87346e+06	1.34036e+06	0	0.0107674	#NUM!	down
BjuA025189	0	0	0	773582	621304	898179	0	0.0107935	#NUM!	down
BjuB010946	0	0	0	738152	810616	1.03973e+06	0	0.0109146	#NUM!	down
BjuB000619	0	0	0	5.46771e+06	4.75946e+06	6.81252e+06	0	0.0110508	#NUM!	down
BjuA034222	0	0	0	328576	449656	473559	0	0.0113704	#NUM!	down
BjuB026106	0	0	0	1.52563e+06	1.05797e+06	1.45486e+06	0	0.0114865	#NUM!	down
BjuB044249	0	0	0	239162	318218	349444	0	0.0115835	#NUM!	down
BjuB010016	0	0	0	732154	1.05551e+06	1.01393e+06	0	0.0116229	#NUM!	down
BjuA020950	0	0	0	1.50866e+06	1.04326e+06	1.44143e+06	0	0.0116952	#NUM!	down
BjuB032904	0	0	0	546561	463574	674855	0	0.011762	#NUM!	down
BjuA036445	0	0	0	1.02491e+06	787337	720224	0	0.0117774	#NUM!	down
BjuB048953	0	0	0	966815	914810	1.28479e+06	0	0.0117916	#NUM!	down
BjuA008061	0	0	0	4.65062e+06	6.84495e+06	5.88747e+06	0	0.0118035	#NUM!	down
BjuB047969	0	0	0	738882	993230	711985	0	0.011881	#NUM!	down
BjuA024878	0	0	0	1.35389e+06	1.02122e+06	1.50331e+06	0	0.0119293	#NUM!	down
BjuB027489	0	0	0	1.52212e+06	1.32742e+06	1.92522e+06	0	0.0120126	#NUM!	down
BjuA006580	0	0	0	2.48892e+06	2.72824e+06	3.55671e+06	0	0.0120155	#NUM!	down
BjuB041906	0	0	0	2.34834e+06	1.64544e+06	2.34541e+06	0	0.0120235	#NUM!	down
BjuB025673	0	0	0	3.20995e+06	3.3466e+06	2.30161e+06	0	0.0121113	#NUM!	down
BjuO012109	0	0	0	927753	917700	1.27065e+06	0	0.0122457	#NUM!	down
BjuA040739	0	0	0	1.05545e+06	716410	980028	0	0.0123219	#NUM!	down
BjuB034809	0	0	0	744273	701121	994664	0	0.0124224	#NUM!	down
BjuB007850	0	0	0	309432	293191	414959	0	0.0124286	#NUM!	down
BjuB028219	0	0	0	322853	353615	463877	0	0.012449	#NUM!	down
BjuA014148	0	0	0	662775	810710	547654	0	0.0125311	#NUM!	down
BjuB041482	0	0	0	1.43245e+06	1.87254e+06	1.29793e+06	0	0.0125496	#NUM!	down
BjuB043914	0	0	0	2.81529e+06	1.92801e+06	2.73549e+06	0	0.0126781	#NUM!	down
BjuB015838	0	0	0	760938	1.12092e+06	881229	0	0.0129414	#NUM!	down
BjuA037552	0	0	0	1.15883e+06	1.07606e+06	1.54592e+06	0	0.0129471	#NUM!	down
BjuB044513	0	0	0	788835	599860	901481	0	0.0130277	#NUM!	down
BjuA030217	0	0	0	1.85223e+06	2.70668e+06	2.08231e+06	0	0.0130366	#NUM!	down
BjuO011519	0	0	0	1.27172e+06	1.05523e+06	1.57443e+06	0	0.0131413	#NUM!	down
BjuA008853	0	0	0	714366	1.06776e+06	859924	0	0.0132873	#NUM!	down
BjuB008047	0	0	0	2.7304e+06	1.87363e+06	2.05589e+06	0	0.0134999	#NUM!	down
BjuA020785	0	0	0	517515	503705	350040	0	0.0135089	#NUM!	down
BjuA025907	0	0	0	646321	723724	949718	0	0.0135735	#NUM!	down
BjuO006277	0	0	0	2.16461e+06	1.44415e+06	2.03362e+06	0	0.0135965	#NUM!	down
BjuB023700	0	0	0	1.51519e+06	999885	1.25798e+06	0	0.0137025	#NUM!	down
BjuA015844	0	0	0	930276	1.24697e+06	854048	0	0.01388	#NUM!	down
BjuB000982	0	0	0	1.55628e+06	1.26501e+06	1.0229e+06	0	0.0141724	#NUM!	down
BjuB014226	0	0	0	872218	610665	625848	0	0.0142333	#NUM!	down
BjuO009274	0	0	0	1.51416e+06	1.01019e+06	1.16609e+06	0	0.0143497	#NUM!	down
BjuA004254	0	0	0	638299	988314	831954	0	0.014918	#NUM!	down
BjuA040625	0	0	0	789549	578090	894994	0	0.0149207	#NUM!	down
BjuA025324	0	0	0	773758	1.13775e+06	830374	0	0.0149656	#NUM!	down
BjuA010820	0	0	0	3.50245e+06	3.88909e+06	5.22711e+06	0	0.015083	#NUM!	down
BjuA040330	0	0	0	1.98902e+06	3.01292e+06	2.96826e+06	0	0.0154496	#NUM!	down
BjuA013800	0	0	0	416190	547496	651105	0	0.0155747	#NUM!	down
BjuB044948	0	0	0	769292	1.02446e+06	1.21264e+06	0	0.0160399	#NUM!	down
BjuA015922	0	0	0	752853	531407	513584	0	0.016094	#NUM!	down
BjuA025985	0	0	0	528676	790067	813767	0	0.0161122	#NUM!	down
BjuO013195	0	0	0	1.65405e+06	1.08006e+06	1.24414e+06	0	0.0161669	#NUM!	down
BjuA025060	0	0	0	3.51143e+06	4.00147e+06	2.53188e+06	0	0.0162427	#NUM!	down
BjuB042181	0	0	0	1.40977e+06	1.8705e+06	2.2324e+06	0	0.0163703	#NUM!	down
BjuA039008	0	0	0	663694	1.05183e+06	859253	0	0.01662	#NUM!	down
BjuA013841	0	0	0	6.39047e+06	9.16138e+06	6.22146e+06	0	0.01681	#NUM!	down
BjuA008977	0	0	0	1.631e+06	1.44343e+06	1.0201e+06	0	0.0170768	#NUM!	down
BjuA038219	0	0	0	432908	448793	642822	0	0.0171797	#NUM!	down
BjuB040546	0	0	0	645872	1.01545e+06	973414	0	0.0172364	#NUM!	down
BjuB007817	0	0	0	2.75336e+06	1.84858e+06	1.92616e+06	0	0.0172469	#NUM!	down
BjuB022597	0	0	0	1.02129e+06	1.06809e+06	676162	0	0.0175017	#NUM!	down
BjuB043440	0	0	0	773897	802752	1.15401e+06	0	0.0175451	#NUM!	down
BjuA034357	0	0	0	886689	1.05095e+06	643287	0	0.018425	#NUM!	down
BjuB019323	0	0	0	163411	263311	203761	0	0.0185337	#NUM!	down
BjuB013225	0	0	0	1.02674e+06	734325	1.20583e+06	0	0.018765	#NUM!	down
BjuO007980	0	0	0	4.38213e+06	7.28027e+06	6.0089e+06	0	0.0196773	#NUM!	down
BjuA033242	0	0	0	5.07369e+06	6.77169e+06	8.40923e+06	0	0.0197416	#NUM!	down
BjuB026743	0	0	0	610879	673860	405613	0	0.02004	#NUM!	down
BjuA037472	0	0	0	6.36148e+06	1.06383e+07	9.10066e+06	0	0.0200483	#NUM!	down
BjuB000364	0	0	0	1.60243e+06	1.13609e+06	1.00898e+06	0	0.020226	#NUM!	down
BjuB018534	0	0	0	2.46278e+06	4.09018e+06	3.18086e+06	0	0.020418	#NUM!	down
BjuB032243	0	0	0	951723	612967	1.01781e+06	0	0.020566	#NUM!	down
BjuB013210	0	0	0	567333	909038	924579	0	0.020566	#NUM!	down
BjuB016271	0	0	0	2.03466e+06	3.17423e+06	2.17559e+06	0	0.0205803	#NUM!	down
BjuB028151	0	0	0	478744	655789	403537	0	0.0206141	#NUM!	down
BjuA039955	0	0	0	1.64516e+06	1.04733e+06	1.13447e+06	0	0.0207039	#NUM!	down
BjuA012688	0	0	0	356563	313525	502731	0	0.0207861	#NUM!	down
BjuB016122	0	0	0	893719	635171	1.08121e+06	0	0.0213817	#NUM!	down
BjuB030457	0	0	0	901192	1.13893e+06	672911	0	0.0214231	#NUM!	down
BjuA026997	0	0	0	426859	675590	716562	0	0.0215668	#NUM!	down
BjuB026940	0	0	0	815860	478719	738995	0	0.0219062	#NUM!	down
BjuA000665	0	0	0	4.36839e+06	7.15245e+06	5.0495e+06	0	0.0222473	#NUM!	down
BjuA024890	0	0	0	253192	277135	405696	0	0.0222657	#NUM!	down
BjuB044345	0	0	0	1.20754e+06	2.0783e+06	1.8667e+06	0	0.022522	#NUM!	down
BjuB036891	0	0	0	449910	603109	771440	0	0.0225261	#NUM!	down
BjuO004725	0	0	0	242082	417417	372604	0	0.0225803	#NUM!	down
BjuB044279	0	0	0	1.01898e+06	1.73156e+06	1.29823e+06	0	0.0227901	#NUM!	down
BjuB046259	0	0	0	279150	304551	451844	0	0.023469	#NUM!	down
BjuA037357	0	0	0	1.63478e+06	1.4663e+06	937612	0	0.0234838	#NUM!	down
BjuA029669	0	0	0	1.08348e+06	1.62816e+06	1.90204e+06	0	0.0236069	#NUM!	down
BjuB044955	0	0	0	2.95045e+06	2.49504e+06	4.21249e+06	0	0.024528	#NUM!	down
BjuB038082	0	0	0	2.05578e+06	1.93042e+06	1.17325e+06	0	0.0247434	#NUM!	down
BjuB017226	0	0	0	4.88283e+06	3.5273e+06	2.83036e+06	0	0.0249022	#NUM!	down
BjuB043313	0	0	0	843759	607919	487996	0	0.0251423	#NUM!	down
BjuB029245	0	0	0	2.208e+06	3.3855e+06	2.08807e+06	0	0.0251528	#NUM!	down
BjuB028749	0	0	0	845496	844889	491753	0	0.0252448	#NUM!	down
BjuA038418	0	0	0	1.36394e+06	2.43002e+06	1.85723e+06	0	0.0257137	#NUM!	down
BjuA040350	0	0	0	1.12888e+06	827500	1.47573e+06	0	0.0257673	#NUM!	down
BjuB036794	0	0	0	643758	559914	949371	0	0.0261313	#NUM!	down
BjuB010311	0	0	0	1.11147e+06	1.49731e+06	837242	0	0.0266725	#NUM!	down
BjuA017857	0	0	0	1.31357e+06	1.16248e+06	1.9675e+06	0	0.0267079	#NUM!	down
BjuA015526	0	0	0	3.05752e+06	2.72731e+06	4.61105e+06	0	0.0269566	#NUM!	down
BjuA021445	0	0	0	1.42791e+06	2.57572e+06	1.92722e+06	0	0.0271059	#NUM!	down
BjuB000716	0	0	0	2.91405e+06	5.05284e+06	3.46017e+06	0	0.0272181	#NUM!	down
BjuB048717	0	0	0	421914	674359	778519	0	0.0275198	#NUM!	down
BjuO002005	0	0	0	232267	305395	167289	0	0.02763	#NUM!	down
BjuO012732	0	0	0	5.39204e+06	9.26172e+06	6.0381e+06	0	0.0288152	#NUM!	down
BjuA046594	0	0	0	254138	475745	433420	0	0.0293387	#NUM!	down
BjuO009735	0	0	0	448458	846598	748188	0	0.0295414	#NUM!	down
BjuA006349	0	0	0	2.37494e+06	4.28541e+06	2.9614e+06	0	0.0296637	#NUM!	down
BjuB003448	0	0	0	685086	1.23569e+06	1.25849e+06	0	0.0298911	#NUM!	down
BjuB022400	0	0	0	439174	608258	823250	0	0.0303281	#NUM!	down
BjuB038436	0	0	0	1.0235e+06	610034	1.16373e+06	0	0.0303327	#NUM!	down
BjuB046677	0	0	0	1.18555e+06	1.68453e+06	916016	0	0.0303771	#NUM!	down
BjuA023102	0	0	0	1.32842e+06	1.06019e+06	1.93299e+06	0	0.0306379	#NUM!	down
BjuA025819	0	0	0	1.52449e+06	2.79694e+06	2.8066e+06	0	0.0306423	#NUM!	down
BjuB038039	0	0	0	1.35899e+06	1.36275e+06	740366	0	0.0306539	#NUM!	down
BjuB047293	0	0	0	1.79568e+06	1.81085e+06	2.98465e+06	0	0.0306601	#NUM!	down
BjuA046720	0	0	0	2.35043e+06	3.87247e+06	2.32487e+06	0	0.030767	#NUM!	down
BjuB023999	0	0	0	4.4392e+06	8.59079e+06	6.79684e+06	0	0.0315296	#NUM!	down
BjuB046478	0	0	0	1.60193e+06	899229	1.00438e+06	0	0.0333262	#NUM!	down
BjuA042499	0	0	0	1.35559e+06	1.19689e+06	685220	0	0.0333758	#NUM!	down
BjuB015229	0	0	0	662084	335527	510817	0	0.0334566	#NUM!	down
BjuB024136	0	0	0	1.58004e+06	3.00314e+06	2.03239e+06	0	0.034382	#NUM!	down
BjuA032542	0	0	0	3.03803e+06	5.8148e+06	5.88197e+06	0	0.0345198	#NUM!	down
BjuB002804	0	0	0	4.29507e+06	2.19463e+06	3.04892e+06	0	0.0348759	#NUM!	down
BjuA016884	0	0	0	2.97122e+06	5.99536e+06	4.69293e+06	0	0.0350629	#NUM!	down
BjuA008828	0	0	0	1.09192e+06	1.13115e+06	564205	0	0.036597	#NUM!	down
BjuO011738	0	0	0	2.02645e+06	1.19737e+06	1.1163e+06	0	0.0381136	#NUM!	down
BjuB037765	0	0	0	1.18482e+06	1.0556e+06	565180	0	0.0383974	#NUM!	down
BjuB043450	0	0	0	1.18496e+06	1.55133e+06	728140	0	0.0399826	#NUM!	down
BjuA034126	0	0	0	842468	383429	702924	0	0.0418706	#NUM!	down
BjuA014965	0	0	0	2.9108e+06	6.18095e+06	4.33602e+06	0	0.0419337	#NUM!	down
BjuA017548	0	0	0	1.80075e+06	2.08414e+06	3.50545e+06	0	0.042904	#NUM!	down
BjuB025165	0	0	0	698226	1.47249e+06	958621	0	0.0444098	#NUM!	down
BjuB041793	0	0	0	1.67693e+06	794961	1.76572e+06	0	0.0449016	#NUM!	down
BjuB008600	0	0	0	1.70861e+06	2.72791e+06	3.79665e+06	0	0.0450155	#NUM!	down
BjuB040238	0	0	0	1.6236e+06	780338	1.01282e+06	0	0.0454505	#NUM!	down
BjuA024438	0	0	0	984886	910651	1.76237e+06	0	0.046453	#NUM!	down
BjuA046559	0	0	0	1.9331e+06	4.4611e+06	3.95158e+06	0	0.0466228	#NUM!	down
BjuA036738	0	0	0	964995	763808	415259	0	0.0469587	#NUM!	down
BjuB044914	0	0	0	2.39116e+06	4.83592e+06	2.80752e+06	0	0.0473769	#NUM!	down
BjuA025870	0	0	0	991981	625199	456586	0	0.0485023	#NUM!	down
BjuA043295	0	0	0	562096	1.12282e+06	625927	0	0.0490746	#NUM!	down
BjuB033326	0	0	0	1.32881e+06	1.41746e+06	604071	0	0.0493139	#NUM!	down
BjuA019048	2.10693e+06	1.64338e+06	1.39885e+06	2.00337e+07	4.11286e+07	3.21032e+07	0.0552097	0.0425321	-4.17893	down
BjuB001600	578379	616259	567581	9.68207e+06	1.24268e+07	9.6484e+06	0.0554903	0.00811341	-4.17162	down
BjuB039734	1.31364e+06	789666	1.02111e+06	1.14553e+07	1.05732e+07	1.11721e+07	0.0941071	0.000145575	-3.40955	down
BjuA025728	2.33749e+06	985603	653563	9.68504e+06	1.45583e+07	1.32531e+07	0.106054	0.0286604	-3.23712	down
BjuA043135	638142	1.99798e+06	1.3344e+06	8.60493e+06	1.65451e+07	1.07455e+07	0.110613	0.0334504	-3.17641	down
BjuB029476	1.788e+06	3.45615e+06	2.62052e+06	1.8317e+07	2.81457e+07	2.34994e+07	0.112413	0.0127244	-3.15311	down
BjuB030536	379777	2.14354e+06	331227	6.63362e+06	9.30028e+06	8.95417e+06	0.114695	0.00871884	-3.12412	down
BjuB012889	2.16707e+06	1.35446e+07	9.39532e+06	6.00756e+07	6.55126e+07	6.13931e+07	0.134275	0.00133738	-2.89674	down
BjuA046694	663451	1.18652e+06	1.05635e+06	4.54377e+06	8.39635e+06	7.14506e+06	0.1447	0.0279569	-2.78886	down
BjuB045033	974003	1.35105e+06	1.40776e+06	8.94552e+06	7.21142e+06	9.03778e+06	0.148159	0.00826061	-2.75479	down
BjuB026790	4.6911e+06	4.4144e+06	5.52466e+06	2.31047e+07	4.1749e+07	3.2236e+07	0.150687	0.0374705	-2.73037	down
BjuB012111	2.31864e+06	1.73582e+06	613759	6.47119e+06	1.10759e+07	9.68751e+06	0.171407	0.0467721	-2.5445	down
BjuB041769	3.3187e+06	4.8522e+06	2.71061e+06	1.7176e+07	2.20513e+07	1.95056e+07	0.185271	0.00433034	-2.43229	down
BjuA013644	1.2054e+07	2.0232e+07	1.51812e+07	7.3568e+07	8.98592e+07	8.3028e+07	0.1926	0.00137475	-2.37632	down
BjuA006408	2.25809e+07	2.15879e+07	2.29513e+07	7.90577e+07	1.39592e+08	1.02689e+08	0.208876	0.0420008	-2.25928	down
BjuA040868	2.15659e+06	2.19225e+06	2.8464e+06	8.65425e+06	1.40373e+07	1.14655e+07	0.210652	0.0286421	-2.24707	down
BjuB008740	825876	416524	815563	2.50945e+06	3.05341e+06	3.84981e+06	0.218637	0.0256975	-2.19339	down
BjuA016131	2.04719e+06	2.60478e+06	3.26102e+06	1.03922e+07	1.07792e+07	1.34433e+07	0.228602	0.00517451	-2.12909	down
BjuA038305	4.24326e+06	4.24929e+06	4.13798e+06	1.34689e+07	2.19967e+07	1.95857e+07	0.229432	0.0309094	-2.12386	down
BjuB040991	1.49256e+06	3.89016e+06	1.95229e+06	8.23118e+06	1.26391e+07	1.10005e+07	0.230148	0.00777003	-2.11936	down
BjuB016757	2.48973e+06	1.99152e+06	1.88273e+06	7.3821e+06	9.93361e+06	8.00044e+06	0.25138	0.0191086	-1.99206	down
BjuB018712	707284	621899	835932	2.80286e+06	2.92553e+06	2.63796e+06	0.258788	0.00491822	-1.95016	down
BjuA046828	3.98863e+06	5.43722e+06	6.81931e+06	1.82043e+07	2.26613e+07	2.10951e+07	0.262184	0.00421889	-1.93135	down
BjuA024327	1.74519e+06	2.38418e+06	1.6804e+06	6.3521e+06	9.02955e+06	6.66464e+06	0.263526	0.0131218	-1.92398	down
BjuB048135	3.38011e+06	4.07213e+06	4.76543e+06	1.27639e+07	2.00495e+07	1.34007e+07	0.264371	0.0398554	-1.91936	down
BjuO008937	7.75022e+06	1.00385e+07	8.11348e+06	2.84337e+07	3.56611e+07	3.24781e+07	0.268214	0.00393394	-1.89855	down
BjuA045016	647364	650527	932206	2.82541e+06	2.2644e+06	2.66211e+06	0.287683	0.00862093	-1.79745	down
BjuB023701	4.97617e+06	3.19942e+06	2.75336e+06	1.12946e+07	1.42574e+07	1.17364e+07	0.293092	0.0235152	-1.77057	down
BjuB028805	887334	1.00376e+06	947610	3.27907e+06	3.47544e+06	2.89177e+06	0.29428	0.00519178	-1.76474	down
BjuA027232	6.37198e+06	1.79757e+07	6.13101e+06	3.05939e+07	3.63608e+07	3.48038e+07	0.29952	0.0153565	-1.73927	down
BjuA031174	1.37467e+06	1.68319e+06	1.85412e+06	4.60551e+06	6.92677e+06	4.80293e+06	0.300699	0.0341704	-1.73361	down
BjuB026134	281480	392477	652821	1.22114e+06	1.71464e+06	1.44708e+06	0.30272	0.0230608	-1.72395	down
BjuA010754	3.6887e+06	3.30321e+06	2.88543e+06	8.05722e+06	1.24235e+07	1.16393e+07	0.307514	0.0398726	-1.70128	down
BjuB006206	1.38766e+06	1.54687e+06	662960	4.41937e+06	4.42095e+06	2.8068e+06	0.308874	0.0102305	-1.69491	down
BjuB029743	1.1052e+06	694752	619701	3.59328e+06	2.3003e+06	1.93428e+06	0.309108	0.0362338	-1.69382	down
BjuA007472	836506	2.78444e+06	1.90138e+06	5.56036e+06	6.07231e+06	6.1283e+06	0.310925	0.0104841	-1.68536	down
BjuA042488	1.8219e+06	1.90196e+06	1.76669e+06	5.06875e+06	6.83436e+06	5.7098e+06	0.311735	0.0143321	-1.68161	down
BjuB040910	6.3088e+06	9.44405e+06	1.00342e+07	2.32527e+07	3.20981e+07	2.62905e+07	0.315858	0.0116548	-1.66265	down
BjuA006324	2.3943e+06	4.90388e+06	4.38363e+06	1.09925e+07	1.32626e+07	1.23956e+07	0.318733	0.000417795	-1.64958	down
BjuB023702	1.11449e+07	1.23947e+07	1.27239e+07	3.32649e+07	41348569	3.56822e+07	0.328784	0.00751832	-1.60479	down
BjuA037179	9.52003e+06	1.01344e+07	4.3414e+06	1.91771e+07	2.83205e+07	2.42484e+07	0.334456	0.0374293	-1.58011	down
BjuA031244	3.17944e+07	3.46769e+07	3.24588e+07	9.16397e+07	1.04253e+08	9.51986e+07	0.339859	0.00202226	-1.55699	down
BjuA028011	3.60693e+06	2.02576e+06	4.31888e+06	9.10094e+06	9.26887e+06	1.06737e+07	0.342644	0.0062366	-1.54522	down
BjuB000252	1.09209e+07	1.36995e+07	1.31567e+07	2.90063e+07	4.35965e+07	3.49574e+07	0.351218	0.0217424	-1.50956	down
BjuB011752	749986	1.02867e+06	791293	1.9345e+06	2.74377e+06	2.49366e+06	0.358334	0.0127343	-1.48062	down
BjuA047158	1.50492e+07	1.85667e+07	1.60232e+07	4.11435e+07	4.6642e+07	5.05256e+07	0.358895	0.0072915	-1.47837	down
BjuB037541	1.67454e+06	1.70784e+06	1.63142e+06	3.92339e+06	5.09676e+06	4.85927e+06	0.36124	0.0142213	-1.46897	down
BjuB019496	1.53708e+06	1.60249e+06	1.76269e+06	4.22881e+06	4.72523e+06	4.16971e+06	0.373541	0.00571361	-1.42066	down
BjuB011742	4.51284e+06	5.91212e+06	3.99832e+06	1.2548e+07	1.23331e+07	1.3475e+07	0.376036	0.0120186	-1.41106	down
BjuO013376	6.15251e+06	8.46245e+06	6.91285e+06	1.73748e+07	2.19606e+07	1.72928e+07	0.380161	0.00627616	-1.39532	down
BjuB047097	6.20145e+06	4.38254e+06	3.84771e+06	1.10796e+07	1.34158e+07	1.33645e+07	0.381186	0.0337514	-1.39143	down
BjuB000758	693492	980338	1.35619e+06	2.42446e+06	3.06475e+06	2.39167e+06	0.384478	0.0344468	-1.37903	down
BjuA022191	1.90093e+06	2.04073e+06	2.03046e+06	4.13012e+06	5.89166e+06	5.24926e+06	0.391075	0.0224049	-1.35448	down
BjuB042341	4.84675e+06	4.62373e+06	4.94188e+06	1.16634e+07	1.08115e+07	1.43525e+07	0.391349	0.0169834	-1.35347	down
BjuB046936	3.55531e+06	2.27706e+06	3.0001e+06	7.55516e+06	8.71556e+06	6.08873e+06	0.395022	0.0458287	-1.34	down
BjuA011320	6.86162e+06	6.52571e+06	4.38349e+06	1.42628e+07	1.66335e+07	1.27362e+07	0.407284	0.00835011	-1.29589	down
BjuB017202	3.9898e+06	3.67279e+06	4.01905e+06	7.95177e+06	1.12224e+07	9.34775e+06	0.409567	0.0329767	-1.28783	down
BjuA040585	560150	649879	716064	1.7722e+06	1.52685e+06	1.34732e+06	0.414536	0.0327734	-1.27043	down
BjuA043352	1.33381e+06	1.98577e+06	1.88741e+06	3.96117e+06	4.80705e+06	3.58135e+06	0.421633	0.0207024	-1.24594	down
BjuA009075	1.83337e+07	1.83449e+07	2.27062e+07	4.66046e+07	5.33755e+07	3.98052e+07	0.424829	0.0360155	-1.23505	down
BjuB012910	9.56166e+06	1.29986e+07	1.18288e+07	2.23167e+07	3.03223e+07	2.43737e+07	0.446537	0.0118281	-1.16315	down
BjuB015997	1.86225e+06	2.29566e+06	1.69566e+06	3.89537e+06	4.67577e+06	4.39012e+06	0.45162	0.00643585	-1.14682	down
BjuA011232	5.8692e+06	6.32324e+06	6.30048e+06	1.26884e+07	1.51579e+07	1.29016e+07	0.453837	0.00906085	-1.13975	down
BjuB023040	813880	1.27023e+06	922745	2.36055e+06	2.24773e+06	1.88096e+06	0.46336	0.0265532	-1.10979	down
BjuB016387	1.23584e+07	1.27589e+07	1.23465e+07	2.1589e+07	3.14749e+07	2.6079e+07	0.47337	0.0367493	-1.07896	down
BjuA044946	5.69414e+06	7.99734e+06	6.1854e+06	1.19384e+07	1.54549e+07	14520582	0.474232	0.00674139	-1.07633	down
BjuB023570	3.54071e+07	3.84624e+07	3.74933e+07	7.25212e+07	8.01208e+07	8.21023e+07	0.474401	0.00279753	-1.07582	down
BjuB015585	6.00158e+06	3.2243e+06	4.92309e+06	1.07582e+07	6.92612e+06	1.20661e+07	0.475589	0.0362406	-1.07221	down
BjuA038683	431960	475400	509410	935411	1.09934e+06	867478	0.488165	0.0232595	-1.03456	down
BjuB029616	5.37875e+06	9.51387e+06	6.48453e+06	1.36375e+07	1.56097e+07	1.4305e+07	0.49084	0.00788202	-1.02668	down
BjuB013363	3.41211e+06	3.08622e+06	2.90756e+06	6.31342e+06	6.28726e+06	6.03188e+06	0.50481	0.00085322	-0.986189	down
BjuB047359	1.44553e+06	1.24751e+06	848886	2.5983e+06	2.04441e+06	2.26176e+06	0.512992	0.0244447	-0.962993	down
BjuA006155	200837	217151	221214	458940	403217	370745	0.518454	0.0250055	-0.947713	down
BjuB024174	1.72234e+06	1.93026e+06	1.62927e+06	2.94029e+06	4.19286e+06	3.0211e+06	0.520163	0.0373846	-0.942963	down
BjuB015964	1.8402e+06	2.05898e+06	1.76304e+06	3.53158e+06	3.4419e+06	3.74149e+06	0.52844	0.0102633	-0.920188	down
BjuB027333	1.59917e+06	1.49065e+06	1.50709e+06	2.91196e+06	2.80406e+06	2.96476e+06	0.52955	0.00125077	-0.917161	down
BjuB006193	4.20867e+06	5.90379e+06	5.21907e+06	8.7509e+06	1.0688e+07	9.21832e+06	0.534997	0.00271883	-0.902398	down
BjuB046264	4.48188e+06	3.33941e+06	5.00483e+06	7.30853e+06	8.08568e+06	8.32373e+06	0.540777	0.0242295	-0.886894	down
BjuA012746	3.90922e+06	3.38739e+06	3.45049e+06	6.63381e+06	7.51337e+06	5.59848e+06	0.544277	0.0362658	-0.877587	down
BjuA018263	1.41912e+06	1.60462e+06	954211	2.46783e+06	2.78052e+06	2.04277e+06	0.545588	0.0011546	-0.874115	down
BjuA031222	670698	1.67931e+06	807300	1.81914e+06	2.51464e+06	1.45261e+06	0.545643	0.0268894	-0.87397	down
BjuA013626	1.03016e+07	1.48483e+07	1.14311e+07	2.31808e+07	2.13113e+07	2.24395e+07	0.546543	0.0336799	-0.871593	down
BjuA026356	5.83714e+06	6.45501e+06	5.49908e+06	1.08348e+07	1.12315e+07	1.01226e+07	0.552713	0.00051175	-0.855399	down
BjuB018578	2.50761e+06	3.55152e+06	3.05717e+06	4.70439e+06	6.63628e+06	5.10656e+06	0.554276	0.0170644	-0.851324	down
BjuB014792	1.08593e+07	9.03705e+06	9.48642e+06	1.86579e+07	1.59203e+07	1.84255e+07	0.554354	0.00565593	-0.851122	down
BjuO008945	1.79461e+06	2.37286e+06	2.23667e+06	3.77394e+06	4.08023e+06	3.69732e+06	0.5544	0.00753563	-0.851002	down
BjuB018283	599292	695028	688133	1.0882e+06	1.07995e+06	1.37772e+06	0.559087	0.0281983	-0.838855	down
BjuA017806	5.94523e+06	2.35183e+06	2.35967e+06	8.34704e+06	5.65111e+06	5.05176e+06	0.559411	0.00881395	-0.83802	down
BjuA026106	6.52505e+06	8.20613e+06	1.0528e+07	1.25005e+07	1.61198e+07	1.65278e+07	0.559475	0.00924899	-0.837855	down
BjuA044926	1.34181e+06	1.0447e+06	1.87109e+06	2.468e+06	2.35735e+06	2.76004e+06	0.561289	0.0119968	-0.833184	down
BjuB023042	1.6865e+07	1.90633e+07	1.63617e+07	3.02029e+07	3.32554e+07	2.95631e+07	0.562129	0.000521021	-0.831027	down
BjuA008913	3.6896e+06	8.32775e+06	5.48005e+06	8.14891e+06	1.25287e+07	1.03794e+07	0.563396	0.00202784	-0.827779	down
BjuA009566	701201	760519	918817	1.46729e+06	1.28296e+06	1.45852e+06	0.565614	0.0161905	-0.822111	down
BjuB017822	2.28561e+07	2.04926e+07	3.00145e+07	4.03549e+07	4.35184e+07	4.54512e+07	0.567281	0.0144329	-0.817866	down
BjuA020212	1.32582e+06	1.28766e+06	1.13957e+06	2.652e+06	1.87934e+06	2.01429e+06	0.573367	0.0489479	-0.802469	down
BjuB012657	6.17837e+06	7.55304e+06	6.34597e+06	1.0779e+07	1.31801e+07	1.10375e+07	0.573694	0.0043233	-0.801646	down
BjuB035723	1.52167e+06	1.85367e+06	1.65828e+06	2.72711e+06	2.91784e+06	3.10577e+06	0.575223	0.00806072	-0.797807	down
BjuB046417	4.2961e+06	3.79553e+06	4.43926e+06	7.22463e+06	7.44886e+06	7.07666e+06	0.576129	0.0095228	-0.795537	down
BjuB000760	520625	726610	539506	1.01087e+06	1.11114e+06	972151	0.577456	0.00488131	-0.792218	down
BjuA038952	973499	1.13226e+06	1.01262e+06	1.5779e+06	2.18778e+06	1.62945e+06	0.577998	0.0361492	-0.790864	down
BjuB037641	1.22354e+07	1.239e+07	1.0173e+07	2.01046e+07	2.07897e+07	1.89662e+07	0.581325	0.0010252	-0.782584	down
BjuB022587	833817	1.5999e+06	1.26215e+06	1.99873e+06	2.21418e+06	2.12951e+06	0.582721	0.0310295	-0.779122	down
BjuB026110	3.75179e+06	3.0756e+06	3.40476e+06	6.25768e+06	4.62169e+06	6.67731e+06	0.582807	0.0393874	-0.77891	down
BjuA017921	8.41593e+06	8.91427e+06	6.85006e+06	1.41822e+07	1.35085e+07	1.36206e+07	0.585318	0.0119119	-0.772707	down
BjuB047263	1.31792e+06	2.40954e+06	1.8903e+06	2.96784e+06	3.13684e+06	3.49111e+06	0.58544	0.0474728	-0.772406	down
BjuB000122	5.17754e+06	4.86941e+06	4.32133e+06	7.25291e+06	8.61813e+06	8.66794e+06	0.585529	0.0379244	-0.772188	down
BjuA010181	2.82501e+06	2.68686e+06	3.63022e+06	5.19786e+06	5.47595e+06	4.91664e+06	0.58639	0.0407893	-0.770068	down
BjuB018660	1.398e+06	1.42189e+06	1.39081e+06	2.71413e+06	2.38284e+06	2.03843e+06	0.590113	0.0370678	-0.760938	down
BjuA012607	2.08712e+06	1.81123e+06	1.8866e+06	3.31911e+06	2.94425e+06	3.28819e+06	0.605655	0.00387833	-0.723431	down
BjuB012308	1.06801e+07	1.02108e+07	1.01445e+07	1.55923e+07	1.7221e+07	1.75617e+07	0.616087	0.0141866	-0.698793	down
BjuA025732	1.4022e+07	1.49722e+07	1.46029e+07	2.19818e+07	2.39281e+07	2.48202e+07	0.616386	0.00517535	-0.698094	down
BjuB044525	5.04959e+06	7.01931e+06	6.23883e+06	8.94945e+06	1.01127e+07	1.05728e+07	0.617776	0.00913934	-0.694844	down
BjuO007573	6.30818e+06	5.72383e+06	5.88435e+06	8.68829e+06	9.67373e+06	1.04394e+07	0.622066	0.0304561	-0.684861	down
BjuA037340	4.05817e+06	2.88906e+06	4.06135e+06	6.02885e+06	5.47353e+06	6.11987e+06	0.624698	0.0074721	-0.67877	down
BjuA016710	2.92599e+07	3.49506e+07	3.15501e+07	4.94347e+07	5.62282e+07	4.62004e+07	0.630571	0.0118061	-0.665269	down
BjuA034324	1.07069e+06	1.06109e+06	696963	1.47371e+06	1.61151e+06	1.38233e+06	0.633176	0.021559	-0.659322	down
BjuB012395	1.60392e+07	1.71543e+07	1.59501e+07	2.47723e+07	2.52486e+07	2.69806e+07	0.638216	0.00909247	-0.647883	down
BjuO007743	5.39244e+06	6.2393e+06	5.76981e+06	8.99374e+06	8.92817e+06	9.09514e+06	0.644095	0.00702981	-0.634654	down
BjuB035477	5.85958e+06	5.26089e+06	5.19151e+06	8.55985e+06	7.89917e+06	8.75194e+06	0.647019	0.00991509	-0.628119	down
BjuB008773	847376	959666	886891	1.48929e+06	1.34326e+06	1.30161e+06	0.651626	0.0275769	-0.617883	down
BjuB013756	7.54856e+06	6.65868e+06	6.27405e+06	9.73858e+06	1.09791e+07	1.07068e+07	0.651763	0.0377526	-0.617581	down
BjuB029736	3.74277e+06	5.40631e+06	5.28846e+06	6.29647e+06	7.41752e+06	8.22884e+06	0.657962	0.0114049	-0.603924	down
BjuB034748	2.55866e+06	2.8427e+06	2.53492e+06	3.53036e+06	4.15746e+06	4.3657e+06	0.658421	0.0315371	-0.602919	down
BjuB048407	891567	867585	942532	1.29427e+06	1.29463e+06	1.50986e+06	0.659147	0.0119197	-0.601328	down
BjuA017729	1.64747e+06	1.84705e+06	1.46615e+06	2.23029e+06	2.67649e+06	2.60459e+06	0.660421	0.0339281	-0.598542	down
BjuB040165	2.22255e+06	2.52282e+06	868838	3.15678e+06	3.13776e+06	2.19449e+06	0.661348	0.0430471	-0.596518	down
BjuA040992	1.56856e+08	1.69045e+08	1.81716e+08	2.40931e+08	2.48486e+08	2.77398e+08	0.66198	0.0031112	-0.59514	down
BjuA008407	2.53114e+06	2.40932e+06	2.19726e+06	3.49399e+06	3.54378e+06	3.724e+06	0.663247	0.018555	-0.592381	down
BjuA011920	2.22222e+06	2.48553e+06	2.20762e+06	3.17679e+06	3.5226e+06	3.72436e+06	0.663425	0.0217316	-0.591995	down
BjuB047505	7.45612e+06	2.12742e+06	4.09776e+06	9.66721e+06	4.17348e+06	6.67347e+06	0.66692	0.00468657	-0.584415	down
