# Supplementary material for: Integrative Analysis of Transcriptomic and Proteomic Changes Related to Cytoplasmic Male Sterility in Spring Stem Mustard (Brassica juncea var. tumida Tsen et Lee)
Source: Int J Mol Sci. 2022 Jun 2;23(11):6248. doi: 10.3390/ijms23116248 (PMC9180981; doi:10.3390/ijms23116248)
Supplement: Supplementary file 1 [file ijms-23-06248-s001.zip › Table S5.xlsx]

## Sheet: TE
Table S5. GO pathways associated with all DAPs in the proteome of B.juncea from two stages
		GO_Name	GO_ID	GO_Level	P_value	EnrichmentScore	HitsGenesCountsInSelectedSet	HitsGenesCountsInBackground	AllGenesCountsInSelectedSet	AllGenesCountsInBackground	GenesOfSelectedSetInGOterm	corrected p-value(BH method)
BP	A-TE/B-TE(FC>1.5)	localization	GO:0051179	2	0.0245813	1.35695	39	543	196	3703	BjuO004927,BjuB019421,BjuB032899,BjuB007317,BjuA026543,BjuB029450,BjuB030571,BjuB028014,BjuA015211,BjuB045528,BjuB022404,BjuB020445,BjuA015440,BjuB045736,BjuA031863,BjuA020716,BjuB008958,BjuB006640,BjuB043978,BjuB030796,BjuB030795,BjuB018675,BjuB015276,BjuO008600,BjuA002901,BjuB047562,BjuB002682,BjuA025929,BjuA041122,BjuA041488,BjuO005995,BjuB025219,BjuA009202,BjuA013631,BjuB022661,BjuA013534,Bju…	0.80299
		transport	GO:0006810	4	0.0341715	1.33915	37	522	196	3703	BjuO004927,BjuB019421,BjuB032899,BjuB007317,BjuA026543,BjuB030571,BjuB028014,BjuA015211,BjuB045528,BjuB022404,BjuB020445,BjuA015440,BjuB045736,BjuA031863,BjuA020716,BjuB008958,BjuB006640,BjuB043978,BjuB030796,BjuB030795,BjuB018675,BjuB015276,BjuO008600,BjuB047562,BjuB002682,BjuA025929,BjuA041122,BjuA041488,BjuO005995,BjuB025219,BjuA009202,BjuA013631,BjuB022661,BjuA013534,BjuA040906,BjuA015844,Bju…	0.761093
		establishment of localization	GO:0051234	3	0.0418564	1.31894	37	530	196	3703	BjuO004927,BjuB019421,BjuB032899,BjuB007317,BjuA026543,BjuB030571,BjuB028014,BjuA015211,BjuB045528,BjuB022404,BjuB020445,BjuA015440,BjuB045736,BjuA031863,BjuA020716,BjuB008958,BjuB006640,BjuB043978,BjuB030796,BjuB030795,BjuB018675,BjuB015276,BjuO008600,BjuB047562,BjuB002682,BjuA025929,BjuA041122,BjuA041488,BjuO005995,BjuB025219,BjuA009202,BjuA013631,BjuB022661,BjuA013534,BjuA040906,BjuA015844,Bju…	0.732487
		organic substance transport	GO:0071702	5	0.0271391	1.61939	18	210	196	3703	BjuB007317,BjuB030571,BjuB045528,BjuB020445,BjuA015440,BjuB045736,BjuA020716,BjuB043978,BjuB015276,BjuB047562,BjuA025929,BjuA041122,BjuA041488,BjuB025219,BjuA009202,BjuA013631,BjuB022661,BjuA015844,	0.831136
		macromolecule localization	GO:0033036	3	0.0361392	1.56715	18	217	196	3703	BjuB007317,BjuB029450,BjuB030571,BjuB045528,BjuB020445,BjuA015440,BjuB045736,BjuA020716,BjuB043978,BjuB047562,BjuA025929,BjuA041122,BjuA041488,BjuB025219,BjuA009202,BjuA013631,BjuB022661,BjuA015844,	0.708328
		nitrogen compound transport	GO:0071705	5	0.0192689	1.74732	16	173	196	3703	BjuB007317,BjuB030571,BjuB045528,BjuB020445,BjuA015440,BjuB045736,BjuA020716,BjuB043978,BjuA025929,BjuA041122,BjuA041488,BjuB025219,BjuA009202,BjuA013631,BjuB022661,BjuA015844,	0.786812
		cellular localization	GO:0051641	3	0.0383232	1.6079	16	188	196	3703	BjuB007317,BjuB030571,BjuB045528,BjuB020445,BjuA015440,BjuB045736,BjuA020716,BjuB043978,BjuA002901,BjuA025929,BjuA041122,BjuA041488,BjuB025219,BjuA009202,BjuA013631,BjuA015844,	0.695496
		intracellular transport	GO:0046907	5	0.0186467	1.79363	15	158	196	3703	BjuB007317,BjuB030571,BjuB045528,BjuB020445,BjuA015440,BjuB045736,BjuA020716,BjuB043978,BjuA025929,BjuA041122,BjuA041488,BjuB025219,BjuA009202,BjuA013631,BjuA015844,	0.830624
		establishment of localization in cell	GO:0051649	4	0.0217767	1.7602	15	161	196	3703	BjuB007317,BjuB030571,BjuB045528,BjuB020445,BjuA015440,BjuB045736,BjuA020716,BjuB043978,BjuA025929,BjuA041122,BjuA041488,BjuB025219,BjuA009202,BjuA013631,BjuA015844,	0.820814
		protein transport	GO:0015031	6	0.0292126	1.69696	15	167	196	3703	BjuB007317,BjuB030571,BjuB045528,BjuB020445,BjuA015440,BjuB045736,BjuA020716,BjuA025929,BjuA041122,BjuA041488,BjuB025219,BjuA009202,BjuA013631,BjuB022661,BjuA015844,	0.795232
	A-TE/B-TE(FC<0.667)	DNA metabolic process	GO:0006259	7	0.0125311	3.0444	6	41	178	3703	BjuO009469,BjuA038219,BjuA045419,BjuB048825,BjuA046406,BjuB036627,	1
		DNA repair	GO:0006281	8	0.00967477	3.71489	5	28	178	3703	BjuO009469,BjuA038219,BjuA045419,BjuA046406,BjuB036627,	1
		cellular response to DNA damage stimulus	GO:0006974	5	0.00967477	3.71489	5	28	178	3703	BjuO009469,BjuA038219,BjuA045419,BjuA046406,BjuB036627,	1
		cellular response to stress	GO:0033554	4	0.012982	3.46723	5	30	178	3703	BjuO009469,BjuA038219,BjuA045419,BjuA046406,BjuB036627,	1
		cytoskeleton organization	GO:0007010	6	0.029584	3.32854	4	25	178	3703	BjuO000309,BjuA042964,BjuA009554,BjuB012687,	1
		supramolecular fiber organization	GO:0097435	5	0.0174247	5.20084	3	12	178	3703	BjuA042964,BjuA009554,BjuB012687,	1
		metal ion transport	GO:0030001	7	0.0324204	4.16067	3	15	178	3703	BjuA003262,BjuO012185,BjuA041266,	1
		actin filament bundle organization	GO:0061572	7	0.0208735	8.32135	2	5	178	3703	BjuA042964,BjuA009554,	1
		actin filament bundle assembly	GO:0051017	8	0.0208735	8.32135	2	5	178	3703	BjuA042964,BjuA009554,	1
		protein deneddylation	GO:0000338	10	0.0303293	6.93446	2	6	178	3703	BjuB027186,BjuB023348,	1
CC	A-TE/B-TE(FC<0.667)	membrane-bounded organelle	GO:0043227	4	0.0122727	1.38594	36	458	87	1534	BjuB044981,BjuA035000,BjuB045528,BjuB012704,BjuB017036,BjuB002928,BjuB022984,BjuB017186,BjuA042907,BjuA015440,BjuA031503,BjuA006422,BjuA020716,BjuA017561,BjuA030990,BjuB036266,BjuB006640,BjuA014036,BjuA029993,BjuA034933,BjuA029327,BjuB003189,BjuB015276,BjuA045512,BjuA042257,BjuA032583,BjuA018176,BjuB040863,BjuA000860,BjuA013631,BjuA046690,BjuA013768,BjuB023427,BjuB026607,BjuA045447,BjuA015844,	0.852953
		intracellular membrane-bounded organelle	GO:0043231	5	0.0122727	1.38594	36	458	87	1534	BjuB044981,BjuA035000,BjuB045528,BjuB012704,BjuB017036,BjuB002928,BjuB022984,BjuB017186,BjuA042907,BjuA015440,BjuA031503,BjuA006422,BjuA020716,BjuA017561,BjuA030990,BjuB036266,BjuB006640,BjuA014036,BjuA029993,BjuA034933,BjuA029327,BjuB003189,BjuB015276,BjuA045512,BjuA042257,BjuA032583,BjuA018176,BjuB040863,BjuA000860,BjuA013631,BjuA046690,BjuA013768,BjuB023427,BjuB026607,BjuA045447,BjuA015844,	0.852953
		nucleus	GO:0005634	6	0.00747391	1.67202	22	232	87	1534	BjuB044981,BjuA035000,BjuB045528,BjuB012704,BjuB002928,BjuB017186,BjuA042907,BjuA031503,BjuA006422,BjuA017561,BjuB036266,BjuA014036,BjuA029993,BjuA034933,BjuA045512,BjuA042257,BjuA018176,BjuA000860,BjuA013631,BjuB023427,BjuB026607,BjuA045447,	1
		mitochondrion	GO:0005739	6	0.0374735	2.04431	8	69	87	1534	BjuB017036,BjuB022984,BjuB003189,BjuB015276,BjuA042257,BjuA046690,BjuA013768,BjuA015844,	0.868136
		nuclear lumen	GO:0031981	6	0.0275737	2.8439	5	31	87	1534	BjuB044981,BjuB017186,BjuA045512,BjuA000860,BjuA045447,	0.958185
		nucleolus	GO:0005730	6	0.0333217	4.06897	3	13	87	1534	BjuB017186,BjuA000860,BjuA045447,	0.926344
		small nuclear ribonucleoprotein complex	GO:0030532	4	0.0410868	5.87739	2	6	87	1534	BjuA031503,BjuA034933,	0.815867
		spliceosomal snRNP complex	GO:0097525	5	0.0410868	5.87739	2	6	87	1534	BjuA031503,BjuA034933,	0.815867
	A-TE/B-TE(FC<0.667)	nucleus	GO:0005634	6	0.0408518	1.55578	16	232	68	1534	BjuB027186,BjuB015087,BjuA038219,BjuB023601,BjuB007744,BjuB043742,BjuB018555,BjuB022047,BjuA045419,BjuA006135,BjuA021437,BjuB013726,BjuA015922,BjuB023348,BjuB009010,BjuB043286,	0.44937
		endoplasmic reticulum subcompartment	GO:0098827	4	0.0350918	2.68557	5	42	68	1534	BjuB011814,BjuA026648,BjuA010715,BjuB012246,BjuA033309,	0.849221
		endoplasmic reticulum membrane	GO:0005789	5	0.0350918	2.68557	5	42	68	1534	BjuB011814,BjuA026648,BjuA010715,BjuB012246,BjuA033309,	0.849221
		nuclear outer membrane-endoplasmic reticulum membrane network	GO:0042175	4	0.0350918	2.68557	5	42	68	1534	BjuB011814,BjuA026648,BjuA010715,BjuB012246,BjuA033309,	0.849221
		organelle subcompartment	GO:0031984	3	0.0455053	2.50654	5	45	68	1534	BjuB011814,BjuA026648,BjuA010715,BjuB012246,BjuA033309,	0.42355
		transcription regulator complex	GO:0005667	3	0.0109672	11.2794	2	4	68	1534	BjuB043742,BjuA045419,	1
		RNA polymerase II transcription regulator complex	GO:0090575	4	0.0109672	11.2794	2	4	68	1534	BjuB043742,BjuA045419,	1
		protein phosphatase type 2A complex	GO:0000159	7	0.0258781	7.51961	2	6	68	1534	BjuB042337,BjuB027362,	1
		COP9 signalosome	GO:0008180	4	0.0258781	7.51961	2	6	68	1534	BjuB027186,BjuB023348,	1
		magnesium-dependent protein serine/threonine phosphatase complex	GO:0005963	6	0.0352024	6.44538	2	7	68	1534	BjuB042337,BjuB027362,	0.532437
MF	A-TE/B-TE(FC>1.5)	nucleic acid binding	GO:0003676	4	0.0260461	1.29617	51	718	254	4635	BjuB027179,BjuB007317,BjuB044981,BjuA035000,BjuA001113,BjuB030571,BjuA025432,BjuB044429,BjuA045393,BjuB035723,BjuB012704,BjuB042127,BjuB047917,BjuB002928,BjuB017186,BjuB020445,BjuA029605,BjuA042907,BjuO008583,BjuA031503,BjuA029669,BjuA006422,BjuB036266,BjuB028409,BjuB025136,BjuO010179,BjuA029993,BjuB028346,BjuA000802,BjuA043818,BjuA020400,BjuB040699,BjuB038987,BjuB002791,BjuB016605,BjuB014325,Bju…	0.795852
		transition metal ion binding	GO:0046914	6	0.0397306	1.45017	24	302	254	4635	BjuA004404,BjuA001113,BjuB008303,BjuA029503,BjuB012704,BjuA042907,BjuA015440,BjuA031503,BjuA005454,BjuO010179,BjuA031512,BjuB048048,BjuB038987,BjuB028827,BjuB002791,BjuO013195,BjuO014127,BjuB042054,BjuB040093,BjuB035985,BjuA036601,BjuA002971,BjuA037991,BjuB015843,	0.840454
		iron ion binding	GO:0005506	7	0.0389229	2.05612	8	71	254	4635	BjuA004404,BjuB008303,BjuA031512,BjuB028827,BjuO013195,BjuB042054,BjuA036601,BjuB015843,	0.891983
		inorganic molecular entity transmembrane transporter activity	GO:0015318	4	0.014613	2.66117	7	48	254	4635	BjuB028014,BjuA015211,BjuB030796,BjuB030795,BjuO008600,BjuA046690,BjuA013768,	1
		ion transmembrane transporter activity	GO:0015075	4	0.0162768	2.60686	7	49	254	4635	BjuB028014,BjuA015211,BjuB030796,BjuB030795,BjuO008600,BjuA046690,BjuA013768,	0.895226
		proton transmembrane transporter activity	GO:0015078	7	0.00416975	3.77545	6	29	254	4635	BjuA015211,BjuB030796,BjuB030795,BjuO008600,BjuA046690,BjuA013768,	0.382227
		cation transmembrane transporter activity	GO:0008324	5	0.0228116	2.67044	6	41	254	4635	BjuA015211,BjuB030796,BjuB030795,BjuO008600,BjuA046690,BjuA013768,	0.896172
		inorganic cation transmembrane transporter activity	GO:0022890	6	0.0228116	2.67044	6	41	254	4635	BjuA015211,BjuB030796,BjuB030795,BjuO008600,BjuA046690,BjuA013768,	0.896172
		fatty-acyl-CoA reductase (alcohol-forming) activity	GO:0080019	6	0.000624493	13.686	3	4	254	4635	BjuA020400,BjuB006932,BjuB023687,	0.171736
		ketol-acid reductoisomerase activity	GO:0004455	6	0.00149795	10.9488	3	5	254	4635	BjuB011859,BjuA014598,BjuB023092,	0.205968
	A-TE/B-TE(FC<0.667)	protein binding	GO:0005515	3	0.0322621	1.23557	64	972	247	4635	BjuB027186,BjuB028037,BjuA028604,BjuB006013,BjuB015087,BjuA045098,BjuB010981,BjuO000309,BjuB019347,BjuB044317,BjuB019699,BjuA026450,BjuA046024,BjuA011192,BjuA038663,BjuA035156,BjuB022873,BjuB042465,BjuB013168,BjuB038341,BjuA044851,BjuA028131,BjuA042964,BjuB006218,BjuA018663,BjuO013532,BjuB018555,BjuA033824,BjuA008747,BjuB032705,BjuB046252,BjuA021528,BjuB014669,BjuA044219,BjuB004897,BjuO002136,Bju…	0.58475
		enzyme inhibitor activity	GO:0004857	2	0.000477514	4.17004	8	36	247	4635	BjuA047155,BjuB030010,BjuB010668,BjuB027261,BjuA007472,BjuO002270,BjuA043391,BjuB009160,	0.138479
		enzyme regulator activity	GO:0030234	3	0.026877	2.20767	8	68	247	4635	BjuB010981,BjuB030010,BjuB010668,BjuA007472,BjuA009667,BjuB022304,BjuA043391,BjuB009160,	0.556738
		molecular function regulator	GO:0098772	2	0.026877	2.20767	8	68	247	4635	BjuB010981,BjuB030010,BjuB010668,BjuA007472,BjuA009667,BjuB022304,BjuA043391,BjuB009160,	0.556738
		cytoskeletal protein binding	GO:0008092	4	0.0179849	2.81478	6	40	247	4635	BjuB028037,BjuO000309,BjuA026450,BjuA042964,BjuA009554,BjuB012687,	0.521563
		catalytic activity, acting on DNA	GO:0140097	3	0.0404548	2.34565	6	48	247	4635	BjuB010876,BjuB007744,BjuA034722,BjuB048825,BjuB012310,BjuA046406,	0.690112
		actin binding	GO:0003779	5	0.00110988	5.86412	5	16	247	4635	BjuB028037,BjuO000309,BjuA026450,BjuA042964,BjuA009554,	0.160933
		peptidase inhibitor activity	GO:0030414	5	0.00629388	4.07939	5	23	247	4635	BjuB030010,BjuB010668,BjuA007472,BjuA043391,BjuB009160,	0.608409
		peptidase regulator activity	GO:0061134	4	0.00629388	4.07939	5	23	247	4635	BjuB030010,BjuB010668,BjuA007472,BjuA043391,BjuB009160,	0.608409
		endopeptidase regulator activity	GO:0061135	5	0.00629388	4.07939	5	23	247	4635	BjuB030010,BjuB010668,BjuA007472,BjuA043391,BjuB009160,	0.608409

## Sheet: BI
Table S5. GO pathways associated with all DAPs in the proteome of B.juncea from two stages
		GO_Name	GO_ID	GO_Level	P_value	EnrichmentScore	HitsGenesCountsInSelectedSet	HitsGenesCountsInBackground	AllGenesCountsInSelectedSet	AllGenesCountsInBackground	GenesOfSelectedSetInGOterm	corrected p-value(BH method)
BP	A-BI/B-BI(FC>1.5)	small molecule biosynthetic process	GO:0044283	4	0.0123904	1.6996	20	175	249	3703	BjuA039971,BjuB044725,BjuA027208,BjuB023092,BjuA007113,BjuA040281,BjuB040875,BjuA011526,BjuB016887,BjuB014103,BjuB035750,BjuA001417,BjuA021010,BjuB045303,BjuB020246,BjuB026906,BjuA033459,BjuB046620,BjuB047646,BjuB032394,	1
		cell communication	GO:0007154	3	0.0444557	1.71594	12	104	249	3703	BjuB018272,BjuB020990,BjuA017451,BjuB027362,BjuA021668,BjuA035731,BjuA018176,BjuA041488,BjuA034513,BjuO008204,BjuA013620,BjuB009131,	1
		RNA processing	GO:0006396	8	0.0431018	1.83599	10	81	249	3703	BjuB043658,BjuA010199,BjuA018847,BjuB002928,BjuB040822,BjuB048304,BjuA039293,BjuA006135,BjuB012867,BjuA006093,	1
		intracellular signal transduction	GO:0035556	6	0.0463045	1.8136	10	82	249	3703	BjuB018272,BjuB020990,BjuA017451,BjuA021668,BjuA035731,BjuA018176,BjuA041488,BjuA034513,BjuO008204,BjuB009131,	1
		fatty acid biosynthetic process	GO:0006633	9	0.0228651	2.42094	7	43	249	3703	BjuB044725,BjuA027208,BjuB014103,BjuB035750,BjuA021010,BjuB020246,BjuB047646,	1
		monocarboxylic acid biosynthetic process	GO:0072330	8	0.0256863	2.36592	7	44	249	3703	BjuB044725,BjuA027208,BjuB014103,BjuB035750,BjuA021010,BjuB020246,BjuB047646,	1
		vitamin metabolic process	GO:0006766	4	0.0346905	3.13084	4	19	249	3703	BjuA007113,BjuA040281,BjuB016887,BjuB026906,	1
		vitamin biosynthetic process	GO:0009110	5	0.0346905	3.13084	4	19	249	3703	BjuA007113,BjuA040281,BjuB016887,BjuB026906,	1
		supramolecular fiber organization	GO:0097435	5	0.0420057	3.71787	3	12	249	3703	BjuA038640,BjuA006572,BjuB012687,	1
		protein depolymerization	GO:0051261	8	0.0129127	9.91432	2	3	249	3703	BjuA038640,BjuA006572,	1
	A-BI/B-BI(FC<0.667)	lipid metabolic process	GO:0006629	4	0.041166	1.6227	15	163	210	3703	BjuB016271,BjuB011814,BjuB034748,BjuB020321,BjuB047293,BjuB029736,BjuB017202,BjuB025673,BjuB014792,BjuA020785,BjuA034324,BjuB019496,BjuA011320,BjuB046869,BjuB016807,	0.838289
		export from cell	GO:0140352	5	0.0328482	3.20606	4	22	210	3703	BjuO004927,BjuB012107,BjuO003289,BjuB044249,	0.91975
		secretion by cell	GO:0032940	6	0.0328482	3.20606	4	22	210	3703	BjuO004927,BjuB012107,BjuO003289,BjuB044249,	0.91975
		secretion	GO:0046903	5	0.0328482	3.20606	4	22	210	3703	BjuO004927,BjuB012107,BjuO003289,BjuB044249,	0.91975
		carbon fixation	GO:0015977	4	0.00530927	7.55714	3	7	210	3703	BjuB042251,BjuB000716,BjuA039008,	0.79285
		sucrose metabolic process	GO:0005985	7	0.0160358	5.29	3	10	210	3703	BjuB030962,BjuO008945,BjuO007590,	0.898003
		D-ribose metabolic process	GO:0006014	7	0.0160358	5.29	3	10	210	3703	BjuB046417,BjuA011232,BjuB015964,	0.898003
		aerobic respiration	GO:0009060	7	0.0211421	4.80909	3	11	210	3703	BjuB042251,BjuB000716,BjuA039008,	0.676548
		tricarboxylic acid cycle	GO:0006099	4	0.0211421	4.80909	3	11	210	3703	BjuB042251,BjuB000716,BjuA039008,	0.676548
		cellular respiration	GO:0045333	6	0.0337063	4.06923	3	13	210	3703	BjuB042251,BjuB000716,BjuA039008,	0.794759
CC	A-BI/B-BI(FC>1.5)	intracellular organelle lumen	GO:0070013	5	0.00482068	2.88346	8	38	112	1534	BjuB015174,BjuB015087,BjuA018847,BjuB017186,BjuA005992,BjuA027011,BjuA045752,BjuA045447,	0.655612
		organelle lumen	GO:0043233	4	0.00482068	2.88346	8	38	112	1534	BjuB015174,BjuB015087,BjuA018847,BjuB017186,BjuA005992,BjuA027011,BjuA045752,BjuA045447,	0.655612
		membrane-enclosed lumen	GO:0031974	3	0.00482068	2.88346	8	38	112	1534	BjuB015174,BjuB015087,BjuA018847,BjuB017186,BjuA005992,BjuA027011,BjuA045752,BjuA045447,	0.655612
		nuclear lumen	GO:0031981	6	0.00554561	3.09274	7	31	112	1534	BjuB015174,BjuB015087,BjuA018847,BjuB017186,BjuA027011,BjuA045752,BjuA045447,	0.188551
		actin cytoskeleton	GO:0015629	7	0.0230046	4.56548	3	9	112	1534	BjuA038640,BjuA006572,BjuB040505,	0.625726
		cytoskeleton	GO:0005856	6	0.0361775	2.63393	5	26	112	1534	BjuA038640,BjuA015115,BjuA006572,BjuB040505,BjuB012687,	0.820023
		nucleus	GO:0005634	6	0.040297	1.41687	24	232	112	1534	BjuA039971,BjuB015174,BjuB015087,BjuA010199,BjuA018847,BjuB045528,BjuB002928,BjuB017186,BjuA040627,BjuA042907,BjuB016436,BjuA006422,BjuA014036,BjuB030725,BjuA029993,BjuA027011,BjuA045752,BjuA042257,BjuA006135,BjuA018176,BjuA022101,BjuB023427,BjuA045447,BjuA022124,	0.782914
	A-BI/B-BI(FC<0.667)	lipid droplet	GO:0005811	6	0.000216817	8.05672	5	14	68	1534	BjuA009075,BjuA040992,BjuA040990,BjuB040910,BjuB012395,	0.0277526
		monolayer-surrounded lipid storage body	GO:0012511	7	0.000216817	8.05672	5	14	68	1534	BjuA009075,BjuA040992,BjuA040990,BjuB040910,BjuB012395,	0.0277526
		endoplasmic reticulum subcompartment	GO:0098827	4	0.0350918	2.68557	5	42	68	1534	BjuB011814,BjuB019323,BjuB041890,BjuA020785,BjuA033309,	1
		endoplasmic reticulum membrane	GO:0005789	5	0.0350918	2.68557	5	42	68	1534	BjuB011814,BjuB019323,BjuB041890,BjuA020785,BjuA033309,	1
		nuclear outer membrane-endoplasmic reticulum membrane network	GO:0042175	4	0.0350918	2.68557	5	42	68	1534	BjuB011814,BjuB019323,BjuB041890,BjuA020785,BjuA033309,	1
		ribonuclease H2 complex	GO:0032299	4	0.0443286	22.5588	1	1	68	1534	BjuB020130,	0.945676
		DNA polymerase complex	GO:0042575	6	0.0443286	22.5588	1	1	68	1534	BjuA021565,	0.945676
		epsilon DNA polymerase complex	GO:0008622	7	0.0443286	22.5588	1	1	68	1534	BjuA021565,	0.945676
		organelle subcompartment	GO:0031984	3	0.0455053	2.50654	5	45	68	1534	BjuB011814,BjuB019323,BjuB041890,BjuA020785,BjuA033309,	0.647187
		endoplasmic reticulum	GO:0005783	6	0.0469963	2.07779	7	76	68	1534	BjuB011814,BjuB019323,BjuB041890,BjuA031222,BjuA032542,BjuA020785,BjuA033309,	0.601553
MF	A-BI/B-BI(FC>1.5)	hexosyltransferase activity	GO:0016758	5	0.0098466	2.31843	10	68	294	4635	BjuA001051,BjuA046396,BjuA019427,BjuA011863,BjuB038526,BjuA021447,BjuA023745,BjuB012744,BjuA040918,BjuB020173,	0.866501
		glycosyltransferase activity	GO:0016757	4	0.0224971	2.04744	10	77	294	4635	BjuA001051,BjuA046396,BjuA019427,BjuA011863,BjuB038526,BjuA021447,BjuA023745,BjuB012744,BjuA040918,BjuB020173,	0.791897
		UDP-glycosyltransferase activity	GO:0008194	5	0.00883656	2.90414	7	38	294	4635	BjuA001051,BjuA011863,BjuB038526,BjuA023745,BjuB012744,BjuA040918,BjuB020173,	1
		cytoskeletal protein binding	GO:0008092	4	0.0383218	2.3648	6	40	294	4635	BjuA038640,BjuO003307,BjuA032746,BjuA006572,BjuB025825,BjuB012687,	0.793486
		nuclease activity	GO:0004518	5	0.0129535	3.42724	5	23	294	4635	BjuA015535,BjuA018847,BjuB040822,BjuB028090,BjuA043155,	0.569952
		acetylglucosaminyltransferase activity	GO:0008375	6	0.00730063	6.75656	3	7	294	4635	BjuA001051,BjuB038526,BjuA023745,	1
		3'-5' exonuclease activity	GO:0008408	7	0.0111376	5.91199	3	8	294	4635	BjuA018847,BjuB028090,BjuA043155,	0.78409
		exonuclease activity	GO:0004527	6	0.0217082	4.72959	3	10	294	4635	BjuA018847,BjuB028090,BjuA043155,	0.849031
		fucosyltransferase activity	GO:0008417	6	0.0040106	15.7653	2	2	294	4635	BjuA046396,BjuA021447,	1
		voltage-gated anion channel activity	GO:0008308	9	0.0115263	10.5102	2	3	294	4635	BjuB045166,BjuA029366,	0.676207
	A-BI/B-BI(FC<0.667)	hydrolase activity	GO:0016787	3	0.030912	1.2773	53	682	282	4635	BjuB012910,BjuA016622,BjuA016987,BjuB011814,BjuA017729,BjuA027870,BjuO001653,BjuB029245,BjuB040238,BjuA015526,BjuB011742,BjuA038219,BjuA040868,BjuA025118,BjuA040330,BjuA004121,BjuB029736,BjuA040545,BjuA006580,BjuO004729,BjuB017202,BjuB047097,BjuB008740,BjuB018660,BjuB028219,BjuA006155,BjuA046916,BjuB006834,BjuA031244,BjuA021445,BjuA021565,BjuB007817,BjuB026553,BjuB047351,BjuB026675,BjuB024136,Bju…	1
		calcium ion binding	GO:0005509	6	0.0142129	1.96028	13	109	282	4635	BjuA017834,BjuA035492,BjuB011752,BjuB028773,BjuA006349,BjuB044914,BjuA031222,BjuB037541,BjuA032542,BjuA022316,BjuB038436,BjuB036891,BjuA012688,	0.855614
		aspartic-type endopeptidase activity	GO:0004190	6	0.0438962	2.29342	6	43	282	4635	BjuB017202,BjuA046916,BjuB006193,BjuA034324,BjuB019496,BjuA011320,	1
		aspartic-type peptidase activity	GO:0070001	5	0.0438962	2.29342	6	43	282	4635	BjuB017202,BjuA046916,BjuB006193,BjuA034324,BjuB019496,BjuA011320,	1
		carboxy-lyase activity	GO:0016831	5	0.0371528	2.651	5	31	282	4635	BjuB042251,BjuB000716,BjuA039008,BjuB023999,BjuA000665,	1
		phosphoenolpyruvate carboxylase activity	GO:0008964	7	0.00388357	8.21809	3	6	282	4635	BjuB042251,BjuB000716,BjuA039008,	1
		phosphoenolpyruvate carboxykinase activity	GO:0004611	6	0.00992368	6.16356	3	8	282	4635	BjuB042251,BjuB000716,BjuA039008,	1
		ribokinase activity	GO:0004747	7	0.0194181	4.93085	3	10	282	4635	BjuB046417,BjuA011232,BjuB015964,	0.974139
		oxidoreductase activity, acting on the CH-NH group of donors	GO:0016645	4	0.0492038	3.52204	3	14	282	4635	BjuA015381,BjuA017921,BjuB045229,	1
		oxidoreductase activity, acting on the CH-NH group of donors, NAD or NADP as acceptor	GO:0016646	5	0.0492038	3.52204	3	14	282	4635	BjuA015381,BjuA017921,BjuB045229,	1
